# Supplementary material for: Cytosolic iron–sulfur protein assembly system identifies clients by a C-terminal tripeptide
Source: Proc Natl Acad Sci U S A. 2023 Oct 26;120(44):e2311057120. doi: 10.1073/pnas.2311057120 (PMC10623007; doi:10.1073/pnas.2311057120)
Supplement: Supplementary file 2 — Dataset S01 (XLSX) [file pnas.2311057120.sd01.xlsx]

## Sheet: Summary and enrichment
Yeast		Sequence	Cterminus	Mito	Cyto			% seq	% Cterm	% mito	%cyto		Rel Cte/seq	Rel mito/Seq	Rel Cyto/seq		Rel mito/Cter	Rel cyto/Cter
		2923602	5917	19	27											x	0	0
Ala	A	160604	305	2	1		A	5.49336	5.15464	10.5263	3.7037	A	0.93834	1.91619	0.674215	A	2.04211	0.718519
Arg	R	129672	289	1	1		R	4.43535	4.88423	5.26316	3.7037	R	1.10121	1.18664	0.835042	R	1.07758	0.758298																						Val
Asn	N	180171	428	1	1		N	6.16264	7.2334	5.26316	3.7037	N	1.17375	0.854043	0.600993	N	0.727619	0.512028																						Tyr
Asp	D	171085	315	0	0		D	5.85186	5.32364	0	0	D	0.909736	0	0	D	0	0																						Trp
Cys	C	36831	87	0	0		C	1.25978	1.47034	0	0	C	1.16714	0	0	C	0	0																						Thr
Gln	Q	115624	260	0	3		Q	3.95485	4.39412	0	11.1111	Q	1.11107	0	2.80949	Q	0	2.52863																						Ser
Glu	E	191157	394	1	1		E	6.53841	6.65878	5.26316	3.7037	E	1.01841	0.80496	0.566454	E	0.790409	0.556214																						Pro
Gly	G	145425	138	1	0		G	4.97417	2.33226	5.26316	0	G	0.468875	1.0581	0	G	2.25667	0																						Phe
His	H	63374	188	1	1		H	2.16767	3.17729	5.26316	3.7037	H	1.46576	2.42803	1.70861	H	1.65649	1.16568																						Met
Ile	I	191696	418	0	3		I	6.55684	7.06439	0	11.1111	I	1.07741	0	1.69458	I	0	1.57283																						Lys
Leu	L	277768	611	1	1		L	9.50088	10.3262	5.26316	3.7037	L	1.08687	0.553965	0.389827	L	0.509691	0.358671																						Leu
Lys	K	214846	713	5	3		K	7.34867	12.05	26.3158	11.1111	K	1.63975	3.58103	1.51199	K	2.18388	0.922082																						Ile
Met	M	60828	127	0	0		M	2.08058	2.14636	0	0	M	1.03161	0	0	M	0	0																						His
Phe	F	129143	302	0	1		F	4.41726	5.10394	0	3.7037	F	1.15545	0	0.838462	F	0	0.725656																						Gly
Pro	P	127977	123	0	0		P	4.37737	2.07876	0	0	P	0.474887	0	0	P	0	0																						Glu
Ser	S	262666	383	4	2		S	8.98433	6.47287	21.0526	7.40741	S	0.720463	2.34326	0.824481	S	3.25244	1.14438																						Gln
Thr	T	172994	206	1	0		T	5.91715	3.48149	5.26316	0	T	0.588373	0.889475	0	T	1.51175	0																						Cys
Trp	W	30387	105	0	6		W	1.03937	1.77455	0	22.2222	W	1.70733	0	21.3805	W	0	12.5228																						Asp
Tyr	Y	98807	227	0	1		Y	3.37963	3.8364	0	3.7037	Y	1.13515	0	1.09589	Y	0	0.96541																						Asn
Val	V	162547	298	1	2		V	5.55982	5.03634	5.26316	7.40741	V	0.905845	0.946642	1.33231	V	1.04504	1.47079																						Arg
																x	0	0																						Ala
Human		Sequence	Cterminus	Mito	Cyto
		11374905	20397	33	40											x	0	0
Ala	A	798266	1091	1	2		A	7.01778	5.34883	3.0303	5	A	0.762182	0.431804	0.712476	A	0.566536	0.934785
Arg	R	641869	1087	4	0		R	5.64285	5.32922	12.1212	0	R	0.944419	2.14807	0	R	2.27448	0
Asn	N	407792	793	0	2		N	3.58501	3.88783	0	5	N	1.08447	0	1.39469	N	0	1.28607
Asp	D	539060	983	0	1		D	4.73903	4.81934	0	2.5	D	1.01695	0	0.527534	D	0	0.518744
Cys	C	261668	648	2	2		C	2.3004	3.17694	6.06061	5	C	1.38104	2.63459	2.17354	C	1.90769	1.57384
Gln	Q	542654	998	2	2		Q	4.77062	4.89288	6.06061	5	Q	1.02563	1.2704	1.04808	Q	1.23866	1.02189
Glu	E	808152	1004	1	3		E	7.10469	4.92229	3.0303	7.5	E	0.692823	0.426521	1.05564	E	0.615628	1.52368
Gly	G	747794	690	2	1		G	6.57407	3.38285	6.06061	2.5	G	0.514575	0.921896	0.380282	G	1.79157	0.739022
His	H	298443	682	1	2		H	2.6237	3.34363	3.0303	5	H	1.2744	1.15497	1.90571	H	0.906292	1.49538
Ile	I	493073	923	1	1		I	4.33474	4.52518	3.0303	2.5	I	1.04393	0.699073	0.576735	I	0.669654	0.552465
Leu	L	1132912	2242	6	4		L	9.95975	10.9918	18.1818	10	L	1.10362	1.82553	1.00404	L	1.65412	0.909768
Lys	K	651372	1510	4	4		K	5.7264	7.40305	12.1212	10	K	1.29279	2.11673	1.7463	K	1.63733	1.35079
Met	M	242498	446	1	0		M	2.13187	2.1866	3.0303	0	M	1.02567	1.42143	0	M	1.38585	0
Phe	F	414898	961	0	4		F	3.64749	4.71148	0	10	F	1.29171	0	2.74161	F	0	2.12248
Pro	P	717843	1181	2	2		P	6.31076	5.79007	6.06061	5	P	0.917491	0.960361	0.792298	P	1.04672	0.863548
Ser	S	946866	2040	3	4		S	8.32417	10.0015	9.09091	10	S	1.2015	1.09211	1.20132	S	0.908957	0.999853
Thr	T	609238	924	1	0		T	5.35598	4.53008	3.0303	0	T	0.845798	0.565779	0	T	0.66893	0
Trp	W	138592	242	0	5		W	1.2184	1.18645	0	12.5	W	0.973775	0	10.2593	W	0	10.5356
Tyr	Y	303252	618	0	0		Y	2.66597	3.02986	0	0	Y	1.13649	0	0	Y	0	0
Val	V	678663	1334	2	1		V	5.96632	6.54018	6.06061	2.5	V	1.09618	1.0158	0.419019	V	0.926673	0.382253
																x	0	0
		Sequence	Cterminus	Mito	Cyto (-Grx)	Plastid		% seq	% Cterm	% mito	%cyto	%pla		Rel mito/seq	Rel cyto/seq	Rel plas/seq	Rel mito/Cter	Rel cyto/Cter	Rel plas/Cter
Aratha		20855203	48357	37	45	74							x				0	0	0
Ala	A	1311185	2843	4	4	6	A	6.28709	5.87919	10.8108	8.88889	8.10811	A	1.71953	1.41383	1.28964	1.83883	1.51192	1.37912
Arg	R	1128317	3347	3	2	6	R	5.41024	6.92144	8.10811	4.44444	8.10811	R	1.49866	0.821487	1.49866	1.17145	0.642127	1.17145
Asn	N	916564	2425	0	1	6	N	4.39489	5.01479	0	2.22222	8.10811	N	0	0.505637	1.84489	0	0.443134	1.61684
Asp	D	1132534	2077	1	2	3	D	5.43046	4.29514	2.7027	4.44444	4.05405	D	0.497693	0.818428	0.746539	0.629247	1.03476	0.94387
Cys	C	381855	1281	1	0	1	C	1.83098	2.64905	2.7027	0	1.35135	C	1.47609	0	0.738047	1.02025	0	0.510127
Gln	Q	748252	1584	2	2	2	Q	3.58784	3.27564	5.40541	4.44444	2.7027	Q	1.50659	1.23875	0.753295	1.65018	1.35682	0.825092
Glu	E	1423036	2363	2	4	5	E	6.82341	4.88657	5.40541	8.88889	6.75676	E	0.792185	1.3027	0.990232	1.10618	1.81904	1.38272
Gly	G	1326680	1812	4	0	7	G	6.36139	3.74713	10.8108	0	9.45946	G	1.69944	0	1.48701	2.88509	0	2.52445
His	H	475622	1361	3	1	1	H	2.28059	2.81448	8.10811	2.22222	1.35135	H	3.55527	0.974406	0.592544	2.88085	0.789566	0.480142
Ile	I	1103182	2611	0	2	3	I	5.28972	5.39943	0	4.44444	4.05405	I	0	0.840204	0.766402	0	0.823133	0.750831
Leu	L	1992780	4787	1	4	5	L	9.55531	9.89929	2.7027	8.88889	6.75676	L	0.282848	0.930256	0.70712	0.27302	0.897932	0.68255
Lys	K	1332435	3100	5	0	4	K	6.38898	6.41065	13.5135	0	5.40541	K	2.11513	0	0.846051	2.10798	0	0.843191
Met	M	510645	1053	1	0	3	M	2.44853	2.17755	2.7027	0	4.05405	M	1.10381	0	1.65571	1.24116	0	1.86175
Phe	F	878319	2731	0	8	2	F	4.21151	5.64758	0	17.7778	2.7027	F	0	4.22124	0.641742	0	3.14786	0.478559
Pro	P	995046	2031	2	2	2	P	4.77121	4.20001	5.40541	4.44444	2.7027	P	1.13292	0.931513	0.56646	1.287	1.0582	0.643499
Ser	S	1921171	4940	4	2	7	S	9.21195	10.2157	10.8108	4.44444	9.45946	S	1.17356	0.482465	1.02687	1.05826	0.435061	0.925974
Thr	T	1055430	2348	1	4	2	T	5.06075	4.85555	2.7027	8.88889	2.7027	T	0.534052	1.75644	0.534052	0.556621	1.83066	0.556621
Trp	W	255297	725	0	1	0	W	1.22414	1.49927	0	2.22222	0	W	0	1.81533	0	0	1.48221	0
Tyr	Y	584082	1660	0	1	3	Y	2.80065	3.4328	0	2.22222	4.05405	Y	0	0.793466	1.44754	0	0.647349	1.18098
Val	V	1382771	3278	3	5	6	V	6.63034	6.77875	8.10811	11.1111	8.10811	V	1.22288	1.6758	1.22288	1.19611	1.63911	1.19611
													x	0	0	0	0	0	0
		Sequence	Cterminus all	FeS				% seq	% Cterm	% FeS				Rel FeS/Cter
Ecoli		1354013	4390	144									x	0
Ala	A	128725	439	19			A	9.50692	10	13.1944			A	1.31944
Arg	R	74769	386	9			R	5.52203	8.79271	6.25			R	0.710816
Asn	N	53367	177	4			N	3.94139	4.03189	2.77778			N	0.688952
Asp	D	69683	182	8			D	5.14641	4.14579	5.55556			D	1.34005
Cys	C	15745	54	1			C	1.16284	1.23007	0.694444			C	0.564558
Gln	Q	60139	288	8			Q	4.44154	6.56036	5.55556			Q	0.846836
Glu	E	77996	354	10			E	5.76036	8.06378	6.94444			E	0.86119
Gly	G	99707	296	11			G	7.36381	6.7426	7.63889			G	1.13293
His	H	30718	188	4			H	2.26866	4.28246	2.77778			H	0.648641
Ile	I	81399	166	9			I	6.01169	3.78132	6.25			I	1.65286
Leu	L	144576	335	8			L	10.6776	7.63098	5.55556			L	0.728027
Lys	K	59691	486	20			K	4.40845	11.0706	13.8889			K	1.25457
Met	M	38272	60	2			M	2.82656	1.36674	1.38889			M	1.0162
Phe	F	52716	159	3			F	3.89332	3.62187	2.08333			F	0.57521
Pro	P	59961	123	4			P	4.42839	2.80182	2.77778			P	0.991418
Ser	S	78542	276	5			S	5.80068	6.28702	3.47222			S	0.552285
Thr	T	73031	49	0			T	5.39367	1.11617	0			T	0
Trp	W	20730	64	1			W	1.531	1.45786	0.694444			W	0.476345
Tyr	Y	38523	101	1			Y	2.8451	2.30068	0.694444			Y	0.301843
Val	V	95723	207	17			V	7.06958	4.71526	11.8056			V	2.50369
													x	0
		(plus 8X, 3U)
		Sequence	Cterminus all	FeS				% seq	% Cterm	% FeS				Rel FeS/Cter
Metjan		505146	1787	102									x	0
Ala	A	27613	67	5			A	5.46634	3.7493	4.90196			A	1.30743
Arg	R	19407	77	3			R	3.84186	4.3089	2.94118			R	0.682582
Asn	N	26730	85	4			N	5.29154	4.75658	3.92157			N	0.824452
Asp	D	27890	65	3			D	5.52118	3.63738	2.94118			D	0.808597
Cys	C	6518	19	0			C	1.29032	1.06323	0			C	0
Gln	Q	7344	22	1			Q	1.45384	1.23111	0.980392			Q	0.796346
Glu	E	43715	127	7			E	8.65393	7.10688	6.86275			E	0.965648
Gly	G	31986	72	4			G	6.33203	4.0291	3.92157			G	0.973312
His	H	7243	22	1			H	1.43384	1.23111	0.980392			H	0.796346
Ile	I	53053	241	16			I	10.5025	13.4863	15.6863			I	1.16313
Leu	L	47691	188	11			L	9.44103	10.5204	10.7843			L	1.02508
Lys	K	52487	219	10			K	10.3905	12.2552	9.80392			K	0.799982
Met	M	11588	71	6			M	2.29399	3.97314	5.88235			M	1.48053
Phe	F	21473	85	7			F	4.25085	4.75658	6.86275			F	1.44279
Pro	P	16994	56	1			P	3.36418	3.13374	0.980392			P	0.31285
Ser	S	22752	76	7			S	4.50404	4.25294	6.86275			S	1.61365
Thr	T	20486	56	2			T	4.05546	3.13374	1.96078			T	0.6257
Trp	W	3693	18	0			W	0.731076	1.00727	0			W	0
Tyr	Y	22110	79	6			Y	4.37695	4.42082	5.88235			Y	1.3306
Val	V	34373	142	8			V	6.80457	7.94628	7.84314			V	0.98702
													x	0
		(plus 7U, 8X)

## Sheet: Saccharomyces cerevisiae
Syst Name	Stan Name	Ala	Arg	Asn	Asp	Cys	Gln	Glu	Gly	His	Ile	Leu	Lys	Met	Phe	Pro	Ser	Thr	Trp	Tyr	Val	Cterm	Length	Ala	Arg	Asn	Asp	Cys	Gln	Glu	Gly	His	Ile	Leu	Lys	Met	Phe	Pro	Ser	Thr	Trp	Tyr	Val	Yeast		Ala	Arg	Asn	Asp
All yeast proteins		A	R	N	D	C	Q	E	G	H	I	L	K	M	F	P	S	T	W	Y	V			A	R	N	D	C	Q	E	G	H	I	L	K	M	F	P	S	T	W	Y	V	Mito		A	R	N	D
	2923602	160604	129672	180171	171085	36831	115624	191157	145425	63374	191696	277768	214846	60828	129143	127977	262666	172994	30387	98807	162547		5917	305	289	428	315	87	260	394	138	188	418	611	713	127	302	123	383	206	105	227	298	(20 proteins)	20	2	1	2	0
Q0045	Cox1p	44	9	27	13	1	9	9	43	16	49	68	10	21	44	25	43	31	10	24	38	NTPAVQS	534	0	0	0	0	0	0	0	0	0	0	0	0	0	0	0	1	0	0	0	0	Rip1	DKVIVG	0	0	0	0
Q0050	Ai1p	31	46	69	34	13	14	29	51	17	65	75	83	53	30	30	45	61	8	39	41	KNMGPGM	834	0	0	0	0	0	0	0	0	0	0	0	0	1	0	0	0	0	0	0	0	Grx5	EETKDR	0	1	0	0
Q0055	Ai2p	30	45	74	33	21	13	31	52	30	65	88	74	36	38	25	63	40	6	40	50	KYNGPGL	854	0	0	0	0	0	0	0	0	0	0	1	0	0	0	0	0	0	0	0	0	Bio2	FKYDRS	0	0	0	0
Q0060	Ai3p	20	14	53	13	3	9	15	23	6	25	47	33	19	16	7	29	24	6	31	22	NTYLENK	415	0	0	0	0	0	0	0	0	0	0	0	1	0	0	0	0	0	0	0	0	Ilv3	GCVLDA	1	0	0	0
Q0065	Ai4p	29	13	46	20	3	16	13	36	8	43	67	44	30	36	14	40	33	12	23	30	ENKWKNK	556	0	0	0	0	0	0	0	0	0	0	0	1	0	0	0	0	0	0	0	0	Isa1	GESFMV	0	0	0	0
Q0070	Ai5_Alphap	27	18	48	16	7	10	14	40	15	58	75	38	42	36	25	43	34	9	39	36	KKYNMIN	630	0	0	1	0	0	0	0	0	0	0	0	0	0	0	0	0	0	0	0	0	Aco1	KADEKK	0	0	0	0
Q0075	Ai5_Betap	10	7	39	12	2	10	18	14	5	26	48	41	16	21	9	15	19	3	31	8	THYNNIE	354	0	0	0	0	0	0	1	0	0	0	0	0	0	0	0	0	0	0	0	0	Bol3	KGPASS	0	0	0	0
Q0080	Atp8p	0	2	1	0	0	3	0	1	0	4	12	1	4	7	3	3	2	0	3	2	RLFISKL	48	0	0	0	0	0	0	0	0	0	0	1	0	0	0	0	0	0	0	0	0	Lip5	KKRNMK	0	0	0	0
Q0085	Atp6p	15	4	14	4	1	5	4	17	4	34	46	5	11	22	8	18	18	5	11	13	KDAVYLH	259	0	0	0	0	0	0	0	0	1	0	0	0	0	0	0	0	0	0	0	0	Sdh2	KSLAFA	1	0	0	0
Q0105	Cobp	22	11	20	8	4	6	5	25	13	40	43	7	17	36	19	28	16	7	21	37	YIGRVNK	385	0	0	0	0	0	0	0	0	0	0	0	1	0	0	0	0	0	0	0	0	Exo5	LESSMK	0	0	0	0
Q0110	Bi2p	13	10	38	10	7	9	8	28	9	42	42	34	34	17	10	29	22	8	36	17	YKLGNYL	423	0	0	0	0	0	0	0	0	0	0	1	0	0	0	0	0	0	0	0	0	Aco2	NIRRNE	0	0	0	0
Q0115	Bi3p	15	13	50	17	6	9	12	26	10	59	47	46	33	28	14	32	22	11	44	23	FKIPPKY	517	0	0	0	0	0	0	0	0	0	0	0	0	0	0	0	0	0	0	1	0	Yah1	NNNDFS	0	0	0	0
Q0120	Bi4p	28	20	62	21	9	18	13	33	16	57	63	51	23	44	14	41	32	14	43	36	NEKWNNN	638	0	0	1	0	0	0	0	0	0	0	0	0	0	0	0	0	0	0	0	0	Isu2	NPSVLH	0	0	0	0
Q0130	Oli1p	10	1	2	1	1	1	1	10	0	9	12	2	3	6	2	5	3	0	1	6	FLLLFGV	76	0	0	0	0	0	0	0	0	0	0	0	0	0	0	0	0	0	0	0	1	Nfu1	NTSHEK	0	0	0	0
Q0140	Var1p	3	5	127	10	1	4	2	10	5	42	41	38	33	5	7	16	13	3	28	5	KVKLNFI	398	0	0	0	0	0	0	0	0	0	1	0	0	0	0	0	0	0	0	0	0	Cir2	PKYTLT	0	0	0	0
Q0160	Sceip	7	4	25	8	3	10	12	10	4	18	26	26	9	11	9	12	10	5	15	11	SSETFLK	235	0	0	0	0	0	0	0	0	0	0	0	1	0	0	0	0	0	0	0	0	Isa2	SFDIEN	0	0	1	0
Q0250	Cox2p	15	5	8	14	4	9	16	12	5	26	29	8	8	12	13	13	16	5	14	19	LEWLNEQ	251	0	0	0	0	0	1	0	0	0	0	0	0	0	0	0	0	0	0	0	0	Isu1	TPTMLS	0	0	0	0
Q0255	Q0255p	7	12	74	25	4	6	11	15	5	48	46	56	23	20	12	24	24	9	37	14	LKNILLD	472	0	0	0	1	0	0	0	0	0	0	0	0	0	0	0	0	0	0	0	0	Lys4	WVKSQL	0	0	0	0
Q0275	Cox3p	22	7	9	5	2	4	7	19	15	18	36	2	13	16	9	16	20	9	15	25	VFYWWGV	269	0	0	0	0	0	0	0	0	0	0	0	0	0	0	0	0	0	0	0	1	Bol1	YESKAK	0	0	0	0
R0010W	Flp1p	24	20	22	14	5	17	26	17	9	36	39	36	7	21	15	41	28	6	21	19	SYINRRI	423	0	0	0	0	0	0	0	0	0	1	0	0	0	0	0	0	0	0	0	0	Aim32	GGISMN	0	0	1	0
R0020C	Rep1p	18	20	18	20	7	16	34	18	12	30	24	27	5	20	14	24	19	6	14	27	KERKVDG	373	0	0	0	0	0	0	0	1	0	0	0	0	0	0	0	0	0	0	0	0
R0030W	Raf1p	7	16	6	14	6	10	10	1	1	14	28	7	2	9	12	11	11	1	7	8	DSIFEPV	181	0	0	0	0	0	0	0	0	0	0	0	0	0	0	0	0	0	0	0	1
R0040C	Rep2p	23	25	14	20	2	10	22	11	1	17	28	22	10	6	15	25	19	1	5	20	SRNTSRV	296	0	0	0	0	0	0	0	0	0	0	0	0	0	0	0	0	0	0	0	1
YAL001C	Tfc3p	52	64	66	79	7	37	73	59	16	87	97	125	17	42	30	97	75	15	35	87	YSIYEST	1160	0	0	0	0	0	0	0	0	0	0	0	0	0	0	0	0	1	0	0	0
YAL002W	Vps8p	50	41	75	69	26	53	80	45	30	102	161	79	15	59	47	129	67	14	50	82	ESNPKIV	1274	0	0	0	0	0	0	0	0	0	0	0	0	0	0	0	0	0	0	0	1
YAL003W	Efb1p	32	2	6	22	1	9	22	6	3	12	12	18	4	10	6	15	8	3	3	12	IAAMQKL	206	0	0	0	0	0	0	0	0	0	0	1	0	0	0	0	0	0	0	0	0
YAL005C	Ssa1p	60	26	32	49	3	23	51	50	5	40	48	53	8	28	28	41	45	1	10	41	PTVEEVD	642	0	0	0	1	0	0	0	0	0	0	0	0	0	0	0	0	0	0	0	0
YAL007C	Erp2p	16	6	14	12	2	5	13	8	1	22	22	14	3	11	4	19	16	2	9	16	GRQKNYV	215	0	0	0	0	0	0	0	0	0	0	0	0	0	0	0	0	0	0	0	1
YAL008W	Fun14p	10	10	14	4	1	5	5	19	1	12	28	17	8	13	5	12	9	3	4	18	ASLNANK	198	0	0	0	0	0	0	0	0	0	0	0	1	0	0	0	0	0	0	0	0
YAL009W	Spo7p	16	24	10	12	2	11	13	11	5	21	19	17	3	17	7	25	14	6	8	18	ELRPKSE	259	0	0	0	0	0	0	1	0	0	0	0	0	0	0	0	0	0	0	0	0
YAL010C	Mdm10p	17	20	38	29	5	18	21	17	11	24	59	29	6	28	18	66	44	8	20	15	IQFQYST	493	0	0	0	0	0	0	0	0	0	0	0	0	0	0	0	0	1	0	0	0
YAL011W	Swc3p	37	40	28	40	3	32	69	18	9	28	46	85	19	14	29	47	31	6	14	30	RSRRHKR	625	0	1	0	0	0	0	0	0	0	0	0	0	0	0	0	0	0	0	0	0
YAL012W	Cys3p	41	13	22	21	0	15	21	28	14	24	40	22	3	14	17	29	28	2	10	30	ALKQATN	394	0	0	1	0	0	0	0	0	0	0	0	0	0	0	0	0	0	0	0	0
YAL013W	Dep1p	25	20	24	33	6	23	55	9	10	21	37	28	9	7	18	26	22	2	16	14	DFHQWAQ	405	0	0	0	0	0	1	0	0	0	0	0	0	0	0	0	0	0	0	0	0
YAL014C	Syn8p	6	12	20	23	2	22	17	7	4	12	42	13	4	5	11	22	10	0	5	18	LLLLLVL	255	0	0	0	0	0	0	0	0	0	0	1	0	0	0	0	0	0	0	0	0
YAL015C	Ntg1p	15	17	14	21	5	22	30	19	5	28	42	36	12	6	23	26	24	10	11	33	ISVKVED	399	0	0	0	1	0	0	0	0	0	0	0	0	0	0	0	0	0	0	0	0
YAL016W	Tpd3p	53	23	35	53	7	27	39	17	4	47	91	35	9	27	21	50	29	7	12	49	CQELLKN	635	0	0	1	0	0	0	0	0	0	0	0	0	0	0	0	0	0	0	0	0
YAL017W	Psk1p	60	52	85	96	12	39	97	60	35	89	142	102	25	61	73	147	75	8	32	66	NDKWLVI	1356	0	0	0	0	0	0	0	0	0	1	0	0	0	0	0	0	0	0	0	0
YAL018C	Lds1p	19	6	19	5	1	12	13	21	7	27	40	15	10	34	16	22	15	2	20	21	INQQPNQ	325	0	0	0	0	0	1	0	0	0	0	0	0	0	0	0	0	0	0	0	0
YAL019W	Fun30p	66	50	82	104	7	46	85	38	22	64	103	102	22	39	50	95	63	6	32	55	KPKGTKE	1131	0	0	0	0	0	0	1	0	0	0	0	0	0	0	0	0	0	0	0	0
YAL020C	Ats1p	16	19	15	19	12	22	14	43	11	10	22	10	6	10	14	18	17	9	9	37	ATTWIVL	333	0	0	0	0	0	0	0	0	0	0	1	0	0	0	0	0	0	0	0	0
YAL021C	Ccr4p	51	25	74	50	9	61	35	44	26	34	92	52	22	40	46	55	51	10	26	34	NTGSKKV	837	0	0	0	0	0	0	0	0	0	0	0	0	0	0	0	0	0	0	0	1
YAL022C	Fun26p	26	18	23	25	4	12	32	29	9	44	51	20	19	40	16	48	36	8	15	42	IIDFIIR	517	0	1	0	0	0	0	0	0	0	0	0	0	0	0	0	0	0	0	0	0
YAL023C	Pmt2p	45	33	37	36	11	22	30	50	21	39	79	34	24	51	35	67	37	27	34	47	IADKQEA	759	1	0	0	0	0	0	0	0	0	0	0	0	0	0	0	0	0	0	0	0
YAL024C	Lte1p	55	67	117	91	9	56	99	28	30	101	136	106	27	48	60	191	88	12	38	76	EINELST	1435	0	0	0	0	0	0	0	0	0	0	0	0	0	0	0	0	1	0	0	0
YAL025C	Mak16p	21	20	14	22	6	14	45	11	7	10	18	32	6	5	7	23	11	6	10	18	AEQEVAQ	306	0	0	0	0	0	1	0	0	0	0	0	0	0	0	0	0	0	0	0	0
YAL026C	Drs2p	87	58	82	85	13	47	89	76	27	109	126	78	28	79	45	97	84	18	52	75	DDISFDI	1355	0	0	0	0	0	0	0	0	0	1	0	0	0	0	0	0	0	0	0	0
YAL027W	Saw1p	15	12	17	14	2	12	14	6	8	26	30	24	4	9	14	17	14	1	6	16	SKQPQEE	261	0	0	0	0	0	0	1	0	0	0	0	0	0	0	0	0	0	0	0	0
YAL028W	Frt2p	31	21	23	35	4	21	28	18	24	21	46	49	13	18	30	85	19	2	12	28	KHLVSHK	528	0	0	0	0	0	0	0	0	0	0	0	1	0	0	0	0	0	0	0	0
YAL029C	Myo4p	78	65	98	69	15	68	115	63	26	120	159	120	33	69	44	104	74	15	58	78	IIKLDRK	1471	0	0	0	0	0	0	0	0	0	0	0	1	0	0	0	0	0	0	0	0
YAL030W	Snc1p	11	9	5	8	1	4	8	4	2	10	9	8	5	3	4	9	4	1	2	10	IAVHFSR	117	0	1	0	0	0	0	0	0	0	0	0	0	0	0	0	0	0	0	0	0
YAL031C	Gip4p	38	42	50	27	10	28	41	15	18	51	87	66	13	24	47	93	42	10	23	35	KIRSKLR	760	0	1	0	0	0	0	0	0	0	0	0	0	0	0	0	0	0	0	0	0
YAL032C	Prp45p	35	24	27	22	1	19	29	16	8	15	29	34	7	9	20	31	17	2	10	24	KSDNYGA	379	1	0	0	0	0	0	0	0	0	0	0	0	0	0	0	0	0	0	0	0
YAL033W	Pop5p	6	10	12	13	4	4	10	7	4	20	17	14	5	6	4	20	5	0	3	9	ENENEDD	173	0	0	0	1	0	0	0	0	0	0	0	0	0	0	0	0	0	0	0	0
YAL034C	Fun19p	21	28	40	20	3	15	13	16	7	17	40	32	8	12	34	51	15	5	22	14	SNFTKYL	413	0	0	0	0	0	0	0	0	0	0	1	0	0	0	0	0	0	0	0	0
YAL034W-A	Mtw1p	11	15	16	25	2	9	30	9	1	17	43	32	6	6	7	18	15	0	8	19	DLLDDVL	289	0	0	0	0	0	0	0	0	0	0	1	0	0	0	0	0	0	0	0	0
YAL035W	Fun12p	84	44	33	61	7	50	123	54	12	48	92	122	17	20	36	63	47	6	18	65	KVVFGIE	1002	0	0	0	0	0	0	1	0	0	0	0	0	0	0	0	0	0	0	0	0
YAL036C	Rbg1p	23	20	13	24	4	11	22	28	7	31	39	29	6	10	14	26	21	2	9	30	VVTILKK	369	0	0	0	0	0	0	0	0	0	0	0	1	0	0	0	0	0	0	0	0
YAL037C-A	Yal037C-Ap	0	0	3	1	0	1	0	1	1	5	3	3	3	2	1	2	2	0	0	2	NNIILFL	30	0	0	0	0	0	0	0	0	0	0	1	0	0	0	0	0	0	0	0	0
YAL037W	Yal037Wp	11	10	17	14	5	18	11	9	2	22	31	17	7	14	8	24	21	1	11	14	TTKRGRF	267	0	0	0	0	0	0	0	0	0	0	0	0	0	1	0	0	0	0	0	0
YAL038W	Cdc19p	43	24	26	32	7	10	28	34	7	37	35	37	11	15	25	27	38	1	15	48	TLQVSTV	500	0	0	0	0	0	0	0	0	0	0	0	0	0	0	0	0	0	0	0	1
YAL039C	Cyc3p	13	13	10	19	4	12	18	20	8	7	17	14	14	11	25	29	7	7	4	17	SSSSSAP	269	0	0	0	0	0	0	0	0	0	0	0	0	0	0	1	0	0	0	0	0
YAL040C	Cln3p	42	22	42	24	11	24	16	7	12	32	71	34	12	31	28	92	43	5	21	11	SNLKKTR	580	0	1	0	0	0	0	0	0	0	0	0	0	0	0	0	0	0	0	0	0
YAL041W	Cdc24p	37	34	70	36	7	40	54	17	25	62	84	62	22	41	31	127	46	6	18	35	FLNIRLY	854	0	0	0	0	0	0	0	0	0	0	0	0	0	0	0	0	0	0	1	0
YAL042W	Erv46p	24	21	27	27	10	19	20	37	16	20	35	21	9	22	17	26	22	4	11	27	IWGKKSQ	415	0	0	0	0	0	1	0	0	0	0	0	0	0	0	0	0	0	0	0	0
YAL043C	Pta1p	38	29	40	48	4	40	51	26	12	46	104	61	21	29	36	92	47	7	18	36	SLLDRLK	785	0	0	0	0	0	0	0	0	0	0	0	1	0	0	0	0	0	0	0	0
YAL044C	Gcv3p	10	5	9	8	0	8	17	14	3	6	16	9	5	3	7	12	14	3	6	15	KTLVHDD	170	0	0	0	1	0	0	0	0	0	0	0	0	0	0	0	0	0	0	0	0
YAL044W-A	Bol1p	9	6	4	4	1	6	7	8	6	3	10	11	5	6	4	7	4	0	4	5	EYESKAK	110	0	0	0	0	0	0	0	0	0	0	0	1	0	0	0	0	0	0	0	0
YAL046C	Bol3p	3	6	3	4	2	8	5	8	3	8	12	12	6	2	5	12	9	3	1	6	GKGPASS	118	0	0	0	0	0	0	0	0	0	0	0	0	0	0	0	1	0	0	0	0
YAL047C	Spc72p	19	23	59	40	0	39	69	10	14	52	79	53	10	19	15	65	27	3	11	15	NLSINNP	622	0	0	0	0	0	0	0	0	0	0	0	0	0	0	1	0	0	0	0	0
YAL048C	Gem1p	29	24	31	50	17	22	36	28	13	46	82	50	8	37	30	55	38	7	21	38	KSSKFSK	662	0	0	0	0	0	0	0	0	0	0	0	1	0	0	0	0	0	0	0	0
YAL049C	Aim2p	25	6	9	18	4	5	14	19	9	19	17	20	3	17	11	15	8	2	8	17	FNHFSNV	246	0	0	0	0	0	0	0	0	0	0	0	0	0	0	0	0	0	0	0	1
YAL051W	Oaf1p	47	48	76	55	18	30	65	45	26	80	114	66	33	57	48	107	53	6	31	42	LFGNDFA	1047	1	0	0	0	0	0	0	0	0	0	0	0	0	0	0	0	0	0	0	0
YAL053W	Flc2p	63	27	58	36	10	30	23	30	5	51	85	35	15	62	26	72	56	9	27	63	RNNNPYL	783	0	0	0	0	0	0	0	0	0	0	1	0	0	0	0	0	0	0	0	0
YAL054C	Acs1p	56	30	23	48	7	22	38	50	20	44	58	47	8	26	40	51	47	12	31	55	LIDSVKL	713	0	0	0	0	0	0	0	0	0	0	1	0	0	0	0	0	0	0	0	0
YAL055W	Pex22p	11	10	6	14	5	4	9	12	2	14	10	16	4	5	8	17	10	2	5	16	LIDTLCN	180	0	0	1	0	0	0	0	0	0	0	0	0	0	0	0	0	0	0	0	0
YAL056W	Gpb2p	33	41	57	58	13	24	46	61	22	57	74	60	26	38	51	95	38	8	32	46	PSVNPSA	880	1	0	0	0	0	0	0	0	0	0	0	0	0	0	0	0	0	0	0	0
YAL058W	Cne1p	26	19	31	25	6	18	41	30	13	39	47	27	13	17	36	30	28	14	14	28	LCCVVFT	502	0	0	0	0	0	0	0	0	0	0	0	0	0	0	0	0	1	0	0	0
YAL059W	Ecm1p	21	15	14	13	0	7	19	7	0	11	21	28	3	5	5	18	11	2	2	10	LPDDVEE	212	0	0	0	0	0	0	1	0	0	0	0	0	0	0	0	0	0	0	0	0
YAL060W	Bdh1p	24	8	10	22	11	10	25	36	17	28	27	31	11	14	19	26	16	5	6	36	NNHGEMK	382	0	0	0	0	0	0	0	0	0	0	0	1	0	0	0	0	0	0	0	0
YAL061W	Bdh2p	36	22	17	25	14	6	34	37	18	32	32	23	10	12	18	17	21	5	12	26	EAKLRHT	417	0	0	0	0	0	0	0	0	0	0	0	0	0	0	0	0	1	0	0	0
YAL062W	Gdh3p	40	16	21	21	6	18	34	46	4	30	27	31	10	21	14	37	23	6	15	37	LDQGDVF	457	0	0	0	0	0	0	0	0	0	0	0	0	0	1	0	0	0	0	0	0
YAL063C	Flo9p	68	19	52	37	17	30	63	72	4	91	49	20	22	30	75	183	356	20	27	87	SLLLAII	1322	0	0	0	0	0	0	0	0	0	1	0	0	0	0	0	0	0	0	0	0
YAL063C-A	Yal063C-Ap	3	7	8	5	4	1	1	2	3	17	9	8	1	4	1	7	6	1	5	3	TIISSSV	96	0	0	0	0	0	0	0	0	0	0	0	0	0	0	0	0	0	0	0	1
YAL064C-A	Tda8p	9	2	4	10	3	5	2	9	2	6	7	3	3	8	10	10	11	2	9	11	TAQLYYP	126	0	0	0	0	0	0	0	0	0	0	0	0	0	0	1	0	0	0	0	0
YAL064W	Yal064Wp	2	7	6	2	3	6	5	3	2	3	11	6	2	11	5	9	4	0	1	6	LILNSEP	94	0	0	0	0	0	0	0	0	0	0	0	0	0	0	1	0	0	0	0	0
YAL064W-B	Yal064W-Bp	8	0	0	5	5	2	12	4	7	7	6	0	3	2	4	12	12	0	2	35	EMDSVHT	126	0	0	0	0	0	0	0	0	0	0	0	0	0	0	0	0	1	0	0	0
YAL065C	Yal065Cp	12	2	7	1	0	3	6	9	2	10	7	2	2	2	2	25	24	1	1	10	VLLAIVW	128	0	0	0	0	0	0	0	0	0	0	0	0	0	0	0	0	0	1	0	0
YAL067C	Seo1p	34	23	32	30	8	18	29	30	9	46	57	39	11	35	16	48	31	22	35	40	LSVSDEK	593	0	0	0	0	0	0	0	0	0	0	0	1	0	0	0	0	0	0	0	0
YAL067W-A	Yal067W-Ap	1	7	4	2	4	0	1	2	1	6	9	6	1	5	7	5	2	0	4	8	VLGVVYC	75	0	0	0	0	1	0	0	0	0	0	0	0	0	0	0	0	0	0	0	0
YAL068C	Pau8p	19	4	3	5	0	4	5	6	2	8	8	3	4	3	5	9	13	1	7	11	GIYTIAN	120	0	0	1	0	0	0	0	0	0	0	0	0	0	0	0	0	0	0	0	0
YAR002C-A	Erp1p	19	8	5	15	5	14	12	14	6	15	22	19	4	11	2	12	11	4	6	15	FVKQKIL	219	0	0	0	0	0	0	0	0	0	0	1	0	0	0	0	0	0	0	0	0
YAR002W	Nup60p	40	21	46	19	0	18	41	20	6	23	25	52	6	23	35	87	31	0	15	31	FKSLYTF	539	0	0	0	0	0	0	0	0	0	0	0	0	0	1	0	0	0	0	0	0
YAR003W	Swd1p	20	17	20	29	10	15	38	18	12	34	42	19	5	14	18	38	24	11	15	27	IIKMQSS	426	0	0	0	0	0	0	0	0	0	0	0	0	0	0	0	1	0	0	0	0
YAR007C	Rfa1p	47	33	55	42	5	32	37	31	9	41	48	39	10	32	21	45	36	7	20	31	LSKALLA	621	1	0	0	0	0	0	0	0	0	0	0	0	0	0	0	0	0	0	0	0
YAR008W	Sen34p	14	16	10	22	1	11	15	20	7	24	34	21	6	13	8	19	12	4	7	11	IEWAGFG	275	0	0	0	0	0	0	0	1	0	0	0	0	0	0	0	0	0	0	0	0
YAR009C	Yar009Cp	47	53	77	70	11	44	69	48	39	99	106	99	22	36	68	112	86	10	56	44	LTNKWIH	1196	0	0	0	0	0	0	0	0	1	0	0	0	0	0	0	0	0	0	0	0
YAR010C	Yar010Cp	22	14	37	21	4	29	18	15	14	22	23	25	12	13	39	54	41	3	17	17	HLRPETY	440	0	0	0	0	0	0	0	0	0	0	0	0	0	0	0	0	0	0	1	0
YAR014C	Bud14p	35	25	50	83	3	25	68	33	16	28	43	44	13	21	30	102	32	4	21	33	LDEIIRK	709	0	0	0	0	0	0	0	0	0	0	0	1	0	0	0	0	0	0	0	0
YAR015W	Ade1p	19	12	9	21	1	9	26	19	6	22	29	29	3	11	13	20	19	5	12	21	TGSKWSH	306	0	0	0	0	0	0	0	0	1	0	0	0	0	0	0	0	0	0	0	0
YAR018C	Kin3p	13	26	17	19	6	28	37	23	14	30	38	35	10	14	20	29	17	4	30	25	HWQTRYR	435	0	1	0	0	0	0	0	0	0	0	0	0	0	0	0	0	0	0	0	0
YAR019C	Cdc15p	53	33	64	58	13	27	42	28	23	82	111	70	17	51	42	103	60	11	33	53	PITTFQT	974	0	0	0	0	0	0	0	0	0	0	0	0	0	0	0	0	1	0	0	0
YAR020C	Pau7p	12	2	1	2	0	1	3	3	1	3	5	1	1	1	0	6	4	0	3	6	LAEYYSF	55	0	0	0	0	0	0	0	0	0	0	0	0	0	1	0	0	0	0	0	0
YAR023C	Yar023Cp	12	5	8	5	4	10	9	7	4	15	15	10	4	12	10	10	13	7	7	12	DVGIPAI	179	0	0	0	0	0	0	0	0	0	1	0	0	0	0	0	0	0	0	0	0
YAR027W	Uip3p	13	6	12	8	4	5	19	7	8	25	25	15	5	14	13	15	13	4	10	14	YPEVDLP	235	0	0	0	0	0	0	0	0	0	0	0	0	0	0	1	0	0	0	0	0
YAR028W	Yar028Wp	17	4	10	11	3	7	16	8	6	18	20	14	11	11	10	23	14	3	12	16	YPDADLP	234	0	0	0	0	0	0	0	0	0	0	0	0	0	0	1	0	0	0	0	0
YAR029W	Yar029Wp	2	4	5	3	3	3	10	3	2	3	5	3	1	8	4	4	5	1	4	1	FPRQRIL	74	0	0	0	0	0	0	0	0	0	0	1	0	0	0	0	0	0	0	0	0
YAR031W	Prm9p	17	13	11	14	5	11	22	10	7	17	25	25	6	25	11	24	16	5	18	16	PGVDEFF	298	0	0	0	0	0	0	0	0	0	0	0	0	0	1	0	0	0	0	0	0
YAR033W	Mst28p	15	14	15	10	2	7	16	7	4	18	25	12	3	11	13	16	14	4	13	15	ALLKKTE	234	0	0	0	0	0	0	1	0	0	0	0	0	0	0	0	0	0	0	0	0
YAR035C-A	Yar035C-Ap	0	6	1	0	1	2	0	0	0	1	3	1	1	1	2	4	0	0	3	0	PKRFPLI	26	0	0	0	0	0	0	0	0	0	1	0	0	0	0	0	0	0	0	0	0
YAR035W	Yat1p	53	46	31	48	11	36	29	33	19	32	67	26	9	33	30	56	52	10	27	39	FDVSVSG	687	0	0	0	0	0	0	0	1	0	0	0	0	0	0	0	0	0	0	0	0
YAR042W	Swh1p	71	52	89	96	8	47	89	54	35	56	111	90	22	36	52	95	70	21	35	59	KDCADIF	1188	0	0	0	0	0	0	0	0	0	0	0	0	0	1	0	0	0	0	0	0
YAR050W	Flo1p	71	25	51	43	16	33	85	94	5	96	53	19	29	36	90	200	432	25	29	105	SLLLAII	1537	0	0	0	0	0	0	0	0	0	1	0	0	0	0	0	0	0	0	0	0
YAR064W	Yar064Wp	5	7	3	2	7	1	7	7	4	4	8	5	2	8	6	11	7	1	2	2	ICSEPKL	99	0	0	0	0	0	0	0	0	0	0	1	0	0	0	0	0	0	0	0	0
YAR066W	Yar066Wp	22	2	7	10	0	1	11	19	1	6	18	10	1	11	3	42	17	0	6	16	GGSVSGL	203	0	0	0	0	0	0	0	0	0	0	1	0	0	0	0	0	0	0	0	0
YAR068W	Yar068Wp	7	3	4	1	0	14	0	0	8	1	41	6	3	6	25	10	17	3	0	12	PKVWLLV	161	0	0	0	0	0	0	0	0	0	0	0	0	0	0	0	0	0	0	0	1
YAR071W	Pho11p	29	15	33	34	9	15	24	29	9	23	35	26	8	26	13	39	37	7	28	28	NDTLLKQ	467	0	0	0	0	0	1	0	0	0	0	0	0	0	0	0	0	0	0	0	0
YBL001C	Ecm15p	5	4	0	9	2	3	6	8	5	11	6	9	3	2	4	7	8	1	2	9	VLKKISQ	104	0	0	0	0	0	1	0	0	0	0	0	0	0	0	0	0	0	0	0	0
YBL002W	Htb2p	17	6	3	3	0	4	8	4	2	8	6	19	2	2	5	19	11	0	5	7	YSSSTQA	131	1	0	0	0	0	0	0	0	0	0	0	0	0	0	0	0	0	0	0	0
YBL003C	Hta2p	19	10	8	3	0	6	5	14	3	7	17	11	1	1	5	8	5	0	3	6	AKASQEL	132	0	0	0	0	0	0	0	0	0	0	1	0	0	0	0	0	0	0	0	0
YBL004W	Utp20p	115	121	138	139	19	84	173	71	55	189	331	179	52	132	70	232	137	22	92	142	RNKRKRA	2493	1	0	0	0	0	0	0	0	0	0	0	0	0	0	0	0	0	0	0	0
YBL005W	Pdr3p	44	39	61	52	19	45	60	23	21	71	108	63	17	55	41	98	64	9	45	41	NTSYPFL	976	0	0	0	0	0	0	0	0	0	0	1	0	0	0	0	0	0	0	0	0
YBL005W-A	Ybl005W-Ap	24	17	32	21	5	33	17	15	16	22	26	21	13	14	41	48	39	3	16	17	HLRPGTY	440	0	0	0	0	0	0	0	0	0	0	0	0	0	0	0	0	0	0	1	0
YBL005W-B	Ybl005W-Bp	80	75	117	104	17	81	88	66	63	126	146	125	33	52	110	178	133	14	74	73	LTNKWIH	1755	0	0	0	0	0	0	0	0	1	0	0	0	0	0	0	0	0	0	0	0
YBL006C	Ldb7p	16	11	3	6	4	12	12	13	10	5	17	12	2	6	4	23	5	0	5	14	REHACVD	180	0	0	0	1	0	0	0	0	0	0	0	0	0	0	0	0	0	0	0	0
YBL007C	Sla1p	91	49	76	66	5	83	74	97	12	47	80	77	46	49	88	104	106	11	23	60	ASNPFGF	1244	0	0	0	0	0	0	0	0	0	0	0	0	0	1	0	0	0	0	0	0
YBL008W	Hir1p	39	40	46	63	13	21	46	48	20	65	79	66	10	28	41	83	49	16	14	53	GCWSLYK	840	0	0	0	0	0	0	0	0	0	0	0	1	0	0	0	0	0	0	0	0
YBL008W-A	Ybl008W-Ap	3	5	5	1	5	5	0	1	2	11	6	10	2	5	2	5	3	2	3	3	LPVTKGL	79	0	0	0	0	0	0	0	0	0	0	1	0	0	0	0	0	0	0	0	0
YBL009W	Alk2p	21	30	44	37	11	34	26	25	23	33	79	57	10	28	21	102	42	7	16	30	LKGEIMQ	676	0	0	0	0	0	1	0	0	0	0	0	0	0	0	0	0	0	0	0	0
YBL010C	Ybl010Cp	7	16	19	25	4	16	27	8	6	13	32	22	4	12	9	22	17	2	6	13	RFSWVGY	280	0	0	0	0	0	0	0	0	0	0	0	0	0	0	0	0	0	0	1	0
YBL011W	Sct1p	50	38	33	36	9	21	63	38	19	55	65	59	19	38	37	64	37	4	24	50	EGKEGDA	759	1	0	0	0	0	0	0	0	0	0	0	0	0	0	0	0	0	0	0	0
YBL013W	Fmt1p	35	32	19	20	9	19	16	25	8	21	50	22	9	17	25	23	23	2	7	19	SEKLVFL	401	0	0	0	0	0	0	0	0	0	0	1	0	0	0	0	0	0	0	0	0
YBL014C	Rrn6p	33	43	53	76	6	50	56	33	20	72	83	52	11	41	41	96	41	14	20	53	KRIRGFG	894	0	0	0	0	0	0	0	1	0	0	0	0	0	0	0	0	0	0	0	0
YBL015W	Ach1p	40	26	30	34	4	14	33	34	20	33	44	34	13	22	34	28	27	5	13	38	DSWEPVD	526	0	0	0	1	0	0	0	0	0	0	0	0	0	0	0	0	0	0	0	0
YBL016W	Fus3p	20	21	14	21	6	12	24	14	12	32	35	22	9	18	24	21	16	3	14	15	IWNEIFS	353	0	0	0	0	0	0	0	0	0	0	0	0	0	0	0	1	0	0	0	0
YBL017C	Pep1p	72	54	92	131	37	42	115	112	24	98	108	109	28	99	57	131	112	17	62	79	APSNENQ	1579	0	0	0	0	0	1	0	0	0	0	0	0	0	0	0	0	0	0	0	0
YBL018C	Pop8p	5	6	3	14	2	6	10	5	3	8	13	9	3	6	1	14	8	4	5	8	EQDCKCI	133	0	0	0	0	0	0	0	0	0	1	0	0	0	0	0	0	0	0	0	0
YBL019W	Apn2p	18	34	33	35	11	18	27	30	8	42	44	45	11	26	22	45	25	5	15	26	CGFFQWV	520	0	0	0	0	0	0	0	0	0	0	0	0	0	0	0	0	0	0	0	1
YBL020W	Rft1p	28	22	30	17	7	21	24	26	7	57	81	33	10	55	13	48	32	9	23	31	VSNSKDV	574	0	0	0	0	0	0	0	0	0	0	0	0	0	0	0	0	0	0	0	1
YBL021C	Hap3p	11	6	10	8	3	10	15	5	2	7	13	9	4	2	5	15	7	1	4	7	QDDEEVP	144	0	0	0	0	0	0	0	0	0	0	0	0	0	0	1	0	0	0	0	0
YBL022C	Pim1p	76	51	46	84	7	40	102	55	19	72	95	107	23	36	54	91	70	7	29	69	DAKKEKD	1133	0	0	0	1	0	0	0	0	0	0	0	0	0	0	0	0	0	0	0	0
YBL023C	Mcm2p	52	77	43	69	9	32	86	46	17	55	73	38	18	25	36	68	36	3	26	59	AIYTLGH	868	0	0	0	0	0	0	0	0	1	0	0	0	0	0	0	0	0	0	0	0
YBL024W	Ncl1p	45	36	48	40	14	21	58	30	18	31	59	61	12	30	34	39	37	12	10	49	EAPSAAN	684	0	0	1	0	0	0	0	0	0	0	0	0	0	0	0	0	0	0	0	0
YBL025W	Rrn10p	8	6	8	11	3	4	13	8	5	16	10	10	1	5	6	6	7	1	6	11	RHAPGNI	145	0	0	0	0	0	0	0	0	0	1	0	0	0	0	0	0	0	0	0	0
YBL026W	Lsm2p	1	6	7	7	1	4	6	3	1	5	11	8	3	6	1	5	7	0	3	10	EVMTERK	95	0	0	0	0	0	0	0	0	0	0	0	1	0	0	0	0	0	0	0	0
YBL027W	Rpl19Bp	26	28	8	7	0	7	12	9	7	7	16	23	1	1	2	9	6	2	4	14	ALLKEDA	189	1	0	0	0	0	0	0	0	0	0	0	0	0	0	0	0	0	0	0	0
YBL028C	Ybl028Cp	7	9	2	8	0	5	8	4	3	3	8	22	3	3	1	10	4	1	1	4	KTSFTRF	106	0	0	0	0	0	0	0	0	0	0	0	0	0	1	0	0	0	0	0	0
YBL029C-A	Ybl029C-Ap	0	3	8	4	5	9	3	4	3	7	5	7	2	7	8	5	2	3	3	6	LRQKQPN	94	0	0	1	0	0	0	0	0	0	0	0	0	0	0	0	0	0	0	0	0
YBL029W	Ybl029Wp	15	18	51	17	4	9	26	7	5	21	35	22	6	14	24	56	21	1	16	8	KERKRTT	376	0	0	0	0	0	0	0	0	0	0	0	0	0	0	0	0	1	0	0	0
YBL030C	Pet9p	34	15	9	14	4	10	8	35	0	13	34	27	10	20	10	23	15	3	13	21	LFGKKFK	318	0	0	0	0	0	0	0	0	0	0	0	1	0	0	0	0	0	0	0	0
YBL031W	She1p	12	24	32	15	0	15	12	11	12	18	21	29	8	11	17	54	28	1	5	13	SDRPIWR	338	0	1	0	0	0	0	0	0	0	0	0	0	0	0	0	0	0	0	0	0
YBL032W	Hek2p	31	18	26	20	2	7	35	24	8	39	25	30	3	13	16	34	22	0	6	22	DNKEEQS	381	0	0	0	0	0	0	0	0	0	0	0	0	0	0	0	1	0	0	0	0
YBL033C	Rib1p	22	25	20	26	7	14	22	31	11	20	35	16	6	6	13	21	22	3	10	15	STSTLAI	345	0	0	0	0	0	0	0	0	0	1	0	0	0	0	0	0	0	0	0	0
YBL034C	Stu1p	59	44	140	91	14	58	102	28	26	112	170	131	44	83	55	154	90	9	47	56	MFIASNE	1513	0	0	0	0	0	0	1	0	0	0	0	0	0	0	0	0	0	0	0	0
YBL035C	Pol12p	32	27	41	37	4	35	44	36	14	48	63	51	9	36	47	71	47	2	20	41	RVDLIAS	705	0	0	0	0	0	0	0	0	0	0	0	0	0	0	0	1	0	0	0	0
YBL036C	Ybl036Cp	17	10	17	16	4	9	23	13	5	21	22	26	4	10	7	17	11	3	6	16	KNEARII	257	0	0	0	0	0	0	0	0	0	1	0	0	0	0	0	0	0	0	0	0
YBL037W	Apl3p	53	41	63	49	12	43	52	38	11	92	125	72	18	39	38	104	78	7	33	57	IKNVLTK	1025	0	0	0	0	0	0	0	0	0	0	0	1	0	0	0	0	0	0	0	0
YBL038W	Mrpl16p	11	19	14	8	2	7	11	21	5	11	21	27	6	12	11	12	10	2	8	14	YKLFRGR	232	0	1	0	0	0	0	0	0	0	0	0	0	0	0	0	0	0	0	0	0
YBL039C	Ura7p	30	21	20	35	8	15	48	48	20	40	55	45	17	19	23	30	35	6	18	46	GENKFNF	579	0	0	0	0	0	0	0	0	0	0	0	0	0	1	0	0	0	0	0	0
YBL039W-B	Min6p	2	2	5	2	1	0	1	2	1	5	2	6	4	8	3	7	4	1	1	2	SKKKNDK	59	0	0	0	0	0	0	0	0	0	0	0	1	0	0	0	0	0	0	0	0
YBL040C	Erd2p	11	8	6	6	0	5	5	10	8	21	33	15	7	18	4	15	17	5	15	10	KGFKLPK	219	0	0	0	0	0	0	0	0	0	0	0	1	0	0	0	0	0	0	0	0
YBL041W	Pre7p	19	11	15	18	2	6	15	21	6	16	15	17	3	13	8	16	10	1	13	16	FYELKRD	241	0	0	0	1	0	0	0	0	0	0	0	0	0	0	0	0	0	0	0	0
YBL042C	Fui1p	49	21	35	30	11	11	24	41	5	58	56	34	10	43	22	52	40	20	36	41	YEKIRYI	639	0	0	0	0	0	0	0	0	0	1	0	0	0	0	0	0	0	0	0	0
YBL043W	Ecm13p	19	7	18	29	3	6	24	8	8	9	17	12	2	7	10	31	22	0	13	12	HSCPITA	257	1	0	0	0	0	0	0	0	0	0	0	0	0	0	0	0	0	0	0	0
YBL044W	Ybl044Wp	5	14	4	4	5	4	6	10	6	6	9	9	3	4	6	12	7	1	2	5	NWKKRQN	122	0	0	1	0	0	0	0	0	0	0	0	0	0	0	0	0	0	0	0	0
YBL045C	Cor1p	38	15	36	22	1	19	25	26	9	21	53	31	6	20	13	47	27	7	8	33	DMSMMRW	457	0	0	0	0	0	0	0	0	0	0	0	0	0	0	0	0	0	1	0	0
YBL046W	Psy4p	11	17	35	61	6	12	47	21	7	22	31	32	16	18	15	36	23	3	11	17	PLGKKSR	441	0	1	0	0	0	0	0	0	0	0	0	0	0	0	0	0	0	0	0	0
YBL047C	Ede1p	125	38	111	81	3	107	111	51	21	53	117	71	20	46	81	148	106	8	14	69	NFLLDSA	1381	1	0	0	0	0	0	0	0	0	0	0	0	0	0	0	0	0	0	0	0
YBL049W	Moh1p	1	9	8	6	7	7	5	8	5	9	11	11	3	4	3	16	6	2	9	8	KNICKCT	138	0	0	0	0	0	0	0	0	0	0	0	0	0	0	0	0	1	0	0	0
YBL050W	Sec17p	30	10	15	24	7	15	24	17	3	14	30	27	4	15	3	25	6	3	11	9	QQEDDLL	292	0	0	0	0	0	0	0	0	0	0	1	0	0	0	0	0	0	0	0	0
YBL051C	Pin4p	43	21	86	24	1	67	30	27	16	39	59	22	15	15	38	90	36	1	21	17	QNKKNLW	668	0	0	0	0	0	0	0	0	0	0	0	0	0	0	0	0	0	1	0	0
YBL052C	Sas3p	24	55	66	59	11	24	75	30	17	58	66	69	12	37	31	67	49	12	35	34	LIEDDEE	831	0	0	0	0	0	0	1	0	0	0	0	0	0	0	0	0	0	0	0	0
YBL054W	Tod6p	24	28	44	26	3	17	31	15	28	30	34	42	9	16	35	72	37	4	10	20	SIFKNIF	525	0	0	0	0	0	0	0	0	0	0	0	0	0	1	0	0	0	0	0	0
YBL055C	Ybl055Cp	28	14	18	26	9	18	26	18	11	22	43	34	9	20	16	40	20	4	19	23	TCKIFGE	418	0	0	0	0	0	0	1	0	0	0	0	0	0	0	0	0	0	0	0	0
YBL056W	Ptc3p	27	15	25	47	14	14	37	34	12	31	42	26	13	19	10	51	23	3	5	20	SKIEEIE	468	0	0	0	0	0	0	1	0	0	0	0	0	0	0	0	0	0	0	0	0
YBL057C	Pth2p	26	7	8	13	4	7	14	13	4	13	18	14	7	4	6	18	17	2	5	8	TGDLKLY	208	0	0	0	0	0	0	0	0	0	0	0	0	0	0	0	0	0	0	1	0
YBL058W	Shp1p	28	25	29	32	2	25	35	33	6	11	28	23	7	17	24	38	25	3	12	20	VVVQRWA	423	1	0	0	0	0	0	0	0	0	0	0	0	0	0	0	0	0	0	0	0
YBL059C-A	Cmc2p	9	7	8	8	4	4	13	2	3	7	9	17	1	3	1	5	1	1	4	2	DNDANSK	109	0	0	0	0	0	0	0	0	0	0	0	1	0	0	0	0	0	0	0	0
YBL059W	Iai11p	9	14	11	8	4	9	7	7	4	14	15	16	8	12	4	15	20	3	2	11	HNSSLCK	193	0	0	0	0	0	0	0	0	0	0	0	1	0	0	0	0	0	0	0	0
YBL060W	Yel1p	30	24	55	36	8	20	55	24	15	44	66	58	18	31	19	77	39	11	24	33	AMGSVQF	687	0	0	0	0	0	0	0	0	0	0	0	0	0	1	0	0	0	0	0	0
YBL061C	Skt5p	59	30	49	34	4	36	38	43	16	22	65	60	17	22	25	80	36	5	26	29	KKDCVIM	696	0	0	0	0	0	0	0	0	0	0	0	0	1	0	0	0	0	0	0	0
YBL063W	Kip1p	41	41	117	60	16	69	75	36	27	98	112	86	20	33	29	116	73	1	23	38	QNKKLHQ	1111	0	0	0	0	0	1	0	0	0	0	0	0	0	0	0	0	0	0	0	0
YBL064C	Prx1p	17	11	12	20	3	11	11	11	3	20	17	25	2	18	15	17	18	4	5	21	LRFTKSK	261	0	0	0	0	0	0	0	0	0	0	0	1	0	0	0	0	0	0	0	0
YBL066C	Sef1p	62	45	94	59	16	57	48	44	34	57	113	62	22	45	77	128	94	10	31	50	MNMEQGF	1148	0	0	0	0	0	0	0	0	0	0	0	0	0	1	0	0	0	0	0	0
YBL067C	Ubp13p	28	28	61	49	16	24	55	38	14	41	59	65	11	33	39	85	39	3	23	36	MFSFRKS	747	0	0	0	0	0	0	0	0	0	0	0	0	0	0	0	1	0	0	0	0
YBL068W	Prs4p	31	14	16	24	5	10	17	16	10	29	32	21	7	9	12	23	19	0	7	24	LFTHAPV	326	0	0	0	0	0	0	0	0	0	0	0	0	0	0	0	0	0	0	0	1
YBL069W	Ast1p	24	12	24	27	5	12	22	29	11	31	34	41	11	15	21	30	16	5	24	35	IMNVEKF	429	0	0	0	0	0	0	0	0	0	0	0	0	0	1	0	0	0	0	0	0
YBL071C-B	Ybl071C-Bp	1	1	1	0	1	1	1	2	3	2	6	3	1	2	0	0	3	0	3	1	GTHKKTL	32	0	0	0	0	0	0	0	0	0	0	1	0	0	0	0	0	0	0	0	0
YBL071W-A	Kti11p	7	1	1	8	4	2	12	3	1	6	3	2	5	5	7	3	3	0	5	4	EPIAAAA	82	1	0	0	0	0	0	0	0	0	0	0	0	0	0	0	0	0	0	0	0
YBL072C	Rps8Ap	23	22	8	3	2	7	14	16	4	11	10	22	1	7	4	17	12	3	6	8	RRLTAKK	200	0	0	0	0	0	0	0	0	0	0	0	1	0	0	0	0	0	0	0	0
YBL074C	Aar2p	12	11	25	28	3	16	29	17	12	25	25	24	16	19	13	25	13	4	22	16	GLYYQRP	355	0	0	0	0	0	0	0	0	0	0	0	0	0	0	1	0	0	0	0	0
YBL075C	Ssa3p	59	34	32	51	2	20	49	53	6	39	46	46	9	27	25	44	54	1	13	39	PTVEEVD	649	0	0	0	1	0	0	0	0	0	0	0	0	0	0	0	0	0	0	0	0
YBL076C	Ils1p	56	46	46	78	9	24	79	57	20	67	99	93	18	53	45	71	58	22	47	84	KLKVFKL	1072	0	0	0	0	0	0	0	0	0	0	1	0	0	0	0	0	0	0	0	0
YBL078C	Atg8p	8	8	3	7	1	2	10	4	1	10	6	13	3	8	8	6	6	0	6	7	GENTFGR	117	0	1	0	0	0	0	0	0	0	0	0	0	0	0	0	0	0	0	0	0
YBL079W	Nup170p	83	53	97	80	13	60	93	66	27	132	144	98	28	85	56	153	87	10	55	82	GICFYKE	1502	0	0	0	0	0	0	1	0	0	0	0	0	0	0	0	0	0	0	0	0
YBL080C	Pet112p	29	25	30	32	3	29	33	24	16	41	65	40	12	22	25	41	28	3	21	22	EILNIQW	541	0	0	0	0	0	0	0	0	0	0	0	0	0	0	0	0	0	1	0	0
YBL081W	Ybl081Wp	16	7	63	9	0	22	4	9	15	11	24	8	11	9	27	74	25	3	22	9	TDMSVWS	368	0	0	0	0	0	0	0	0	0	0	0	0	0	0	0	1	0	0	0	0
YBL082C	Alg3p	32	18	16	14	10	19	13	16	13	28	74	20	21	25	22	31	19	13	22	32	SMEKKLN	458	0	0	1	0	0	0	0	0	0	0	0	0	0	0	0	0	0	0	0	0
YBL084C	Cdc27p	51	22	84	28	16	38	30	23	20	45	86	50	16	27	31	84	42	5	36	24	QKCHMQE	758	0	0	0	0	0	0	1	0	0	0	0	0	0	0	0	0	0	0	0	0
YBL085W	Boi1p	50	44	62	46	4	42	69	40	26	44	65	88	15	38	55	154	70	6	26	36	EYPGGRL	980	0	0	0	0	0	0	0	0	0	0	1	0	0	0	0	0	0	0	0	0
YBL086C	Ybl086Cp	18	17	46	25	2	15	24	30	12	22	39	40	7	14	23	49	46	7	14	16	SIITPSG	466	0	0	0	0	0	0	0	1	0	0	0	0	0	0	0	0	0	0	0	0
YBL087C	Rpl23Ap	15	10	8	5	2	2	4	17	0	7	9	11	6	3	7	10	3	2	2	14	SNSGVVV	137	0	0	0	0	0	0	0	0	0	0	0	0	0	0	0	0	0	0	0	1
YBL088C	Tel1p	120	109	170	149	49	112	179	98	47	206	357	207	59	157	84	251	140	41	109	143	MGWSPFY	2787	0	0	0	0	0	0	0	0	0	0	0	0	0	0	0	0	0	0	1	0
YBL089W	Avt5p	26	18	22	10	10	13	13	29	12	51	55	15	12	33	21	44	24	1	17	33	FLGTSSH	459	0	0	0	0	0	0	0	0	1	0	0	0	0	0	0	0	0	0	0	0
YBL090W	Mrp21p	9	19	13	9	1	8	10	9	1	16	13	18	9	7	5	18	5	0	2	5	DAKRKGY	177	0	0	0	0	0	0	0	0	0	0	0	0	0	0	0	0	0	0	1	0
YBL091C	Map2p	29	21	22	33	4	14	35	31	14	22	31	37	10	12	17	19	24	2	18	26	VSKGDDY	421	0	0	0	0	0	0	0	0	0	0	0	0	0	0	0	0	0	0	1	0
YBL091C-A	Scs22p	13	8	8	10	1	6	11	8	3	15	16	16	2	6	11	12	6	2	6	15	LVGWIYY	175	0	0	0	0	0	0	0	0	0	0	0	0	0	0	0	0	0	0	1	0
YBL092W	Rpl32p	12	11	7	3	0	2	4	7	8	8	9	19	2	4	5	8	8	1	3	9	GRLALEA	130	1	0	0	0	0	0	0	0	0	0	0	0	0	0	0	0	0	0	0	0
YBL093C	Rox3p	11	13	15	18	1	20	9	14	3	9	14	12	6	8	13	24	12	2	9	7	MKRRRLE	220	0	0	0	0	0	0	1	0	0	0	0	0	0	0	0	0	0	0	0	0
YBL095W	Mrx3p	16	11	11	12	4	8	19	20	11	16	34	21	5	16	14	13	11	5	5	18	FKWLDMF	270	0	0	0	0	0	0	0	0	0	0	0	0	0	1	0	0	0	0	0	0
YBL097W	Brn1p	31	35	65	89	5	26	67	35	16	44	55	56	16	35	14	57	51	6	14	37	ATTQAAS	754	0	0	0	0	0	0	0	0	0	0	0	0	0	0	0	1	0	0	0	0
YBL098W	Bna4p	28	26	17	32	7	12	26	28	13	37	48	37	16	24	15	35	23	3	17	16	FLTRERS	460	0	0	0	0	0	0	0	0	0	0	0	0	0	0	0	1	0	0	0	0
YBL099W	Atp1p	61	35	18	21	1	26	37	47	6	30	65	29	3	15	21	43	27	2	14	44	ESFVATF	545	0	0	0	0	0	0	0	0	0	0	0	0	0	1	0	0	0	0	0	0
YBL100W-A	Ybl100W-Ap	25	15	37	19	3	33	22	9	18	22	31	25	10	11	31	47	34	4	22	20	RPATERI	438	0	0	0	0	0	0	0	0	0	1	0	0	0	0	0	0	0	0	0	0
YBL100W-B	Ybl100W-Bp	80	74	134	116	15	85	89	59	64	127	152	130	31	49	97	164	136	15	83	70	LTNKWIH	1770	0	0	0	0	0	0	0	0	1	0	0	0	0	0	0	0	0	0	0	0
YBL100W-C	Ybl100W-Cp	0	3	4	1	0	1	1	2	0	4	3	4	1	4	2	6	0	2	0	1	QIRDWKN	39	0	0	1	0	0	0	0	0	0	0	0	0	0	0	0	0	0	0	0	0
YBL101C	Ecm21p	54	60	86	65	7	33	67	56	24	62	85	65	18	38	76	147	75	3	35	61	PLMSDEE	1117	0	0	0	0	0	0	1	0	0	0	0	0	0	0	0	0	0	0	0	0
YBL102W	Sft2p	19	13	8	6	5	11	7	10	1	6	30	5	7	20	9	19	16	4	6	13	ARGVLRI	215	0	0	0	0	0	0	0	0	0	1	0	0	0	0	0	0	0	0	0	0
YBL103C	Rtg3p	25	22	40	26	0	23	37	27	18	23	45	24	14	13	27	65	27	1	16	13	LLEFGSG	486	0	0	0	0	0	0	0	1	0	0	0	0	0	0	0	0	0	0	0	0
YBL104C	Sea4p	59	64	85	75	23	29	62	60	19	72	85	57	23	33	36	97	55	19	40	45	CTCQCNK	1038	0	0	0	0	0	0	0	0	0	0	0	1	0	0	0	0	0	0	0	0
YBL105C	Pkc1p	64	56	58	72	24	72	87	55	30	71	98	98	25	48	49	86	73	13	29	43	MPDDLDL	1151	0	0	0	0	0	0	0	0	0	0	1	0	0	0	0	0	0	0	0	0
YBL106C	Sro77p	59	41	52	46	14	30	48	66	22	93	86	66	20	46	46	96	76	8	31	64	MKSAVGF	1010	0	0	0	0	0	0	0	0	0	0	0	0	0	1	0	0	0	0	0	0
YBL107C	Mix23p	10	14	19	12	6	12	18	5	1	13	14	16	2	8	7	9	17	3	5	5	QFCKDNS	196	0	0	0	0	0	0	0	0	0	0	0	0	0	0	0	1	0	0	0	0
YBL108C-A	Pau9p	4	2	1	2	0	1	0	3	0	5	3	2	2	0	3	5	4	1	2	2	GIYTIAN	42	0	0	1	0	0	0	0	0	0	0	0	0	0	0	0	0	0	0	0	0
YBL111C	Ybl111Cp	38	46	29	37	14	15	48	36	14	34	65	50	12	38	26	51	35	6	25	48	SHKGVCH	667	0	0	0	0	0	0	0	0	1	0	0	0	0	0	0	0	0	0	0	0
YBL112C	Ybl112Cp	3	8	4	4	4	5	7	11	0	9	14	9	5	1	4	3	3	3	2	6	LQDRPVC	105	0	0	0	0	1	0	0	0	0	0	0	0	0	0	0	0	0	0	0	0
YBL113C	Ybl113Cp	67	47	63	32	12	24	50	26	11	26	49	32	14	20	12	100	136	9	22	40	SSREVGE	792	0	0	0	0	0	0	1	0	0	0	0	0	0	0	0	0	0	0	0	0
YBR001C	Nth2p	47	46	42	47	7	21	58	50	18	39	74	49	17	34	39	51	43	12	48	38	EKKLYYL	780	0	0	0	0	0	0	0	0	0	0	1	0	0	0	0	0	0	0	0	0
YBR002C	Rer2p	16	22	10	15	5	3	27	18	7	20	30	21	7	14	8	21	16	4	6	16	LKEKKLN	286	0	0	1	0	0	0	0	0	0	0	0	0	0	0	0	0	0	0	0	0
YBR003W	Coq1p	35	28	21	27	5	13	28	24	15	34	57	34	8	17	27	43	22	2	8	25	SILTRRK	473	0	0	0	0	0	0	0	0	0	0	0	1	0	0	0	0	0	0	0	0
YBR004C	Gpi18p	22	14	20	9	8	15	10	13	5	40	56	25	4	45	19	44	20	14	27	23	AAFLPPA	433	1	0	0	0	0	0	0	0	0	0	0	0	0	0	0	0	0	0	0	0
YBR005W	Rcr1p	17	16	11	9	1	12	14	12	5	9	13	5	2	6	16	18	15	3	11	18	AKVNARS	213	0	0	0	0	0	0	0	0	0	0	0	0	0	0	0	1	0	0	0	0
YBR006W	Uga2p	42	15	23	19	11	9	36	39	7	30	41	37	9	24	26	33	35	4	17	40	GNLPNSI	497	0	0	0	0	0	0	0	0	0	1	0	0	0	0	0	0	0	0	0	0
YBR007C	Dsf2p	39	36	57	40	10	22	43	30	17	29	64	69	15	25	44	101	57	4	22	12	YMKQGPK	736	0	0	0	0	0	0	0	0	0	0	0	1	0	0	0	0	0	0	0	0
YBR008C	Flr1p	42	24	19	19	15	10	26	38	8	36	63	16	15	42	29	34	31	10	29	42	RSSYTEE	548	0	0	0	0	0	0	1	0	0	0	0	0	0	0	0	0	0	0	0	0
YBR009C	Hhf1p	6	14	1	3	0	2	4	16	2	7	9	11	1	2	1	6	6	0	4	8	TLYGFGG	103	0	0	0	0	0	0	0	1	0	0	0	0	0	0	0	0	0	0	0	0
YBR010W	Hht1p	16	17	1	4	0	8	7	7	2	7	13	16	1	5	5	10	9	0	2	6	RLRGERS	136	0	0	0	0	0	0	0	0	0	0	0	0	0	0	0	1	0	0	0	0
YBR011C	Ipp1p	22	6	16	24	1	7	19	16	6	27	17	29	3	11	20	13	19	6	11	14	FFISGSV	287	0	0	0	0	0	0	0	0	0	0	0	0	0	0	0	0	0	0	0	1
YBR012W-A	Ybr012W-Ap	23	14	38	22	3	27	16	15	13	23	23	25	12	13	43	52	38	3	19	18	HLRPETY	440	0	0	0	0	0	0	0	0	0	0	0	0	0	0	0	0	0	0	1	0
YBR012W-B	Ybr012W-Bp	80	73	124	106	15	75	83	68	60	127	145	129	32	53	111	179	132	14	77	73	LTNKWIH	1756	0	0	0	0	0	0	0	0	1	0	0	0	0	0	0	0	0	0	0	0
YBR013C	Ybr013Cp	9	3	15	3	5	5	5	5	2	11	16	5	3	5	3	12	9	0	9	4	LLLTVNY	129	0	0	0	0	0	0	0	0	0	0	0	0	0	0	0	0	0	0	1	0
YBR014C	Grx7p	13	7	15	12	1	6	15	10	7	11	14	14	3	8	6	19	16	1	6	19	NSQSESA	203	1	0	0	0	0	0	0	0	0	0	0	0	0	0	0	0	0	0	0	0
YBR015C	Mnn2p	34	17	35	48	7	9	34	35	11	29	60	57	10	34	25	43	36	4	36	33	DKAIAGK	597	0	0	0	0	0	0	0	0	0	0	0	1	0	0	0	0	0	0	0	0
YBR016W	Ybr016Wp	7	3	11	2	5	33	3	14	3	1	4	2	3	1	10	6	3	0	15	2	CTMDMLF	128	0	0	0	0	0	0	0	0	0	0	0	0	0	1	0	0	0	0	0	0
YBR017C	Kap104p	56	23	57	70	16	37	64	35	19	76	111	44	28	47	37	68	46	12	21	51	FLQQFTS	918	0	0	0	0	0	0	0	0	0	0	0	0	0	0	0	1	0	0	0	0
YBR018C	Gal7p	21	19	23	18	6	19	24	12	13	16	38	23	6	18	23	30	15	7	15	20	IHYLQRL	366	0	0	0	0	0	0	0	0	0	0	1	0	0	0	0	0	0	0	0	0
YBR019C	Gal10p	44	28	48	40	10	21	44	54	14	44	57	43	9	30	31	42	45	6	39	50	KIVYRFS	699	0	0	0	0	0	0	0	0	0	0	0	0	0	0	0	1	0	0	0	0
YBR020W	Gal1p	47	16	29	24	14	12	34	32	11	24	48	38	10	26	26	45	24	3	20	45	GSCLYEL	528	0	0	0	0	0	0	0	0	0	0	1	0	0	0	0	0	0	0	0	0
YBR021W	Fur4p	51	21	29	22	16	15	24	37	11	46	54	29	15	49	26	64	25	22	33	44	EHEKTFI	633	0	0	0	0	0	0	0	0	0	1	0	0	0	0	0	0	0	0	0	0
YBR022W	Poa1p	6	5	9	7	6	4	13	16	3	13	19	16	3	6	6	17	8	2	12	6	SFTVYQL	177	0	0	0	0	0	0	0	0	0	0	1	0	0	0	0	0	0	0	0	0
YBR023C	Chs3p	59	46	59	84	22	35	54	62	23	73	102	83	30	56	55	105	73	23	41	80	ESDSFVA	1165	1	0	0	0	0	0	0	0	0	0	0	0	0	0	0	0	0	0	0	0
YBR024W	Sco2p	15	23	12	21	7	11	20	19	4	18	29	21	1	20	16	23	12	3	17	9	WYSFIFN	301	0	0	1	0	0	0	0	0	0	0	0	0	0	0	0	0	0	0	0	0
YBR025C	Ola1p	30	19	14	24	6	13	33	25	7	35	35	38	8	14	18	21	16	3	10	25	RAGAGKN	394	0	0	1	0	0	0	0	0	0	0	0	0	0	0	0	0	0	0	0	0
YBR026C	Etr1p	19	10	24	21	2	14	19	24	5	25	32	37	6	11	14	41	28	6	13	29	KMVVLEW	380	0	0	0	0	0	0	0	0	0	0	0	0	0	0	0	0	0	1	0	0
YBR028C	Ypk3p	26	22	36	33	5	13	34	28	14	34	53	46	9	20	22	50	30	4	25	21	SYLEKYF	525	0	0	0	0	0	0	0	0	0	0	0	0	0	1	0	0	0	0	0	0
YBR029C	Cds1p	24	10	20	15	12	9	19	24	12	40	54	33	7	45	16	30	38	5	15	29	KSLTNHS	457	0	0	0	0	0	0	0	0	0	0	0	0	0	0	0	1	0	0	0	0
YBR030W	Rkm3p	32	15	30	48	9	13	59	25	15	32	61	39	9	25	19	52	20	9	14	26	RCLKRLS	552	0	0	0	0	0	0	0	0	0	0	0	0	0	0	0	1	0	0	0	0
YBR031W	Rpl4Ap	45	25	16	7	1	12	16	28	10	15	28	32	3	8	17	25	28	6	6	34	TETLKHD	362	0	0	0	1	0	0	0	0	0	0	0	0	0	0	0	0	0	0	0	0
YBR033W	Eds1p	41	46	69	39	25	36	56	47	15	65	84	67	21	43	42	99	47	4	28	45	CCCCFFN	919	0	0	1	0	0	0	0	0	0	0	0	0	0	0	0	0	0	0	0	0
YBR034C	Hmt1p	14	10	18	29	3	7	24	21	12	25	30	28	10	18	13	25	19	4	16	22	EGSYLMH	348	0	0	0	0	0	0	0	0	1	0	0	0	0	0	0	0	0	0	0	0
YBR035C	Pdx3p	13	21	9	15	1	9	22	9	4	14	15	16	1	13	14	12	17	7	6	10	KVVRLAP	228	0	0	0	0	0	0	0	0	0	0	0	0	0	0	1	0	0	0	0	0
YBR036C	Csg2p	24	11	25	14	7	11	15	24	4	36	49	18	15	23	17	41	26	8	12	30	GEGKYHH	410	0	0	0	0	0	0	0	0	1	0	0	0	0	0	0	0	0	0	0	0
YBR037C	Sco1p	17	15	13	15	4	9	17	26	4	11	33	25	3	20	17	20	14	3	13	16	WYSFLFK	295	0	0	0	0	0	0	0	0	0	0	0	1	0	0	0	0	0	0	0	0
YBR038W	Chs2p	66	49	50	48	12	36	50	45	21	53	89	61	24	57	43	89	50	17	43	60	NVFHKKG	963	0	0	0	0	0	0	0	1	0	0	0	0	0	0	0	0	0	0	0	0
YBR039W	Atp3p	32	14	21	15	2	11	18	13	4	28	24	28	11	8	11	25	22	0	9	15	TGASSLG	311	0	0	0	0	0	0	0	1	0	0	0	0	0	0	0	0	0	0	0	0
YBR040W	Fig1p	15	9	20	9	4	6	6	8	3	28	38	18	10	18	10	37	17	5	14	23	STLHSKV	298	0	0	0	0	0	0	0	0	0	0	0	0	0	0	0	0	0	0	0	1
YBR041W	Fat1p	38	30	30	36	9	27	35	38	15	44	69	47	14	42	27	38	41	13	34	42	DAQTIKL	669	0	0	0	0	0	0	0	0	0	0	1	0	0	0	0	0	0	0	0	0
YBR042C	Cst26p	18	15	18	15	4	10	21	21	9	40	49	35	4	20	16	34	20	9	18	21	KLYCFIF	397	0	0	0	0	0	0	0	0	0	0	0	0	0	1	0	0	0	0	0	0
YBR043C	Qdr3p	47	35	33	30	6	24	35	42	10	47	75	31	19	28	31	67	40	12	33	44	KLYDKID	689	0	0	0	1	0	0	0	0	0	0	0	0	0	0	0	0	0	0	0	0
YBR044C	Tcm62p	31	26	46	30	12	12	31	27	8	42	64	50	11	14	24	47	34	2	26	35	KPERHKA	572	1	0	0	0	0	0	0	0	0	0	0	0	0	0	0	0	0	0	0	0
YBR045C	Gip1p	22	38	39	59	10	20	59	19	13	30	46	52	8	30	23	83	43	2	21	22	SLDEDVF	639	0	0	0	0	0	0	0	0	0	0	0	0	0	1	0	0	0	0	0	0
YBR046C	Zta1p	25	9	12	15	2	10	23	27	2	25	32	34	3	13	14	23	17	1	22	25	LVLEIPQ	334	0	0	0	0	0	1	0	0	0	0	0	0	0	0	0	0	0	0	0	0
YBR047W	Fmp23p	5	9	9	11	1	5	15	5	7	12	17	17	3	12	8	12	6	0	6	15	FDKMQKE	175	0	0	0	0	0	0	1	0	0	0	0	0	0	0	0	0	0	0	0	0
YBR048W	Rps11Bp	10	12	7	2	2	6	4	9	5	10	5	20	2	8	8	9	13	1	6	17	NKQFAKF	156	0	0	0	0	0	0	0	0	0	0	0	0	0	1	0	0	0	0	0	0
YBR049C	Reb1p	59	36	86	94	6	53	55	26	29	35	57	63	17	9	16	79	30	11	16	33	ISMKTEN	810	0	0	1	0	0	0	0	0	0	0	0	0	0	0	0	0	0	0	0	0
YBR050C	Reg2p	18	20	32	27	7	10	18	7	9	20	26	28	6	14	14	35	19	4	8	16	SIPNLLL	338	0	0	0	0	0	0	0	0	0	0	1	0	0	0	0	0	0	0	0	0
YBR052C	Rfs1p	19	4	7	12	3	3	16	23	4	15	15	17	4	8	7	13	11	4	11	14	YDRIKDL	210	0	0	0	0	0	0	0	0	0	0	1	0	0	0	0	0	0	0	0	0
YBR053C	Ybr053Cp	11	8	19	26	9	8	26	25	9	26	33	26	4	20	20	31	16	7	11	23	TKRQPLH	358	0	0	0	0	0	0	0	0	1	0	0	0	0	0	0	0	0	0	0	0
YBR054W	Yro2p	27	9	11	14	5	7	15	22	6	29	30	31	11	22	18	21	20	8	14	24	DVATDSE	344	0	0	0	0	0	0	1	0	0	0	0	0	0	0	0	0	0	0	0	0
YBR055C	Prp6p	59	53	54	59	11	46	67	27	11	50	113	77	17	33	36	58	43	17	29	39	LRLMNDK	899	0	0	0	0	0	0	0	0	0	0	0	1	0	0	0	0	0	0	0	0
YBR056W	Ybr056Wp	27	15	23	41	4	18	32	37	18	35	33	48	8	24	19	35	17	20	21	26	LDEFNKY	501	0	0	0	0	0	0	0	0	0	0	0	0	0	0	0	0	0	0	1	0
YBR056W-A	Mnc1p	3	2	3	3	14	8	0	4	1	4	4	0	3	0	9	2	0	0	5	1	CSCAGGM	66	0	0	0	0	0	0	0	0	0	0	0	0	1	0	0	0	0	0	0	0
YBR057C	Mum2p	27	10	49	11	1	18	34	10	11	12	34	25	20	9	14	37	21	1	12	10	SKEDVAN	366	0	0	1	0	0	0	0	0	0	0	0	0	0	0	0	0	0	0	0	0
YBR058C	Ubp14p	33	22	72	50	27	37	56	33	16	44	74	55	15	30	42	62	34	11	24	44	IYFYTRC	781	0	0	0	0	1	0	0	0	0	0	0	0	0	0	0	0	0	0	0	0
YBR058C-A	Tsc3p	2	2	2	1	1	1	5	3	3	6	9	6	3	10	2	7	6	1	6	4	ILKYCFL	80	0	0	0	0	0	0	0	0	0	0	1	0	0	0	0	0	0	0	0	0
YBR059C	Akl1p	63	57	87	52	6	97	69	59	26	51	81	64	31	34	46	137	60	1	36	51	SVFRSEK	1108	0	0	0	0	0	0	0	0	0	0	0	1	0	0	0	0	0	0	0	0
YBR060C	Orc2p	25	31	47	29	3	27	43	22	11	35	54	62	17	29	34	52	46	4	19	30	KTVLNTL	620	0	0	0	0	0	0	0	0	0	0	1	0	0	0	0	0	0	0	0	0
YBR061C	Trm7p	19	15	10	26	8	14	12	16	6	12	35	25	5	15	17	32	14	3	9	17	GKLTRSV	310	0	0	0	0	0	0	0	0	0	0	0	0	0	0	0	0	0	0	0	1
YBR062C	Ybr062Cp	6	9	8	11	7	12	20	12	6	6	20	7	5	4	6	15	11	3	6	6	EDWGMYG	180	0	0	0	0	0	0	0	1	0	0	0	0	0	0	0	0	0	0	0	0
YBR063C	Ybr063Cp	10	24	29	25	5	8	29	16	4	40	32	28	10	21	12	41	32	3	14	21	LWYSNYS	404	0	0	0	0	0	0	0	0	0	0	0	0	0	0	0	1	0	0	0	0
YBR065C	Ecm2p	16	15	28	17	10	9	20	16	6	31	40	43	6	13	16	34	23	4	4	13	RANKLTI	364	0	0	0	0	0	0	0	0	0	1	0	0	0	0	0	0	0	0	0	0
YBR066C	Nrg2p	8	14	17	10	8	7	8	12	10	16	13	24	5	10	9	22	20	1	4	2	KRREASS	220	0	0	0	0	0	0	0	0	0	0	0	0	0	0	0	1	0	0	0	0
YBR067C	Tip1p	42	2	4	8	0	5	10	8	1	9	15	5	2	5	7	49	17	1	5	15	GAAALLL	210	0	0	0	0	0	0	0	0	0	0	1	0	0	0	0	0	0	0	0	0
YBR068C	Bap2p	50	22	26	23	10	16	24	48	11	52	54	30	17	45	19	55	29	10	29	39	KAYHFWC	609	0	0	0	0	1	0	0	0	0	0	0	0	0	0	0	0	0	0	0	0
YBR069C	Tat1p	46	23	26	22	14	19	29	43	13	47	60	30	12	40	23	60	25	11	24	52	RMTNFWC	619	0	0	0	0	1	0	0	0	0	0	0	0	0	0	0	0	0	0	0	0
YBR070C	Alg14p	11	11	5	6	4	7	10	16	7	20	33	19	5	14	7	17	12	4	10	19	KWFGILV	237	0	0	0	0	0	0	0	0	0	0	0	0	0	0	0	0	0	0	0	1
YBR071W	Ybr071Wp	11	11	11	16	1	7	12	5	7	9	20	18	7	8	4	42	18	0	3	1	RTSLDFF	211	0	0	0	0	0	0	0	0	0	0	0	0	0	1	0	0	0	0	0	0
YBR072C-A	Ybr072C-Ap	2	7	2	3	0	1	0	0	4	6	5	3	1	2	1	9	5	0	0	2	LDSFVKT	53	0	0	0	0	0	0	0	0	0	0	0	0	0	0	0	0	1	0	0	0
YBR072W	Hsp26p	11	8	18	21	0	5	12	15	3	9	16	20	1	11	14	16	7	2	7	18	SQESWGN	214	0	0	1	0	0	0	0	0	0	0	0	0	0	0	0	0	0	0	0	0
YBR073W	Rdh54p	41	48	56	56	17	38	50	50	12	61	102	88	24	38	42	83	72	6	25	49	EICLREQ	958	0	0	0	0	0	1	0	0	0	0	0	0	0	0	0	0	0	0	0	0
YBR074W	Pff1p	46	39	58	52	9	36	51	45	26	67	113	51	17	55	35	105	61	13	44	53	VKDAIIL	976	0	0	0	0	0	0	0	0	0	0	1	0	0	0	0	0	0	0	0	0
YBR076W	Ecm8p	10	20	28	16	11	15	21	14	10	26	27	29	6	24	12	31	20	5	19	10	QVITKSN	354	0	0	1	0	0	0	0	0	0	0	0	0	0	0	0	0	0	0	0	0
YBR077C	Slm4p	5	2	13	10	2	3	12	7	4	12	19	12	7	6	5	17	10	1	7	8	LFGYKLG	162	0	0	0	0	0	0	0	1	0	0	0	0	0	0	0	0	0	0	0	0
YBR078W	Ecm33p	42	3	38	19	4	16	10	29	0	27	42	19	4	20	5	85	37	1	1	27	AVGVALL	429	0	0	0	0	0	0	0	0	0	0	1	0	0	0	0	0	0	0	0	0
YBR079C	Rpg1p	92	59	30	55	1	42	113	26	18	54	88	96	19	27	36	64	51	6	31	56	RLAKGGR	964	0	1	0	0	0	0	0	0	0	0	0	0	0	0	0	0	0	0	0	0
YBR080C	Sec18p	50	40	55	48	5	24	42	53	9	60	71	52	19	39	32	55	40	3	14	47	ELMTQSA	758	1	0	0	0	0	0	0	0	0	0	0	0	0	0	0	0	0	0	0	0
YBR081C	Spt7p	58	46	104	125	6	57	139	49	22	74	128	129	28	47	39	108	80	8	34	51	SLPRLNQ	1332	0	0	0	0	0	1	0	0	0	0	0	0	0	0	0	0	0	0	0	0
YBR082C	Ubc4p	12	4	5	12	3	2	5	6	4	11	13	11	2	5	15	14	9	3	7	5	WTKKYAV	148	0	0	0	0	0	0	0	0	0	0	0	0	0	0	0	0	0	0	0	1
YBR083W	Tec1p	24	18	37	20	3	24	40	18	13	34	34	42	5	17	25	61	28	3	22	18	QSHGNFY	486	0	0	0	0	0	0	0	0	0	0	0	0	0	0	0	0	0	0	1	0
YBR084C-A	Rpl19Ap	26	28	8	7	0	7	12	9	7	7	16	23	1	1	2	9	6	2	4	14	ALLKEDA	189	1	0	0	0	0	0	0	0	0	0	0	0	0	0	0	0	0	0	0	0
YBR084W	Mis1p	86	42	41	53	8	28	57	73	26	77	83	78	20	29	52	64	52	3	25	78	GEIEGLF	975	0	0	0	0	0	0	0	0	0	0	0	0	0	1	0	0	0	0	0	0
YBR085C-A	Ybr085C-Ap	6	0	3	4	0	6	7	6	2	4	9	8	1	3	1	9	6	0	5	5	LDLAGQA	85	1	0	0	0	0	0	0	0	0	0	0	0	0	0	0	0	0	0	0	0
YBR085W	Aac3p	30	13	10	14	4	11	7	35	0	17	29	28	11	21	5	24	15	3	11	19	LFGKKFK	307	0	0	0	0	0	0	0	0	0	0	0	1	0	0	0	0	0	0	0	0
YBR086C	Ist2p	63	17	65	38	8	33	43	31	27	68	86	81	10	55	48	108	64	11	33	57	HKLKKKL	946	0	0	0	0	0	0	0	0	0	0	1	0	0	0	0	0	0	0	0	0
YBR087W	Rfc5p	20	20	21	19	9	9	22	10	7	32	48	25	10	8	14	34	15	2	8	21	KVMCCLD	354	0	0	0	1	0	0	0	0	0	0	0	0	0	0	0	0	0	0	0	0
YBR088C	Pol30p	13	8	6	27	4	9	19	12	2	24	32	18	6	17	8	24	12	0	4	13	PKFNDEE	258	0	0	0	0	0	0	1	0	0	0	0	0	0	0	0	0	0	0	0	0
YBR089C-A	Nhp6Bp	12	10	5	4	0	4	11	4	0	2	4	14	2	3	6	4	6	1	4	3	LYNATRA	99	1	0	0	0	0	0	0	0	0	0	0	0	0	0	0	0	0	0	0	0
YBR090C	Ybr090Cp	6	12	5	1	2	9	4	7	0	4	14	8	2	10	10	5	9	4	3	7	SVPRILT	122	0	0	0	0	0	0	0	0	0	0	0	0	0	0	0	0	1	0	0	0
YBR091C	Tim12p	5	6	6	6	6	6	8	9	3	5	8	7	3	8	3	8	4	0	2	6	IADDSKK	109	0	0	0	0	0	0	0	0	0	0	0	1	0	0	0	0	0	0	0	0
YBR092C	Pho3p	35	15	30	42	8	16	25	31	6	19	39	21	10	28	14	30	36	7	30	25	NDTLLKQ	467	0	0	0	0	0	1	0	0	0	0	0	0	0	0	0	0	0	0	0	0
YBR093C	Pho5p	31	14	31	41	10	16	22	28	9	21	35	23	7	27	13	37	37	7	31	27	NASLLRQ	467	0	0	0	0	0	1	0	0	0	0	0	0	0	0	0	0	0	0	0	0
YBR094W	Pby1p	38	20	57	62	8	20	56	29	17	56	68	55	14	37	37	52	38	13	31	45	DYTSNGW	753	0	0	0	0	0	0	0	0	0	0	0	0	0	0	0	0	0	1	0	0
YBR095C	Rxt2p	18	27	41	27	0	15	45	19	5	39	42	23	7	11	15	42	23	1	9	21	DEEANRA	430	1	0	0	0	0	0	0	0	0	0	0	0	0	0	0	0	0	0	0	0
YBR096W	Ybr096Wp	8	7	11	7	9	4	16	9	3	14	24	22	5	18	8	19	13	3	19	11	QEYCSEI	230	0	0	0	0	0	0	0	0	0	1	0	0	0	0	0	0	0	0	0	0
YBR097W	Vps15p	49	62	106	77	29	51	85	49	26	137	157	91	24	80	53	140	84	11	54	89	GLIGIFQ	1454	0	0	0	0	0	1	0	0	0	0	0	0	0	0	0	0	0	0	0	0
YBR098W	Mms4p	35	33	47	50	7	34	50	24	13	48	58	67	12	26	28	74	29	3	22	31	DPNDTIE	691	0	0	0	0	0	0	1	0	0	0	0	0	0	0	0	0	0	0	0	0
YBR101C	Fes1p	20	9	23	23	2	9	22	12	4	22	42	24	8	9	10	20	9	2	6	14	LAVKYVL	290	0	0	0	0	0	0	0	0	0	0	1	0	0	0	0	0	0	0	0	0
YBR102C	Exo84p	34	43	66	53	6	37	46	22	11	45	83	58	20	27	31	81	38	4	12	36	KNSDKIR	753	0	1	0	0	0	0	0	0	0	0	0	0	0	0	0	0	0	0	0	0
YBR103W	Sif2p	27	15	34	38	5	19	37	42	14	38	52	30	7	15	13	55	27	12	15	40	EGSVVAI	535	0	0	0	0	0	0	0	0	0	1	0	0	0	0	0	0	0	0	0	0
YBR104W	Ymc2p	18	18	16	11	4	15	18	30	1	16	35	20	8	20	16	18	27	3	10	25	MRFLGEE	329	0	0	0	0	0	0	1	0	0	0	0	0	0	0	0	0	0	0	0	0
YBR105C	Vid24p	19	12	22	20	4	24	20	14	11	13	30	24	5	20	24	36	24	3	18	19	DCSFEFA	362	1	0	0	0	0	0	0	0	0	0	0	0	0	0	0	0	0	0	0	0
YBR106W	Snd3p	12	8	7	8	1	6	11	14	3	19	12	16	16	5	9	13	10	1	8	9	NAGVKAE	188	0	0	0	0	0	0	1	0	0	0	0	0	0	0	0	0	0	0	0	0
YBR107C	Iml3p	11	11	13	11	3	10	20	13	3	21	25	13	9	9	10	17	16	4	11	15	SIQFTSE	245	0	0	0	0	0	0	1	0	0	0	0	0	0	0	0	0	0	0	0	0
YBR108W	Aim3p	48	39	59	37	1	105	51	60	19	26	44	65	15	20	131	103	45	1	29	49	DRLHKLK	947	0	0	0	0	0	0	0	0	0	0	0	1	0	0	0	0	0	0	0	0
YBR109C	Cmd1p	12	3	9	12	0	6	18	8	2	8	18	8	5	8	1	18	4	0	0	7	FAALLSK	147	0	0	0	0	0	0	0	0	0	0	0	1	0	0	0	0	0	0	0	0
YBR110W	Alg1p	17	16	16	25	7	15	20	22	11	40	58	38	12	22	21	31	17	8	24	29	RDLKLIH	449	0	0	0	0	0	0	0	0	1	0	0	0	0	0	0	0	0	0	0	0
YBR111C	Ysa1p	10	12	9	16	4	10	19	16	3	18	19	21	6	8	11	12	13	2	5	17	AKQYHIK	231	0	0	0	0	0	0	0	0	0	0	0	1	0	0	0	0	0	0	0	0
YBR111W-A	Sus1p	3	3	5	5	0	8	12	2	0	6	11	7	4	2	1	8	9	1	2	7	EEIVDTQ	96	0	0	0	0	0	1	0	0	0	0	0	0	0	0	0	0	0	0	0	0
YBR112C	Cyc8p	122	28	50	34	5	166	68	29	22	33	71	32	15	11	67	69	59	10	32	43	EDENYDD	966	0	0	0	1	0	0	0	0	0	0	0	0	0	0	0	0	0	0	0	0
YBR114W	Rad16p	33	49	51	55	16	36	53	32	19	51	72	67	18	34	28	50	50	9	22	45	LQFLFNN	790	0	0	1	0	0	0	0	0	0	0	0	0	0	0	0	0	0	0	0	0
YBR115C	Lys2p	91	61	80	97	14	42	75	90	26	81	142	86	21	61	74	95	86	18	51	101	RGSSAAA	1392	1	0	0	0	0	0	0	0	0	0	0	0	0	0	0	0	0	0	0	0
YBR117C	Tkl2p	53	28	26	41	3	27	41	61	18	35	57	40	12	30	34	59	34	9	29	44	SPMGRAF	681	0	0	0	0	0	0	0	0	0	0	0	0	0	1	0	0	0	0	0	0
YBR118W	Tef2p	37	18	16	24	7	12	31	42	11	30	24	49	8	17	23	21	28	6	8	46	AQKAAKK	458	0	0	0	0	0	0	0	0	0	0	0	1	0	0	0	0	0	0	0	0
YBR119W	Mud1p	16	22	23	10	1	18	20	9	3	15	40	35	8	8	11	20	17	0	7	15	VTIGFAK	298	0	0	0	0	0	0	0	0	0	0	0	1	0	0	0	0	0	0	0	0
YBR120C	Cbp6p	7	11	11	10	0	6	9	8	2	12	14	21	5	6	6	12	6	0	6	10	RTVLFGK	162	0	0	0	0	0	0	0	0	0	0	0	1	0	0	0	0	0	0	0	0
YBR121C	Grs1p	49	36	23	49	6	16	61	41	13	37	56	60	12	33	30	39	30	7	18	51	EAEAETD	667	0	0	0	1	0	0	0	0	0	0	0	0	0	0	0	0	0	0	0	0
YBR122C	Mrpl36p	7	13	8	13	0	8	11	9	1	9	14	21	3	6	8	24	7	1	5	9	SKKRDKK	177	0	0	0	0	0	0	0	0	0	0	0	1	0	0	0	0	0	0	0	0
YBR123C	Tfc1p	30	19	35	55	3	19	50	31	10	43	52	67	16	31	41	51	27	5	21	43	FVDEVDL	649	0	0	0	0	0	0	0	0	0	0	1	0	0	0	0	0	0	0	0	0
YBR125C	Ptc4p	17	19	31	22	7	14	20	33	15	26	33	22	6	21	9	30	26	3	15	24	ERERGLV	393	0	0	0	0	0	0	0	0	0	0	0	0	0	0	0	0	0	0	0	1
YBR126C	Tps1p	23	15	30	24	4	18	35	31	15	30	46	32	8	24	19	39	26	10	21	45	SSSATKN	495	0	0	1	0	0	0	0	0	0	0	0	0	0	0	0	0	0	0	0	0
YBR126W-A	Meo1p	5	1	1	4	2	8	4	4	4	5	5	6	3	4	5	0	2	0	1	4	LDGIPHA	68	1	0	0	0	0	0	0	0	0	0	0	0	0	0	0	0	0	0	0	0
YBR127C	Vma2p	36	33	23	36	1	16	44	37	7	42	42	26	12	20	27	33	31	1	19	31	SQEESLI	517	0	0	0	0	0	0	0	0	0	1	0	0	0	0	0	0	0	0	0	0
YBR128C	Atg14p	11	18	27	20	9	15	14	8	10	31	41	31	15	11	17	18	11	5	13	19	DRWYVVG	344	0	0	0	0	0	0	0	1	0	0	0	0	0	0	0	0	0	0	0	0
YBR129C	Opy1p	18	13	21	25	4	11	20	14	13	23	25	34	7	16	11	29	18	6	9	11	KLKAENI	328	0	0	0	0	0	0	0	0	0	1	0	0	0	0	0	0	0	0	0	0
YBR130C	She3p	15	12	50	22	1	21	29	9	8	15	51	43	9	5	13	69	26	1	8	18	VVHGAQS	425	0	0	0	0	0	0	0	0	0	0	0	0	0	0	0	1	0	0	0	0
YBR131W	Ccz1p	22	26	70	45	10	28	44	31	12	50	73	41	9	42	20	79	36	13	24	29	WWESREI	704	0	0	0	0	0	0	0	0	0	1	0	0	0	0	0	0	0	0	0	0
YBR132C	Agp2p	42	24	25	25	14	14	28	39	11	52	57	28	11	42	26	45	29	11	31	42	FQYYSKA	596	1	0	0	0	0	0	0	0	0	0	0	0	0	0	0	0	0	0	0	0
YBR133C	Hsl7p	32	36	52	47	12	36	54	25	24	56	98	50	14	34	49	81	37	14	31	45	RAFSLPL	827	0	0	0	0	0	0	0	0	0	0	1	0	0	0	0	0	0	0	0	0
YBR135W	Cks1p	10	9	4	7	1	24	11	5	9	7	12	4	4	4	8	9	6	2	9	5	QVPPQIS	150	0	0	0	0	0	0	0	0	0	0	0	0	0	0	0	1	0	0	0	0
YBR136W	Mec1p	109	105	142	140	34	96	132	85	48	183	304	186	45	120	71	198	127	32	97	114	IGWLPFW	2368	0	0	0	0	0	0	0	0	0	0	0	0	0	0	0	0	0	1	0	0
YBR137W	Ybr137Wp	11	8	6	13	4	4	16	10	4	7	20	15	4	12	6	13	9	1	7	9	EEDLNLD	179	0	0	0	1	0	0	0	0	0	0	0	0	0	0	0	0	0	0	0	0
YBR138C	Ybr138Cp	10	27	58	29	6	22	42	9	9	36	52	46	8	15	28	67	19	4	15	22	DRLNFQP	524	0	0	0	0	0	0	0	0	0	0	0	0	0	0	1	0	0	0	0	0
YBR139W	Atg42p	27	19	32	34	11	16	27	37	12	27	50	24	12	29	26	41	24	9	29	22	STLENAS	508	0	0	0	0	0	0	0	0	0	0	0	0	0	0	0	1	0	0	0	0
YBR140C	Ira1p	148	115	216	172	40	83	172	93	70	236	375	195	69	173	115	349	176	23	108	164	LARMSCS	3092	0	0	0	0	0	0	0	0	0	0	0	0	0	0	0	1	0	0	0	0
YBR141C	Bmt2p	8	24	24	15	9	17	16	22	9	25	39	30	8	12	10	31	10	1	10	17	NNFGITL	337	0	0	0	0	0	0	0	0	0	0	1	0	0	0	0	0	0	0	0	0
YBR142W	Mak5p	31	35	47	60	5	32	51	36	15	57	81	81	11	23	30	74	42	5	12	45	KKKKRNN	773	0	0	1	0	0	0	0	0	0	0	0	0	0	0	0	0	0	0	0	0
YBR143C	Sup45p	29	13	22	32	4	15	39	31	4	27	41	41	6	23	10	25	24	2	17	32	GSDYDFI	437	0	0	0	0	0	0	0	0	0	1	0	0	0	0	0	0	0	0	0	0
YBR145W	Adh5p	31	9	14	15	10	10	22	40	10	26	21	22	5	13	16	19	15	5	12	36	YVVETSK	351	0	0	0	0	0	0	0	0	0	0	0	1	0	0	0	0	0	0	0	0
YBR146W	Mrps9p	18	22	15	9	0	11	14	15	5	17	28	28	9	10	14	19	17	2	12	13	MPTWVKR	278	0	1	0	0	0	0	0	0	0	0	0	0	0	0	0	0	0	0	0	0
YBR147W	Rtc2p	16	7	16	10	6	11	16	16	1	33	42	16	8	19	14	23	7	5	12	18	EKILIDN	296	0	0	1	0	0	0	0	0	0	0	0	0	0	0	0	0	0	0	0	0
YBR148W	Ysw1p	17	23	61	43	6	26	56	21	12	28	62	74	11	26	14	58	35	3	11	22	GASTLTS	609	0	0	0	0	0	0	0	0	0	0	0	0	0	0	0	1	0	0	0	0
YBR149W	Ara1p	21	13	17	19	3	7	29	19	10	24	40	26	5	12	21	20	19	4	14	21	NLDNLKY	344	0	0	0	0	0	0	0	0	0	0	0	0	0	0	0	0	0	0	1	0
YBR150C	Tbs1p	46	54	86	99	19	27	78	28	29	57	112	81	25	62	35	94	61	7	41	53	KNVCVKM	1094	0	0	0	0	0	0	0	0	0	0	0	0	1	0	0	0	0	0	0	0
YBR151W	Apd1p	19	15	16	21	9	11	22	14	9	23	26	27	3	12	16	23	16	5	7	22	IKKYQSW	316	0	0	0	0	0	0	0	0	0	0	0	0	0	0	0	0	0	1	0	0
YBR152W	Spp381p	13	19	24	27	1	15	34	10	6	9	19	34	6	6	8	30	13	2	7	8	ETEYSVI	291	0	0	0	0	0	0	0	0	0	1	0	0	0	0	0	0	0	0	0	0
YBR153W	Rib7p	10	10	12	15	4	10	11	16	6	20	23	14	5	7	17	16	20	5	4	19	CARLADD	244	0	0	0	1	0	0	0	0	0	0	0	0	0	0	0	0	0	0	0	0
YBR154C	Rpb5p	10	17	8	8	3	9	20	8	4	15	15	17	9	10	12	15	11	2	7	15	ASYRICM	215	0	0	0	0	0	0	0	0	0	0	0	0	1	0	0	0	0	0	0	0
YBR155W	Cns1p	26	16	21	19	5	14	48	18	3	19	37	46	10	16	19	20	16	2	12	18	ALERRSV	385	0	0	0	0	0	0	0	0	0	0	0	0	0	0	0	0	0	0	0	1
YBR156C	Sli15p	32	42	50	38	0	25	44	16	17	47	45	86	12	16	49	86	47	5	12	29	QIVPKRS	698	0	0	0	0	0	0	0	0	0	0	0	0	0	0	0	1	0	0	0	0
YBR157C	Ics2p	7	16	14	11	2	9	18	14	9	13	16	22	3	15	12	47	14	0	8	5	DLDIDNK	255	0	0	0	0	0	0	0	0	0	0	0	1	0	0	0	0	0	0	0	0
YBR158W	Amn1p	26	33	35	25	12	20	35	17	15	31	65	43	10	22	30	50	27	8	9	36	EIENNVD	549	0	0	0	1	0	0	0	0	0	0	0	0	0	0	0	0	0	0	0	0
YBR159W	Ifa38p	24	17	14	8	5	16	21	22	5	30	38	26	7	16	10	29	23	3	10	23	ARQVKKE	347	0	0	0	0	0	0	1	0	0	0	0	0	0	0	0	0	0	0	0	0
YBR160W	Cdc28p	17	20	8	23	4	10	16	21	7	23	36	22	5	12	17	15	7	4	13	18	HPYFQES	298	0	0	0	0	0	0	0	0	0	0	0	0	0	0	0	1	0	0	0	0
YBR161W	Csh1p	11	17	20	24	5	9	15	17	12	32	33	33	7	24	20	27	25	10	23	12	AKFTDLT	376	0	0	0	0	0	0	0	0	0	0	0	0	0	0	0	0	1	0	0	0
YBR162C	Tos1p	39	8	21	29	12	18	22	41	8	19	23	17	8	19	12	74	32	5	17	31	GSSAALP	455	0	0	0	0	0	0	0	0	0	0	0	0	0	0	1	0	0	0	0	0
YBR162W-A	Ysy6p	4	3	4	0	0	3	3	6	0	4	9	10	1	2	2	2	4	1	3	4	QLISYIL	65	0	0	0	0	0	0	0	0	0	0	1	0	0	0	0	0	0	0	0	0
YBR163W	Exo5p	19	20	53	41	7	19	28	25	23	38	67	46	11	35	24	44	34	6	22	23	ILESSMK	585	0	0	0	0	0	0	0	0	0	0	0	1	0	0	0	0	0	0	0	0
YBR164C	Arl1p	12	6	7	12	1	7	14	13	1	13	24	13	4	5	3	15	11	5	5	12	VIKEEQL	183	0	0	0	0	0	0	0	0	0	0	1	0	0	0	0	0	0	0	0	0
YBR165W	Ubs1p	8	12	24	18	5	9	8	10	14	15	28	19	8	11	13	28	16	4	16	11	YTKRKKI	277	0	0	0	0	0	0	0	0	0	1	0	0	0	0	0	0	0	0	0	0
YBR166C	Tyr1p	29	9	20	23	7	17	29	25	13	37	43	37	8	20	15	42	22	8	20	28	AAEKRNT	452	0	0	0	0	0	0	0	0	0	0	0	0	0	0	0	0	1	0	0	0
YBR167C	Pop7p	7	4	4	9	1	6	9	6	6	8	11	20	3	3	2	9	14	0	4	14	VELRIYV	140	0	0	0	0	0	0	0	0	0	0	0	0	0	0	0	0	0	0	0	1
YBR168W	Pex32p	11	20	22	19	5	13	24	17	9	39	57	29	7	26	17	30	26	13	15	14	KRRLFHL	413	0	0	0	0	0	0	0	0	0	0	1	0	0	0	0	0	0	0	0	0
YBR169C	Sse2p	54	33	37	55	4	17	55	34	9	41	54	63	10	28	31	43	48	4	21	52	DENMDLD	693	0	0	0	1	0	0	0	0	0	0	0	0	0	0	0	0	0	0	0	0
YBR170C	Npl4p	25	22	30	34	10	27	47	39	18	36	48	40	16	25	24	52	25	7	22	33	MILQESG	580	0	0	0	0	0	0	0	1	0	0	0	0	0	0	0	0	0	0	0	0
YBR171W	Sec66p	9	10	12	6	3	9	25	6	2	15	21	21	4	12	5	15	7	3	7	14	NDGRLVN	206	0	0	1	0	0	0	0	0	0	0	0	0	0	0	0	0	0	0	0	0
YBR172C	Smy2p	40	20	42	36	2	40	50	39	12	32	57	73	15	23	37	102	67	11	9	33	KKKGRKH	740	0	0	0	0	0	0	0	0	1	0	0	0	0	0	0	0	0	0	0	0
YBR173C	Ump1p	4	8	7	11	1	13	10	8	3	9	12	7	6	3	8	13	12	2	2	9	IEKQLGI	148	0	0	0	0	0	0	0	0	0	1	0	0	0	0	0	0	0	0	0	0
YBR175W	Swd3p	12	9	14	21	12	10	10	24	11	23	33	13	7	13	11	34	20	7	8	23	CCLWRWV	315	0	0	0	0	0	0	0	0	0	0	0	0	0	0	0	0	0	0	0	1
YBR176W	Ecm31p	16	7	12	15	7	13	15	23	5	21	26	26	14	13	8	29	24	3	10	25	LSSINEK	312	0	0	0	0	0	0	0	0	0	0	0	1	0	0	0	0	0	0	0	0
YBR177C	Eht1p	29	24	23	29	5	12	26	27	10	20	42	32	7	26	26	31	28	9	17	28	KFDELVV	451	0	0	0	0	0	0	0	0	0	0	0	0	0	0	0	0	0	0	0	1
YBR179C	Fzo1p	35	38	51	60	6	37	60	33	17	60	109	78	17	32	34	72	45	5	26	40	EINLDID	855	0	0	0	1	0	0	0	0	0	0	0	0	0	0	0	0	0	0	0	0
YBR180W	Dtr1p	43	21	23	20	8	15	20	44	12	49	59	28	16	41	30	50	30	10	20	33	KYTAKEF	572	0	0	0	0	0	0	0	0	0	0	0	0	0	1	0	0	0	0	0	0
YBR181C	Rps6Bp	18	28	7	12	1	12	17	17	2	12	20	28	2	9	9	9	10	0	5	18	RASSLKA	236	1	0	0	0	0	0	0	0	0	0	0	0	0	0	0	0	0	0	0	0
YBR182C	Smp1p	28	22	42	21	6	18	13	27	18	19	32	27	10	16	33	60	20	0	13	27	SSTNSPD	452	0	0	0	1	0	0	0	0	0	0	0	0	0	0	0	0	0	0	0	0
YBR182C-A	Ybr182C-Ap	2	0	3	2	1	3	2	3	2	5	7	8	3	4	1	5	6	0	4	3	SGTHTTH	64	0	0	0	0	0	0	0	0	1	0	0	0	0	0	0	0	0	0	0	0
YBR183W	Ypc1p	16	11	11	7	5	6	17	21	9	28	38	16	6	15	12	22	16	13	20	27	IEVKKEK	316	0	0	0	0	0	0	0	0	0	0	0	1	0	0	0	0	0	0	0	0
YBR184W	Ybr184Wp	25	30	43	28	14	21	35	15	12	39	46	44	9	20	16	48	29	5	24	20	MGELMHY	523	0	0	0	0	0	0	0	0	0	0	0	0	0	0	0	0	0	0	1	0
YBR185C	Mba1p	17	15	17	14	2	12	10	8	5	18	34	25	6	16	16	21	14	3	7	18	IYRLPPS	278	0	0	0	0	0	0	0	0	0	0	0	0	0	0	0	1	0	0	0	0
YBR186W	Pch2p	21	25	32	36	11	20	41	33	11	51	65	41	7	29	11	55	33	2	12	28	KLSAARK	564	0	0	0	0	0	0	0	0	0	0	0	1	0	0	0	0	0	0	0	0
YBR187W	Gdt1p	36	8	3	13	1	6	16	20	5	25	29	14	17	17	2	26	15	2	7	18	QAFTTQD	280	0	0	0	1	0	0	0	0	0	0	0	0	0	0	0	0	0	0	0	0
YBR188C	Ntc20p	5	8	10	10	1	12	13	7	1	11	11	14	2	2	6	9	8	0	3	7	RDNDDSG	140	0	0	0	0	0	0	0	1	0	0	0	0	0	0	0	0	0	0	0	0
YBR189W	Rps9Bp	20	24	4	10	0	5	17	10	4	9	20	17	2	7	9	12	7	0	6	12	EEAEDEE	195	0	0	0	0	0	0	1	0	0	0	0	0	0	0	0	0	0	0	0	0
YBR191W	Rpl21Ap	11	14	7	3	1	9	8	12	6	8	8	17	4	5	6	9	7	0	8	17	VPYETFI	160	0	0	0	0	0	0	0	0	0	1	0	0	0	0	0	0	0	0	0	0
YBR192W	Rim2p	26	16	15	7	3	15	25	32	6	27	29	34	9	15	15	29	27	8	15	24	IVIRLLS	377	0	0	0	0	0	0	0	0	0	0	0	0	0	0	0	1	0	0	0	0
YBR193C	Med8p	8	11	9	12	0	13	19	8	5	6	25	13	4	9	10	25	23	3	4	16	TSTSSSN	223	0	0	1	0	0	0	0	0	0	0	0	0	0	0	0	0	0	0	0	0
YBR194W	Aim4p	4	13	12	5	0	6	10	8	3	5	10	13	1	2	7	9	5	1	3	6	ENIKIPK	123	0	0	0	0	0	0	0	0	0	0	0	1	0	0	0	0	0	0	0	0
YBR195C	Msi1p	23	13	31	32	7	14	22	21	18	28	36	22	9	15	17	48	29	12	8	17	GNLVGHS	422	0	0	0	0	0	0	0	0	0	0	0	0	0	0	0	1	0	0	0	0
YBR196C	Pgi1p	48	10	37	25	0	20	35	41	18	30	47	40	10	34	16	38	42	9	16	38	NQFKEWM	554	0	0	0	0	0	0	0	0	0	0	0	0	1	0	0	0	0	0	0	0
YBR196C-A	Ybr196C-Ap	1	4	2	0	1	0	1	0	0	5	4	0	2	9	4	3	1	1	7	4	FLIVLIS	49	0	0	0	0	0	0	0	0	0	0	0	0	0	0	0	1	0	0	0	0
YBR196C-B	Ybr196C-Bp	3	2	0	0	0	0	2	2	0	2	6	5	1	1	0	2	1	1	2	4	LRGVRGE	34	0	0	0	0	0	0	1	0	0	0	0	0	0	0	0	0	0	0	0	0
YBR197C	Ybr197Cp	12	14	13	18	1	12	11	8	6	7	16	19	6	2	14	24	16	1	3	14	IKDVHRC	217	0	0	0	0	1	0	0	0	0	0	0	0	0	0	0	0	0	0	0	0
YBR198C	Taf5p	45	33	58	56	9	35	41	52	18	43	65	63	12	30	41	78	44	9	26	40	AGGAFRP	798	0	0	0	0	0	0	0	0	0	0	0	0	0	0	1	0	0	0	0	0
YBR199W	Ktr4p	19	17	31	36	8	15	41	17	11	24	40	29	11	24	22	34	21	9	32	23	EEELEMY	464	0	0	0	0	0	0	0	0	0	0	0	0	0	0	0	0	0	0	1	0
YBR200W	Bem1p	29	19	33	37	4	24	30	32	7	33	43	54	6	23	21	60	35	5	22	34	KISVHDI	551	0	0	0	0	0	0	0	0	0	1	0	0	0	0	0	0	0	0	0	0
YBR200W-A	Ybr200W-Ap	1	6	1	2	3	1	0	3	2	3	9	2	4	4	2	4	2	2	1	2	FISDRTG	54	0	0	0	0	0	0	0	1	0	0	0	0	0	0	0	0	0	0	0	0
YBR201C-A	Min7p	6	3	0	2	1	2	1	1	1	1	7	7	3	5	3	9	7	0	6	2	QRSYTRF	67	0	0	0	0	0	0	0	0	0	0	0	0	0	1	0	0	0	0	0	0
YBR201W	Der1p	8	8	13	10	3	3	6	13	3	21	26	10	9	13	8	14	7	5	14	17	FRNTETP	211	0	0	0	0	0	0	0	0	0	0	0	0	0	0	1	0	0	0	0	0
YBR202W	Mcm7p	54	46	45	65	12	41	55	38	10	52	90	51	25	29	35	60	55	1	25	56	DIDLQDA	845	1	0	0	0	0	0	0	0	0	0	0	0	0	0	0	0	0	0	0	0
YBR203W	Cos111p	37	64	66	56	11	21	38	41	24	47	86	75	18	29	30	140	53	9	37	42	YYAESII	924	0	0	0	0	0	0	0	0	0	1	0	0	0	0	0	0	0	0	0	0
YBR204C	Ldh1p	18	14	22	24	9	18	25	18	10	23	40	30	6	23	15	19	14	8	10	29	VIDNSKL	375	0	0	0	0	0	0	0	0	0	0	1	0	0	0	0	0	0	0	0	0
YBR205W	Ktr3p	12	20	15	30	7	8	18	22	14	27	29	36	9	34	20	35	18	11	19	20	YKLPPGI	404	0	0	0	0	0	0	0	0	0	1	0	0	0	0	0	0	0	0	0	0
YBR207W	Fth1p	28	14	21	20	7	13	27	35	6	39	51	25	9	27	13	55	21	7	18	29	DSSGSAN	465	0	0	1	0	0	0	0	0	0	0	0	0	0	0	0	0	0	0	0	0
YBR208C	Dur1,2p	127	74	82	97	31	60	127	144	23	127	156	117	26	72	102	144	95	22	65	144	AVIETLA	1835	1	0	0	0	0	0	0	0	0	0	0	0	0	0	0	0	0	0	0	0
YBR210W	Erv15p	9	5	9	5	5	2	5	7	1	12	25	7	2	14	2	8	6	1	9	8	NDANLIS	142	0	0	0	0	0	0	0	0	0	0	0	0	0	0	0	1	0	0	0	0
YBR211C	Ame1p	10	18	28	40	1	19	18	6	5	25	39	22	5	11	13	28	14	1	8	13	NELQPSL	324	0	0	0	0	0	0	0	0	0	0	1	0	0	0	0	0	0	0	0	0
YBR212W	Ngr1p	36	28	80	25	4	52	26	34	14	29	53	25	29	27	47	73	42	5	18	25	IHPSLLH	672	0	0	0	0	0	0	0	0	1	0	0	0	0	0	0	0	0	0	0	0
YBR213W	Met8p	11	19	11	26	8	12	17	15	6	20	35	20	5	13	13	11	8	3	10	11	LSEYCSS	274	0	0	0	0	0	0	0	0	0	0	0	0	0	0	0	1	0	0	0	0
YBR214W	Sds24p	36	20	32	16	6	24	24	22	14	31	51	28	13	13	44	68	41	3	9	32	QRGSIAM	527	0	0	0	0	0	0	0	0	0	0	0	0	1	0	0	0	0	0	0	0
YBR215W	Hpc2p	39	15	55	36	0	15	44	29	8	34	42	79	10	10	35	88	55	1	9	21	RGGVKNK	625	0	0	0	0	0	0	0	0	0	0	0	1	0	0	0	0	0	0	0	0
YBR216C	Ybp1p	26	22	33	44	14	25	52	20	6	45	84	63	9	35	21	49	43	4	32	47	DYFTGIK	674	0	0	0	0	0	0	0	0	0	0	0	1	0	0	0	0	0	0	0	0
YBR217W	Atg12p	7	9	12	7	3	16	15	7	3	15	13	12	6	7	5	27	9	1	4	8	CASVAFG	186	0	0	0	0	0	0	0	1	0	0	0	0	0	0	0	0	0	0	0	0
YBR218C	Pyc2p	102	65	46	75	12	48	75	90	30	73	109	69	25	43	55	65	62	8	32	96	LPPSQKK	1180	0	0	0	0	0	0	0	0	0	0	0	1	0	0	0	0	0	0	0	0
YBR219C	Ybr219Cp	3	7	7	1	4	4	2	9	3	12	15	4	4	9	3	8	13	3	9	7	QNWRREC	127	0	0	0	0	1	0	0	0	0	0	0	0	0	0	0	0	0	0	0	0
YBR220C	Ybr220Cp	25	20	22	22	10	15	13	46	9	52	64	31	13	38	20	46	37	12	28	37	ISSWRCT	560	0	0	0	0	0	0	0	0	0	0	0	0	0	0	0	0	1	0	0	0
YBR221C	Pdb1p	40	19	11	17	1	10	30	23	4	20	28	19	8	20	20	27	23	1	12	33	KEVLSIE	366	0	0	0	0	0	0	1	0	0	0	0	0	0	0	0	0	0	0	0	0
YBR221W-A	Ybr221W-Ap	0	6	2	1	0	1	2	1	1	2	2	2	2	2	2	4	1	0	0	3	TVVSLDR	34	0	1	0	0	0	0	0	0	0	0	0	0	0	0	0	0	0	0	0	0
YBR222C	Pcs60p	35	22	35	24	5	13	25	32	12	29	43	40	14	35	35	36	41	2	18	47	SRNKSKL	543	0	0	0	0	0	0	0	0	0	0	1	0	0	0	0	0	0	0	0	0
YBR223C	Tdp1p	32	29	28	25	12	18	39	21	12	30	46	40	15	30	26	47	40	7	20	27	LARHEND	544	0	0	0	1	0	0	0	0	0	0	0	0	0	0	0	0	0	0	0	0
YBR225W	Ybr225Wp	49	39	62	58	8	28	49	34	28	55	77	72	13	40	53	121	49	10	26	29	PKLPYTK	900	0	0	0	0	0	0	0	0	0	0	0	1	0	0	0	0	0	0	0	0
YBR227C	Mcx1p	35	26	20	33	5	24	42	34	8	37	55	50	7	16	15	34	26	1	12	40	IPKRSLT	520	0	0	0	0	0	0	0	0	0	0	0	0	0	0	0	0	1	0	0	0
YBR228W	Slx1p	13	20	16	14	11	15	23	15	13	17	24	29	9	17	10	9	13	5	9	22	MKLAHGK	304	0	0	0	0	0	0	0	0	0	0	0	1	0	0	0	0	0	0	0	0
YBR229C	Rot2p	44	34	64	61	6	26	56	42	35	77	76	57	24	64	50	73	58	20	39	48	EDWEVIF	954	0	0	0	0	0	0	0	0	0	0	0	0	0	1	0	0	0	0	0	0
YBR230C	Om14p	15	3	11	6	5	3	4	7	6	3	16	12	1	4	3	13	6	0	7	9	YSRYDKK	134	0	0	0	0	0	0	0	0	0	0	0	1	0	0	0	0	0	0	0	0
YBR230W-A	Coq21p	11	8	4	1	2	3	4	1	0	0	4	4	2	1	0	7	2	3	3	6	KKEYAAN	66	0	0	1	0	0	0	0	0	0	0	0	0	0	0	0	0	0	0	0	0
YBR231C	Swc5p	21	22	10	24	0	20	38	20	4	11	27	26	1	5	10	28	10	3	9	14	QQDSEAS	303	0	0	0	0	0	0	0	0	0	0	0	0	0	0	0	1	0	0	0	0
YBR233W	Pbp2p	24	22	28	22	4	16	23	20	15	40	34	23	9	11	23	39	27	0	8	25	RKRRSPL	413	0	0	0	0	0	0	0	0	0	0	1	0	0	0	0	0	0	0	0	0
YBR233W-A	Dad3p	1	3	3	5	0	12	10	4	3	5	15	8	2	0	2	10	3	0	3	5	SLGSNSK	94	0	0	0	0	0	0	0	0	0	0	0	1	0	0	0	0	0	0	0	0
YBR234C	Arc40p	27	13	21	21	10	10	19	26	11	24	26	25	3	14	14	42	20	10	15	33	KIVIYTI	384	0	0	0	0	0	0	0	0	0	1	0	0	0	0	0	0	0	0	0	0
YBR235W	Vhc1p	64	44	52	49	16	48	39	75	17	83	127	56	27	62	57	99	82	15	31	77	MTVTTAL	1120	0	0	0	0	0	0	0	0	0	0	1	0	0	0	0	0	0	0	0	0
YBR236C	Abd1p	22	29	21	23	5	19	39	27	6	29	27	35	9	22	21	34	17	4	23	24	PESVKPN	436	0	0	1	0	0	0	0	0	0	0	0	0	0	0	0	0	0	0	0	0
YBR237W	Prp5p	37	41	35	52	9	35	83	44	14	58	78	98	17	34	28	74	49	3	15	45	SLKSTKY	849	0	0	0	0	0	0	0	0	0	0	0	0	0	0	0	0	0	0	1	0
YBR238C	Ybr238Cp	48	29	76	36	8	35	32	25	37	45	61	37	21	32	37	59	39	9	32	33	NLKPTCV	731	0	0	0	0	0	0	0	0	0	0	0	0	0	0	0	0	0	0	0	1
YBR239C	Ert1p	22	27	45	21	17	17	31	14	13	40	44	35	15	18	34	55	32	5	19	25	NFMPILN	529	0	0	1	0	0	0	0	0	0	0	0	0	0	0	0	0	0	0	0	0
YBR240C	Thi2p	19	25	28	26	19	24	18	13	9	28	45	31	12	18	17	43	30	9	14	22	DVYAMQD	450	0	0	0	1	0	0	0	0	0	0	0	0	0	0	0	0	0	0	0	0
YBR241C	Ybr241Cp	44	16	16	12	8	19	19	42	9	41	51	14	12	25	19	42	31	11	24	33	SEVWAGY	488	0	0	0	0	0	0	0	0	0	0	0	0	0	0	0	0	0	0	1	0
YBR242W	Ybr242Wp	13	12	9	16	5	9	20	9	4	19	18	23	5	6	7	14	16	4	12	17	LTQSITK	238	0	0	0	0	0	0	0	0	0	0	0	1	0	0	0	0	0	0	0	0
YBR243C	Alg7p	29	16	18	18	10	5	13	32	10	41	65	21	15	31	25	24	17	8	19	31	DNLWTVR	448	0	1	0	0	0	0	0	0	0	0	0	0	0	0	0	0	0	0	0	0
YBR244W	Gpx2p	3	1	8	9	4	11	10	13	0	7	15	22	2	13	5	14	6	1	7	11	IQSLLSK	162	0	0	0	0	0	0	0	0	0	0	0	1	0	0	0	0	0	0	0	0
YBR245C	Isw1p	58	61	61	82	9	46	108	51	22	63	124	119	20	47	41	69	49	13	39	47	PENETTH	1129	0	0	0	0	0	0	0	0	1	0	0	0	0	0	0	0	0	0	0	0
YBR246W	Rrt2p	21	14	22	34	14	15	15	23	11	28	36	21	9	17	11	34	23	6	11	22	SLQTWIV	387	0	0	0	0	0	0	0	0	0	0	0	0	0	0	0	0	0	0	0	1
YBR247C	Enp1p	39	24	21	42	2	19	49	20	9	27	43	38	7	23	18	34	22	4	17	25	DLMIDVN	483	0	0	1	0	0	0	0	0	0	0	0	0	0	0	0	0	0	0	0	0
YBR248C	His7p	37	20	30	34	9	16	43	50	9	33	44	43	6	24	25	34	22	4	25	44	KVRMDEE	552	0	0	0	0	0	0	1	0	0	0	0	0	0	0	0	0	0	0	0	0
YBR249C	Aro4p	37	17	24	20	5	14	22	35	8	25	31	23	8	9	15	21	22	2	7	25	RREVNKK	370	0	0	0	0	0	0	0	0	0	0	0	1	0	0	0	0	0	0	0	0
YBR250W	Spo23p	16	18	25	26	6	16	38	15	8	40	56	46	9	31	21	66	39	1	25	21	VAGENSL	523	0	0	0	0	0	0	0	0	0	0	1	0	0	0	0	0	0	0	0	0
YBR251W	Mrps5p	17	19	13	18	2	11	16	24	9	16	25	30	7	13	16	20	12	3	14	22	RKVYYSS	307	0	0	0	0	0	0	0	0	0	0	0	0	0	0	0	1	0	0	0	0
YBR252W	Dut1p	16	7	3	11	0	7	4	17	1	11	7	8	3	4	4	12	12	0	4	16	GFGSTGN	147	0	0	1	0	0	0	0	0	0	0	0	0	0	0	0	0	0	0	0	0
YBR253W	Srb6p	7	4	9	7	1	8	13	1	1	9	14	8	5	3	1	7	13	1	1	8	FVAEKTT	121	0	0	0	0	0	0	0	0	0	0	0	0	0	0	0	0	1	0	0	0
YBR254C	Trs20p	9	7	17	10	1	7	7	14	5	12	13	9	5	10	9	13	7	1	9	10	ARKHLSK	175	0	0	0	0	0	0	0	0	0	0	0	1	0	0	0	0	0	0	0	0
YBR255C-A	Rcf3p	10	11	4	4	2	6	8	6	2	6	11	7	3	6	2	11	7	1	5	8	NSSRSTT	120	0	0	0	0	0	0	0	0	0	0	0	0	0	0	0	0	1	0	0	0
YBR255W	Mtc4p	22	47	50	30	1	27	45	37	26	48	57	53	15	13	26	76	59	10	19	33	IIKALLW	694	0	0	0	0	0	0	0	0	0	0	0	0	0	0	0	0	0	1	0	0
YBR256C	Rib5p	6	7	17	14	4	11	15	22	4	28	14	14	5	9	5	18	16	1	6	22	VRNYLNK	238	0	0	0	0	0	0	0	0	0	0	0	1	0	0	0	0	0	0	0	0
YBR257W	Pop4p	8	16	18	22	6	14	15	10	2	23	34	34	5	12	8	15	14	2	13	8	MLYYIQN	279	0	0	1	0	0	0	0	0	0	0	0	0	0	0	0	0	0	0	0	0
YBR258C	Shg1p	5	6	11	10	0	6	19	8	1	4	16	17	4	4	2	12	5	1	5	6	EEANGST	142	0	0	0	0	0	0	0	0	0	0	0	0	0	0	0	0	1	0	0	0
YBR259W	Ybr259Wp	33	31	39	39	6	29	41	20	14	57	75	61	12	43	19	64	30	10	34	31	TSLIRLI	688	0	0	0	0	0	0	0	0	0	1	0	0	0	0	0	0	0	0	0	0
YBR260C	Rgd1p	40	22	43	37	5	28	40	19	16	43	67	59	20	22	36	75	43	4	15	32	DQAFEPE	666	0	0	0	0	0	0	1	0	0	0	0	0	0	0	0	0	0	0	0	0
YBR261C	Tae1p	15	10	8	20	3	9	15	18	5	13	19	16	8	6	13	8	12	5	8	21	ALKPMPN	232	0	0	1	0	0	0	0	0	0	0	0	0	0	0	0	0	0	0	0	0
YBR262C	Mic12p	3	7	6	9	0	4	4	8	2	5	7	7	2	2	2	9	6	6	6	11	IYSWGKN	106	0	0	1	0	0	0	0	0	0	0	0	0	0	0	0	0	0	0	0	0
YBR263W	Shm1p	39	20	18	21	4	19	28	43	14	29	44	35	14	18	25	43	25	3	19	29	YPVPGDI	490	0	0	0	0	0	0	0	0	0	1	0	0	0	0	0	0	0	0	0	0
YBR264C	Ypt10p	14	5	9	9	4	9	13	14	3	18	16	17	3	6	5	17	14	2	6	15	SGSGCIC	199	0	0	0	0	1	0	0	0	0	0	0	0	0	0	0	0	0	0	0	0
YBR265W	Tsc10p	25	14	12	16	10	13	22	21	6	22	36	20	6	16	12	17	18	4	12	18	NDGKKAN	320	0	0	1	0	0	0	0	0	0	0	0	0	0	0	0	0	0	0	0	0
YBR267W	Rei1p	19	23	19	24	7	23	46	15	11	13	35	38	9	14	15	27	19	3	14	19	YRDQLLQ	393	0	0	0	0	0	1	0	0	0	0	0	0	0	0	0	0	0	0	0	0
YBR268W	Mrpl37p	8	8	8	5	1	4	5	4	2	5	13	9	1	1	4	11	3	3	3	7	NNFLSQL	105	0	0	0	0	0	0	0	0	0	0	1	0	0	0	0	0	0	0	0	0
YBR269C	Sdh8p	7	12	7	7	1	6	12	12	1	7	10	8	2	7	12	8	12	0	4	3	NGRVTDF	138	0	0	0	0	0	0	0	0	0	0	0	0	0	1	0	0	0	0	0	0
YBR270C	Bit2p	22	26	44	27	3	18	28	29	15	36	47	34	8	26	20	75	33	5	20	29	EGIRMSI	545	0	0	0	0	0	0	0	0	0	1	0	0	0	0	0	0	0	0	0	0
YBR271W	Efm2p	16	15	26	29	7	12	38	17	9	28	60	29	4	11	21	27	20	9	13	28	YRQIVRN	419	0	0	1	0	0	0	0	0	0	0	0	0	0	0	0	0	0	0	0	0
YBR272C	Hsm3p	22	22	28	34	6	9	47	13	4	32	67	33	9	23	14	32	23	3	22	37	TKIADCR	480	0	1	0	0	0	0	0	0	0	0	0	0	0	0	0	0	0	0	0	0
YBR273C	Ubx7p	21	34	20	34	4	16	41	18	14	17	41	32	4	13	19	38	29	7	7	27	KKDEDKK	436	0	0	0	0	0	0	0	0	0	0	0	1	0	0	0	0	0	0	0	0
YBR274W	Chk1p	22	20	34	36	10	22	30	28	13	36	64	37	10	26	25	37	24	8	15	30	DIILIPN	527	0	0	1	0	0	0	0	0	0	0	0	0	0	0	0	0	0	0	0	0
YBR275C	Rif1p	64	79	151	107	19	77	145	68	42	154	208	152	41	69	89	186	96	13	45	111	NRDNDMN	1916	0	0	1	0	0	0	0	0	0	0	0	0	0	0	0	0	0	0	0	0
YBR276C	Pps1p	31	34	64	41	24	35	41	38	25	52	97	44	16	39	34	64	50	10	22	46	EVNMKYT	807	0	0	0	0	0	0	0	0	0	0	0	0	0	0	0	0	1	0	0	0
YBR278W	Dpb3p	12	7	10	17	2	8	30	4	4	8	19	18	2	6	7	22	6	0	2	17	HTKSTDP	201	0	0	0	0	0	0	0	0	0	0	0	0	0	0	1	0	0	0	0	0
YBR279W	Paf1p	16	23	24	51	0	17	51	14	7	26	39	49	12	10	21	25	24	3	12	21	KETLQEE	445	0	0	0	0	0	0	1	0	0	0	0	0	0	0	0	0	0	0	0	0
YBR280C	Saf1p	36	27	47	34	11	18	36	53	18	38	44	31	9	30	30	65	44	11	23	32	ALIIKKH	637	0	0	0	0	0	0	0	0	1	0	0	0	0	0	0	0	0	0	0	0
YBR281C	Dug2p	36	25	57	47	11	41	54	57	20	73	92	51	8	35	29	93	53	16	27	53	SKVFNRL	878	0	0	0	0	0	0	0	0	0	0	1	0	0	0	0	0	0	0	0	0
YBR282W	Mrpl27p	4	9	8	4	1	4	6	16	2	6	10	18	3	6	9	9	11	2	8	10	SCYKERG	146	0	0	0	0	0	0	0	1	0	0	0	0	0	0	0	0	0	0	0	0
YBR283C	Ssh1p	36	13	20	15	4	22	18	42	4	56	60	22	5	35	22	27	31	2	14	42	LGVPGAM	490	0	0	0	0	0	0	0	0	0	0	0	0	1	0	0	0	0	0	0	0
YBR284W	Ybr284Wp	30	32	56	42	13	34	48	28	23	46	92	49	18	51	36	69	39	14	38	39	EWRLIIA	797	1	0	0	0	0	0	0	0	0	0	0	0	0	0	0	0	0	0	0	0
YBR285W	Ybr285Wp	4	10	14	13	3	3	10	4	3	11	10	13	3	8	4	15	7	0	5	4	SYLRYKK	144	0	0	0	0	0	0	0	0	0	0	0	1	0	0	0	0	0	0	0	0
YBR286W	Ape3p	45	10	40	38	4	17	35	35	16	33	40	40	8	28	26	31	24	4	30	33	RADFLII	537	0	0	0	0	0	0	0	0	0	1	0	0	0	0	0	0	0	0	0	0
YBR287W	Ybr287Wp	26	10	25	13	3	19	24	20	4	43	56	14	11	26	22	43	18	8	9	33	LQWANPT	427	0	0	0	0	0	0	0	0	0	0	0	0	0	0	0	0	1	0	0	0
YBR288C	Apm3p	15	17	33	30	7	25	27	27	10	36	50	35	7	22	15	45	25	4	20	33	GNFQVRL	483	0	0	0	0	0	0	0	0	0	0	1	0	0	0	0	0	0	0	0	0
YBR289W	Snf5p	43	45	57	43	4	151	36	39	18	61	71	37	14	18	81	64	58	5	24	36	NNNTQNT	905	0	0	0	0	0	0	0	0	0	0	0	0	0	0	0	0	1	0	0	0
YBR290W	Bsd2p	16	11	22	22	1	19	25	28	8	24	27	15	7	14	10	26	21	2	11	12	NQSQNQA	321	1	0	0	0	0	0	0	0	0	0	0	0	0	0	0	0	0	0	0	0
YBR291C	Ctp1p	27	14	8	14	4	7	9	28	2	18	30	23	7	14	11	26	25	1	11	20	KVLVMLA	299	1	0	0	0	0	0	0	0	0	0	0	0	0	0	0	0	0	0	0	0
YBR293W	Vba2p	27	16	21	9	8	13	7	39	3	49	74	20	10	33	14	58	31	6	14	22	AKPKTRR	474	0	1	0	0	0	0	0	0	0	0	0	0	0	0	0	0	0	0	0	0
YBR294W	Sul1p	58	31	41	43	14	18	43	46	15	63	75	50	11	46	39	81	57	16	38	74	DFSKWDV	859	0	0	0	0	0	0	0	0	0	0	0	0	0	0	0	0	0	0	0	1
YBR295W	Pca1p	75	55	51	54	42	31	76	88	29	95	96	77	19	39	34	136	80	6	24	109	LLRYAKI	1216	0	0	0	0	0	0	0	0	0	1	0	0	0	0	0	0	0	0	0	0
YBR296C	Pho89p	55	16	26	24	5	15	20	46	7	53	53	24	15	27	18	48	38	18	19	47	GVEYQMT	574	0	0	0	0	0	0	0	0	0	0	0	0	0	0	0	0	1	0	0	0
YBR296C-A	Tyc1p	1	2	2	2	0	0	0	2	3	2	4	5	1	2	0	5	2	1	1	4	RVHKLVK	39	0	0	0	0	0	0	0	0	0	0	0	1	0	0	0	0	0	0	0	0
YBR297W	Mal33p	25	25	18	34	18	14	23	15	13	27	54	33	11	24	18	39	19	7	23	28	DEDDIIP	468	0	0	0	0	0	0	0	0	0	0	0	0	0	0	1	0	0	0	0	0
YBR298C	Mal31p	56	21	25	26	18	18	36	49	3	40	62	36	18	34	21	44	32	16	26	33	TSSVVNK	614	0	0	0	0	0	0	0	0	0	0	0	1	0	0	0	0	0	0	0	0
YBR298C-A	Ybr298C-Ap	2	4	1	0	3	1	8	4	1	5	14	8	4	2	5	3	5	0	2	1	GSAKTSG	73	0	0	0	0	0	0	0	1	0	0	0	0	0	0	0	0	0	0	0	0
YBR299W	Mal32p	25	26	29	45	5	17	43	37	14	35	38	46	8	42	28	44	33	20	26	23	GRIYLVK	584	0	0	0	0	0	0	0	0	0	0	0	1	0	0	0	0	0	0	0	0
YBR301W	Pau24p	18	4	3	5	0	4	5	6	2	9	8	3	3	3	5	10	13	1	7	11	GIYTIAN	120	0	0	1	0	0	0	0	0	0	0	0	0	0	0	0	0	0	0	0	0
YBR302C	Cos2p	15	14	21	10	9	12	29	10	3	22	51	32	11	32	14	29	11	16	14	24	RSEVLLV	379	0	0	0	0	0	0	0	0	0	0	0	0	0	0	0	0	0	0	0	1
YCL001W	Rer1p	6	9	8	8	2	6	10	9	4	14	27	11	10	15	8	13	8	4	10	6	KYSHSSN	188	0	0	1	0	0	0	0	0	0	0	0	0	0	0	0	0	0	0	0	0
YCL001W-A	Ycl001W-Ap	7	8	10	5	3	5	11	4	3	13	18	21	4	8	1	12	10	1	3	6	EISILMN	153	0	0	1	0	0	0	0	0	0	0	0	0	0	0	0	0	0	0	0	0
YCL001W-B	Ycl001W-Bp	5	3	8	8	0	2	7	3	1	6	10	9	1	2	0	6	6	1	2	4	NLTNQQI	84	0	0	0	0	0	0	0	0	0	1	0	0	0	0	0	0	0	0	0	0
YCL002C	Ycl002Cp	8	10	10	5	11	10	4	15	4	25	42	13	6	18	10	24	7	3	19	19	RLPKGKL	263	0	0	0	0	0	0	0	0	0	0	1	0	0	0	0	0	0	0	0	0
YCL004W	Pgs1p	29	26	32	22	5	24	19	24	8	33	64	42	5	26	26	49	34	7	25	21	SILGKKL	521	0	0	0	0	0	0	0	0	0	0	1	0	0	0	0	0	0	0	0	0
YCL005W	Ldb16p	12	14	16	14	5	9	6	10	5	23	24	8	7	16	16	20	21	5	6	19	ILRRNSR	256	0	1	0	0	0	0	0	0	0	0	0	0	0	0	0	0	0	0	0	0
YCL005W-A	Vma9p	7	4	2	1	1	2	2	1	1	4	8	1	6	6	4	6	4	3	1	9	LRPEFAE	73	0	0	0	0	0	0	1	0	0	0	0	0	0	0	0	0	0	0	0	0
YCL008C	Stp22p	22	15	22	25	2	26	17	10	15	28	40	12	13	10	37	30	24	5	8	24	RITSPLS	385	0	0	0	0	0	0	0	0	0	0	0	0	0	0	0	1	0	0	0	0
YCL009C	Ilv6p	25	21	13	13	6	12	23	13	10	16	34	10	7	6	17	31	20	1	5	26	ISQLPPG	309	0	0	0	0	0	0	0	1	0	0	0	0	0	0	0	0	0	0	0	0
YCL010C	Sgf29p	13	18	17	15	3	8	26	17	3	8	24	17	5	7	15	14	16	3	9	21	LANLARK	259	0	0	0	0	0	0	0	0	0	0	0	1	0	0	0	0	0	0	0	0
YCL011C	Gbp2p	19	50	31	38	6	12	33	44	5	17	23	17	9	25	16	27	17	2	14	22	ISYARRD	427	0	0	0	1	0	0	0	0	0	0	0	0	0	0	0	0	0	0	0	0
YCL012C	Ycl012Cp	7	12	10	14	1	3	5	6	3	8	18	10	4	9	3	9	3	1	2	6	AFTFDSR	134	0	1	0	0	0	0	0	0	0	0	0	0	0	0	0	0	0	0	0	0
YCL014W	Bud3p	72	59	109	117	17	48	128	56	28	102	140	163	15	72	89	176	99	8	47	91	PEKLKFY	1636	0	0	0	0	0	0	0	0	0	0	0	0	0	0	0	0	0	0	1	0
YCL016C	Dcc1p	13	17	13	25	4	15	30	15	11	27	43	32	11	20	19	28	19	6	10	22	KTVVTSR	380	0	1	0	0	0	0	0	0	0	0	0	0	0	0	0	0	0	0	0	0
YCL017C	Nfs1p	50	29	20	26	6	11	29	35	16	29	42	29	13	15	21	40	33	3	17	33	SIKWSGH	497	0	0	0	0	0	0	0	0	1	0	0	0	0	0	0	0	0	0	0	0
YCL018W	Leu2p	37	11	14	23	2	9	23	29	6	25	40	28	7	10	23	25	16	4	4	28	EVKKILA	364	1	0	0	0	0	0	0	0	0	0	0	0	0	0	0	0	0	0	0	0
YCL019W	Ycl019Wp	79	75	133	113	15	87	88	60	62	126	151	133	30	49	98	165	136	15	82	73	LTNKWIH	1770	0	0	0	0	0	0	0	0	1	0	0	0	0	0	0	0	0	0	0	0
YCL020W	Ycl020Wp	25	16	38	18	3	34	23	9	16	22	31	24	10	11	32	47	34	4	21	20	RPATERI	438	0	0	0	0	0	0	0	0	0	1	0	0	0	0	0	0	0	0	0	0
YCL021W-A	Ycl021W-Ap	7	8	2	5	2	4	7	1	4	6	16	8	2	9	7	12	9	2	5	9	YIDFRVH	125	0	0	0	0	0	0	0	0	1	0	0	0	0	0	0	0	0	0	0	0
YCL024W	Kcc4p	43	54	73	68	4	31	71	50	20	72	115	94	10	30	52	112	61	6	25	46	KEGVLDK	1037	0	0	0	0	0	0	0	0	0	0	0	1	0	0	0	0	0	0	0	0
YCL025C	Agp1p	63	24	22	25	11	23	29	56	13	52	60	27	15	40	21	47	30	12	25	38	RVVAFWC	633	0	0	0	0	1	0	0	0	0	0	0	0	0	0	0	0	0	0	0	0
YCL026C-A	Frm2p	21	8	12	9	2	9	9	10	5	11	15	9	2	7	13	8	17	3	6	17	NVINVYH	193	0	0	0	0	0	0	0	0	1	0	0	0	0	0	0	0	0	0	0	0
YCL026C-B	Hbn1p	26	5	7	8	0	8	12	11	4	14	11	14	2	9	13	11	17	3	6	12	NDVEIFN	193	0	0	1	0	0	0	0	0	0	0	0	0	0	0	0	0	0	0	0	0
YCL027W	Fus1p	19	21	32	24	8	21	25	19	10	35	41	41	11	11	31	62	49	7	23	22	DCLQEYD	512	0	0	0	1	0	0	0	0	0	0	0	0	0	0	0	0	0	0	0	0
YCL028W	Rnq1p	30	6	50	8	0	77	8	61	7	4	18	7	14	14	3	67	10	0	16	5	NGNQNRY	405	0	0	0	0	0	0	0	0	0	0	0	0	0	0	0	0	0	0	1	0
YCL029C	Bik1p	22	25	24	28	4	44	44	16	15	19	39	33	12	16	19	31	23	3	8	15	PDNQQFF	440	0	0	0	0	0	0	0	0	0	0	0	0	0	1	0	0	0	0	0	0
YCL030C	His4p	65	24	34	45	11	36	67	52	13	44	82	63	14	27	35	57	33	3	22	72	LIPKDFQ	799	0	0	0	0	0	1	0	0	0	0	0	0	0	0	0	0	0	0	0	0
YCL031C	Rrp7p	16	10	22	18	3	11	21	7	11	15	28	35	7	18	11	23	14	2	9	16	RKFNPYT	297	0	0	0	0	0	0	0	0	0	0	0	0	0	0	0	0	1	0	0	0
YCL032W	Ste50p	12	18	23	30	7	20	20	14	7	18	33	22	10	7	17	36	22	4	5	21	VTPGGRL	346	0	0	0	0	0	0	0	0	0	0	1	0	0	0	0	0	0	0	0	0
YCL033C	Mxr2p	11	13	12	9	7	3	8	10	6	4	15	12	4	4	8	11	9	5	7	10	SLNLKKD	168	0	0	0	1	0	0	0	0	0	0	0	0	0	0	0	0	0	0	0	0
YCL034W	Lsb5p	26	25	21	29	1	18	22	20	6	24	34	17	5	9	8	42	17	1	19	10	FGDHNKI	354	0	0	0	0	0	0	0	0	0	1	0	0	0	0	0	0	0	0	0	0
YCL035C	Grx1p	8	3	8	5	2	5	12	6	3	9	14	8	2	2	4	3	5	0	4	7	LEPILAN	110	0	0	1	0	0	0	0	0	0	0	0	0	0	0	0	0	0	0	0	0
YCL036W	Gfd2p	33	38	24	32	12	21	40	35	15	26	52	44	16	22	19	38	30	10	21	38	TSTLPTH	566	0	0	0	0	0	0	0	0	1	0	0	0	0	0	0	0	0	0	0	0
YCL037C	Sro9p	37	15	39	13	0	32	33	19	17	14	22	35	7	13	30	48	27	4	8	21	GESESSL	434	0	0	0	0	0	0	0	0	0	0	1	0	0	0	0	0	0	0	0	0
YCL038C	Atg22p	29	15	20	22	5	16	14	35	6	45	63	25	13	40	16	62	24	13	18	47	ESERRLD	528	0	0	0	1	0	0	0	0	0	0	0	0	0	0	0	0	0	0	0	0
YCL039W	Gid7p	34	26	42	50	11	37	35	29	23	48	79	42	15	34	34	80	50	11	27	38	IWKISRN	745	0	0	1	0	0	0	0	0	0	0	0	0	0	0	0	0	0	0	0	0
YCL040W	Glk1p	31	22	15	32	7	19	33	38	15	27	59	32	14	19	22	33	36	2	13	31	ALCALVA	500	1	0	0	0	0	0	0	0	0	0	0	0	0	0	0	0	0	0	0	0
YCL042W	Ycl042Wp	7	10	5	2	2	1	3	4	3	4	10	7	2	0	15	14	18	5	4	3	PPRSWTN	119	0	0	1	0	0	0	0	0	0	0	0	0	0	0	0	0	0	0	0	0
YCL043C	Pdi1p	54	7	25	45	6	19	48	24	11	25	46	35	9	30	22	35	15	4	22	40	DAIHDEL	522	0	0	0	0	0	0	0	0	0	0	1	0	0	0	0	0	0	0	0	0
YCL044C	Mgr1p	16	20	21	25	1	12	18	20	13	27	47	32	9	20	35	38	32	6	9	16	LTNEKTH	417	0	0	0	0	0	0	0	0	1	0	0	0	0	0	0	0	0	0	0	0
YCL045C	Emc1p	25	20	51	57	6	26	44	28	20	59	85	52	13	39	33	56	55	15	24	52	KSQWLIK	760	0	0	0	0	0	0	0	0	0	0	0	1	0	0	0	0	0	0	0	0
YCL047C	Pof1p	12	10	11	16	6	13	14	10	8	14	34	22	6	17	12	21	7	1	9	15	NNKTIFD	258	0	0	0	1	0	0	0	0	0	0	0	0	0	0	0	0	0	0	0	0
YCL048W	Sps22p	17	15	44	23	7	18	30	26	9	47	56	32	7	25	15	37	22	2	7	24	LVAMLLF	463	0	0	0	0	0	0	0	0	0	0	0	0	0	1	0	0	0	0	0	0
YCL048W-A	Ycl048W-Ap	17	0	7	0	0	4	2	5	0	6	3	1	2	3	5	2	13	0	0	9	AGVAFLF	79	0	0	0	0	0	0	0	0	0	0	0	0	0	1	0	0	0	0	0	0
YCL049C	Ycl049Cp	18	12	17	23	5	12	21	10	3	13	20	17	7	13	14	36	19	10	15	27	FSKRSIS	312	0	0	0	0	0	0	0	0	0	0	0	0	0	0	0	1	0	0	0	0
YCL050C	Apa1p	14	5	18	19	6	11	29	14	8	17	36	26	10	17	23	21	23	2	11	11	KPNEYNY	321	0	0	0	0	0	0	0	0	0	0	0	0	0	0	0	0	0	0	1	0
YCL051W	Lre1p	37	35	48	39	8	26	30	25	15	24	40	37	15	19	44	75	28	1	15	22	RHIFSRK	583	0	0	0	0	0	0	0	0	0	0	0	1	0	0	0	0	0	0	0	0
YCL052C	Pbn1p	10	24	21	30	5	11	32	22	10	25	45	26	8	20	20	33	28	5	16	25	KRSVKRE	416	0	0	0	0	0	0	1	0	0	0	0	0	0	0	0	0	0	0	0	0
YCL054W	Spb1p	53	46	43	73	6	29	82	43	13	52	61	112	25	26	25	46	37	8	17	44	KKHHKKK	841	0	0	0	0	0	0	0	0	0	0	0	1	0	0	0	0	0	0	0	0
YCL054W-A	Rdt1p	1	5	1	1	1	1	1	0	0	5	0	3	1	2	1	2	0	0	1	2	IRRKEDY	28	0	0	0	0	0	0	0	0	0	0	0	0	0	0	0	0	0	0	1	0
YCL055W	Kar4p	12	16	25	18	5	18	18	14	12	27	27	24	7	15	22	20	23	6	9	17	SPVQKAQ	335	0	0	0	0	0	1	0	0	0	0	0	0	0	0	0	0	0	0	0	0
YCL056C	Pex34p	5	6	8	7	5	2	5	7	2	15	21	17	2	5	1	10	4	4	5	13	TLCRIIV	144	0	0	0	0	0	0	0	0	0	0	0	0	0	0	0	0	0	0	0	1
YCL057C-A	Mic10p	7	5	3	4	0	4	2	11	0	4	6	7	3	7	3	13	6	2	1	9	GLRSSKV	97	0	0	0	0	0	0	0	0	0	0	0	0	0	0	0	0	0	0	0	1
YCL057W	Prd1p	31	19	51	53	4	25	44	33	17	42	75	60	16	40	28	61	36	12	32	33	KELGLQN	712	0	0	1	0	0	0	0	0	0	0	0	0	0	0	0	0	0	0	0	0
YCL058C	Fyv5p	8	3	3	3	5	1	3	3	3	14	24	3	3	20	7	22	9	1	6	11	IIAGLHI	152	0	0	0	0	0	0	0	0	0	1	0	0	0	0	0	0	0	0	0	0
YCL058W-A	Adf1p	5	6	3	3	1	6	12	6	0	6	9	22	5	1	2	11	9	0	0	6	MISGFSL	113	0	0	0	0	0	0	0	0	0	0	1	0	0	0	0	0	0	0	0	0
YCL059C	Krr1p	18	23	16	18	4	11	31	9	4	19	25	40	10	13	18	11	14	4	8	20	AYKPNQN	316	0	0	1	0	0	0	0	0	0	0	0	0	0	0	0	0	0	0	0	0
YCL061C	Mrc1p	47	45	82	101	1	52	111	46	26	73	82	119	15	28	40	99	65	1	20	43	GQDSFDN	1096	0	0	1	0	0	0	0	0	0	0	0	0	0	0	0	0	0	0	0	0
YCL063W	Vac17p	20	29	31	23	5	28	28	10	8	22	37	26	8	18	25	58	26	1	5	15	LNTELLF	423	0	0	0	0	0	0	0	0	0	0	0	0	0	1	0	0	0	0	0	0
YCL064C	Cha1p	27	12	20	17	8	15	16	28	6	35	23	29	7	15	14	27	20	2	10	29	IVNLKSA	360	1	0	0	0	0	0	0	0	0	0	0	0	0	0	0	0	0	0	0	0
YCL066W	Hmlalpha1p	12	9	12	5	1	10	7	8	5	11	11	18	3	14	6	17	5	4	8	9	VFVHLAL	175	0	0	0	0	0	0	0	0	0	0	1	0	0	0	0	0	0	0	0	0
YCL067C	Hmlalpha2p	6	12	18	10	2	7	18	5	1	17	25	25	4	6	8	16	17	2	3	8	PLAKKKE	210	0	0	0	0	0	0	1	0	0	0	0	0	0	0	0	0	0	0	0	0
YCL068C	Ycl068Cp	17	17	19	17	2	18	6	4	9	16	39	12	6	10	9	15	10	5	7	22	VPRLIQV	260	0	0	0	0	0	0	0	0	0	0	0	0	0	0	0	0	0	0	0	1
YCL069W	Vba3p	30	12	20	15	7	13	10	42	6	43	58	24	14	39	14	34	28	5	12	32	EDNLEDK	458	0	0	0	0	0	0	0	0	0	0	0	1	0	0	0	0	0	0	0	0
YCL073C	Gex1p	46	23	23	17	11	16	23	38	8	50	65	30	18	39	19	65	40	14	31	39	SNKKLGC	615	0	0	0	0	1	0	0	0	0	0	0	0	0	0	0	0	0	0	0	0
YCR002C	Cdc10p	16	22	18	18	1	13	29	14	8	30	30	16	4	16	9	24	24	2	10	18	SSNAIQR	322	0	1	0	0	0	0	0	0	0	0	0	0	0	0	0	0	0	0	0	0
YCR003W	Mrpl32p	5	11	7	10	4	12	9	11	9	10	20	26	3	4	9	8	9	3	6	7	VRTLKKD	183	0	0	0	1	0	0	0	0	0	0	0	0	0	0	0	0	0	0	0	0
YCR004C	Ycp4p	31	5	4	9	3	6	18	24	4	12	20	24	3	9	13	16	22	4	8	12	LSCCTVM	247	0	0	0	0	0	0	0	0	0	0	0	0	1	0	0	0	0	0	0	0
YCR005C	Cit2p	32	18	18	28	0	17	30	32	13	21	53	32	8	16	22	42	18	6	22	32	KNIESKL	460	0	0	0	0	0	0	0	0	0	0	1	0	0	0	0	0	0	0	0	0
YCR007C	Ycr007Cp	14	7	15	14	3	8	15	6	4	16	20	15	5	18	11	21	11	3	13	20	YPDADIP	239	0	0	0	0	0	0	0	0	0	0	0	0	0	0	1	0	0	0	0	0
YCR008W	Sat4p	41	29	39	25	16	17	32	37	18	31	37	52	19	18	33	69	36	4	20	30	HNGRALK	603	0	0	0	0	0	0	0	0	0	0	0	1	0	0	0	0	0	0	0	0
YCR009C	Rvs161p	21	14	9	23	3	16	19	13	2	16	28	27	3	10	7	14	13	1	12	14	ICALGIK	265	0	0	0	0	0	0	0	0	0	0	0	1	0	0	0	0	0	0	0	0
YCR010C	Ady2p	30	7	17	10	3	6	11	30	4	14	33	7	5	23	12	16	17	5	14	19	STERVIF	283	0	0	0	0	0	0	0	0	0	0	0	0	0	1	0	0	0	0	0	0
YCR011C	Adp1p	42	39	64	65	33	29	61	73	10	82	123	59	17	63	38	88	58	5	39	61	WIVVEQK	1049	0	0	0	0	0	0	0	0	0	0	0	1	0	0	0	0	0	0	0	0
YCR012W	Pgk1p	43	13	14	26	1	8	29	37	8	23	41	42	4	19	17	26	18	2	7	38	AFLSEKK	416	0	0	0	0	0	0	0	0	0	0	0	1	0	0	0	0	0	0	0	0
YCR014C	Pol4p	24	30	32	37	16	21	52	33	7	42	57	64	9	33	13	40	24	9	18	21	EWEKKTA	582	1	0	0	0	0	0	0	0	0	0	0	0	0	0	0	0	0	0	0	0
YCR015C	Cto1p	6	9	20	23	9	10	18	18	7	28	29	32	5	16	10	30	17	5	11	14	IMQVTKM	317	0	0	0	0	0	0	0	0	0	0	0	0	1	0	0	0	0	0	0	0
YCR016W	Ycr016Wp	6	8	17	19	1	15	36	15	3	18	27	48	2	9	8	25	10	5	5	13	KNFFVDV	290	0	0	0	0	0	0	0	0	0	0	0	0	0	0	0	0	0	0	0	1
YCR017C	Cwh43p	63	31	34	41	9	25	41	66	25	73	107	34	24	65	41	70	63	23	54	64	DEPRYYL	953	0	0	0	0	0	0	0	0	0	0	1	0	0	0	0	0	0	0	0	0
YCR018C	Srd1p	11	21	18	11	7	8	17	8	1	11	12	28	2	3	6	24	15	3	7	8	RIDRNNP	221	0	0	0	0	0	0	0	0	0	0	0	0	0	0	1	0	0	0	0	0
YCR019W	Mak32p	15	17	19	30	8	8	17	29	7	32	31	25	7	22	12	33	20	5	11	15	LYKSLTR	363	0	1	0	0	0	0	0	0	0	0	0	0	0	0	0	0	0	0	0	0
YCR020C	Pet18p	15	8	6	15	6	6	19	5	6	10	24	17	1	16	7	14	16	7	8	9	FESCYNA	215	1	0	0	0	0	0	0	0	0	0	0	0	0	0	0	0	0	0	0	0
YCR020C-A	Mak31p	4	5	4	6	0	2	5	4	1	7	13	4	7	1	2	8	4	0	0	11	ELMANIV	88	0	0	0	0	0	0	0	0	0	0	0	0	0	0	0	0	0	0	0	1
YCR020W-B	Htl1p	3	6	11	1	1	4	9	0	1	4	10	6	5	1	2	7	4	0	1	2	LKNERKK	78	0	0	0	0	0	0	0	0	0	0	0	1	0	0	0	0	0	0	0	0
YCR021C	Hsp30p	29	11	10	15	8	8	18	25	8	22	37	10	7	25	13	21	20	9	12	24	QAVEDTA	332	1	0	0	0	0	0	0	0	0	0	0	0	0	0	0	0	0	0	0	0
YCR023C	Ycr023Cp	32	30	29	27	10	24	25	36	16	49	55	21	16	41	31	56	32	11	24	46	SNQRCTT	611	0	0	0	0	0	0	0	0	0	0	0	0	0	0	0	0	1	0	0	0
YCR024C	Slm5p	17	23	24	18	8	23	33	24	14	31	51	34	8	30	25	44	35	8	20	22	SAESIDF	492	0	0	0	0	0	0	0	0	0	0	0	0	0	1	0	0	0	0	0	0
YCR024C-A	Pmp1p	4	4	0	0	1	3	0	4	0	7	5	1	1	2	1	0	2	1	1	3	QRGLQRF	40	0	0	0	0	0	0	0	0	0	0	0	0	0	1	0	0	0	0	0	0
YCR024C-B	Ycr024C-Bp	3	5	2	1	6	1	3	0	2	8	8	3	3	17	4	6	2	0	4	10	TIIFFHS	88	0	0	0	0	0	0	0	0	0	0	0	0	0	0	0	1	0	0	0	0
YCR026C	Npp1p	26	21	52	69	2	18	56	43	22	52	54	37	18	42	42	60	44	14	30	40	DLVDSDT	742	0	0	0	0	0	0	0	0	0	0	0	0	0	0	0	0	1	0	0	0
YCR027C	Rhb1p	12	11	12	11	5	6	16	13	2	17	22	14	5	7	4	16	16	1	6	13	NNKCSIM	209	0	0	0	0	0	0	0	0	0	0	0	0	1	0	0	0	0	0	0	0
YCR028C	Fen2p	35	25	25	23	9	15	23	31	10	37	47	20	20	37	17	45	21	16	16	40	EISNPFR	512	0	1	0	0	0	0	0	0	0	0	0	0	0	0	0	0	0	0	0	0
YCR028C-A	Rim1p	11	8	11	7	0	6	10	8	2	6	9	10	3	8	2	10	10	1	6	7	ENAASSE	135	0	0	0	0	0	0	1	0	0	0	0	0	0	0	0	0	0	0	0	0
YCR030C	Syp1p	55	40	62	34	3	46	56	33	17	48	73	55	9	31	60	116	66	7	17	42	GNYHGLA	870	1	0	0	0	0	0	0	0	0	0	0	0	0	0	0	0	0	0	0	0
YCR031C	Rps14Ap	17	15	3	8	1	4	4	15	2	6	6	9	3	3	5	9	11	0	2	14	GRRGRRL	137	0	0	0	0	0	0	0	0	0	0	1	0	0	0	0	0	0	0	0	0
YCR032W	Bph1p	82	76	167	116	32	74	143	78	42	197	245	159	42	141	58	189	99	29	86	112	GRLAIWY	2167	0	0	0	0	0	0	0	0	0	0	0	0	0	0	0	0	0	0	1	0
YCR033W	Snt1p	67	74	92	59	4	39	101	44	35	59	78	108	17	34	91	145	79	8	37	55	SKKENNN	1226	0	0	1	0	0	0	0	0	0	0	0	0	0	0	0	0	0	0	0	0
YCR034W	Elo2p	19	14	12	7	5	12	9	18	13	24	43	17	5	26	19	18	24	7	22	33	PQHRRKR	347	0	1	0	0	0	0	0	0	0	0	0	0	0	0	0	0	0	0	0	0
YCR035C	Rrp43p	27	23	19	26	5	7	37	18	5	36	40	22	8	9	14	32	29	2	11	24	LSTRFNI	394	0	0	0	0	0	0	0	0	0	1	0	0	0	0	0	0	0	0	0	0
YCR036W	Rbk1p	18	12	17	18	4	13	28	29	6	26	30	23	6	14	13	18	22	2	10	24	KDVQKDA	333	1	0	0	0	0	0	0	0	0	0	0	0	0	0	0	0	0	0	0	0
YCR037C	Pho87p	58	25	41	46	11	27	53	56	13	77	106	65	25	54	36	85	58	12	22	53	SVLKGST	923	0	0	0	0	0	0	0	0	0	0	0	0	0	0	0	0	1	0	0	0
YCR038C	Bud5p	33	30	44	39	7	40	27	10	22	47	85	37	9	27	18	44	41	11	30	41	AKVPRLT	642	0	0	0	0	0	0	0	0	0	0	0	0	0	0	0	0	1	0	0	0
YCR039C	Matalpha2p	6	12	18	10	2	7	18	5	1	17	25	25	4	6	8	16	17	2	3	8	PLAKKKE	210	0	0	0	0	0	0	1	0	0	0	0	0	0	0	0	0	0	0	0	0
YCR040W	Matalpha1p	12	9	12	5	1	10	7	8	5	11	11	18	3	14	6	17	5	4	8	9	VFVHLAL	175	0	0	0	0	0	0	0	0	0	0	1	0	0	0	0	0	0	0	0	0
YCR041W	Ycr041Wp	5	5	5	4	7	3	1	1	2	12	16	3	3	8	4	4	8	3	5	11	LDVTFVI	110	0	0	0	0	0	0	0	0	0	1	0	0	0	0	0	0	0	0	0	0
YCR042C	Taf2p	47	60	88	87	26	49	122	59	30	112	121	112	33	58	56	115	71	15	47	99	TKNDAKN	1407	0	0	1	0	0	0	0	0	0	0	0	0	0	0	0	0	0	0	0	0
YCR043C	Ycr043Cp	3	2	3	12	5	2	5	9	4	8	12	10	3	9	5	10	5	4	9	7	EYQHVKI	127	0	0	0	0	0	0	0	0	0	1	0	0	0	0	0	0	0	0	0	0
YCR044C	Per1p	20	18	12	18	12	13	16	12	11	31	37	13	10	33	10	20	20	11	22	18	WGNRQLY	357	0	0	0	0	0	0	0	0	0	0	0	0	0	0	0	0	0	0	1	0
YCR045C	Rrt12p	35	20	35	28	4	16	35	33	10	32	39	28	8	27	21	37	24	6	20	33	RDFMKNL	491	0	0	0	0	0	0	0	0	0	0	1	0	0	0	0	0	0	0	0	0
YCR046C	Img1p	9	18	4	10	1	7	5	7	2	13	18	15	3	2	8	16	7	2	7	15	AGLRRKK	169	0	0	0	0	0	0	0	0	0	0	0	1	0	0	0	0	0	0	0	0
YCR047C	Bud23p	18	17	10	19	4	14	16	24	4	12	29	25	8	12	11	21	10	2	7	12	RKRRHRF	275	0	0	0	0	0	0	0	0	0	0	0	0	0	1	0	0	0	0	0	0
YCR048W	Are1p	33	27	22	22	12	22	34	19	15	30	57	35	21	59	23	46	44	16	27	46	MTLYLTL	610	0	0	0	0	0	0	0	0	0	0	1	0	0	0	0	0	0	0	0	0
YCR050C	Ycr050Cp	8	4	13	2	4	1	3	2	2	3	16	9	6	0	4	3	7	4	3	8	TCLSKNL	102	0	0	0	0	0	0	0	0	0	0	1	0	0	0	0	0	0	0	0	0
YCR051W	Ycr051Wp	16	14	13	21	1	8	25	22	6	12	17	9	8	3	6	9	9	1	7	15	PDSKRRK	222	0	0	0	0	0	0	0	0	0	0	0	1	0	0	0	0	0	0	0	0
YCR052W	Rsc6p	22	19	37	45	1	23	33	26	9	21	55	30	8	8	25	38	36	3	19	25	LYSQGRL	483	0	0	0	0	0	0	0	0	0	0	1	0	0	0	0	0	0	0	0	0
YCR053W	Thr4p	41	16	29	32	2	19	36	28	6	36	46	43	7	30	19	40	31	4	18	31	ELAKMKL	514	0	0	0	0	0	0	0	0	0	0	1	0	0	0	0	0	0	0	0	0
YCR054C	Ctr86p	23	23	42	40	14	23	44	17	9	47	70	34	11	34	19	35	27	4	19	28	IISIDED	563	0	0	0	1	0	0	0	0	0	0	0	0	0	0	0	0	0	0	0	0
YCR057C	Pwp2p	58	44	54	75	8	34	61	53	18	55	75	52	13	60	25	86	52	14	22	64	ENEKELP	923	0	0	0	0	0	0	0	0	0	0	0	0	0	0	1	0	0	0	0	0
YCR059C	Yih1p	21	10	4	24	2	11	22	13	10	13	18	10	9	12	11	18	16	4	7	23	VRAGFDS	258	0	0	0	0	0	0	0	0	0	0	0	0	0	0	0	1	0	0	0	0
YCR060W	Tah1p	9	5	3	3	2	14	9	8	2	5	10	6	3	2	4	7	4	0	7	8	PEGYDRS	111	0	0	0	0	0	0	0	0	0	0	0	0	0	0	0	1	0	0	0	0
YCR061W	Ycr061Wp	46	24	30	30	8	14	23	32	17	35	74	16	22	49	29	55	55	13	21	38	KTRKTSL	631	0	0	0	0	0	0	0	0	0	0	1	0	0	0	0	0	0	0	0	0
YCR063W	Bud31p	10	13	4	8	9	9	10	6	4	10	13	20	2	3	5	9	9	3	7	3	RGCASTD	157	0	0	0	1	0	0	0	0	0	0	0	0	0	0	0	0	0	0	0	0
YCR065W	Hcm1p	22	25	40	31	4	24	38	26	20	30	53	42	9	19	41	66	34	5	17	18	DSGNEKN	564	0	0	1	0	0	0	0	0	0	0	0	0	0	0	0	0	0	0	0	0
YCR066W	Rad18p	15	25	31	31	12	22	34	18	11	22	46	41	16	17	26	61	29	4	8	18	KDPPGNN	487	0	0	1	0	0	0	0	0	0	0	0	0	0	0	0	0	0	0	0	0
YCR067C	Sed4p	68	25	65	56	2	21	71	36	17	76	77	45	16	44	49	195	102	2	19	79	AGLHDEL	1065	0	0	0	0	0	0	0	0	0	0	1	0	0	0	0	0	0	0	0	0
YCR068W	Atg15p	31	27	19	29	18	9	38	38	15	23	43	22	13	20	26	40	41	12	23	33	FCTKYEL	520	0	0	0	0	0	0	0	0	0	0	1	0	0	0	0	0	0	0	0	0
YCR069W	Cpr4p	18	9	13	20	4	8	18	20	11	18	30	26	7	14	17	19	25	1	18	22	TVSLRHK	318	0	0	0	0	0	0	0	0	0	0	0	1	0	0	0	0	0	0	0	0
YCR071C	Img2p	8	8	10	3	4	5	8	10	1	15	8	17	3	5	7	10	8	1	5	10	RVLTKKF	146	0	0	0	0	0	0	0	0	0	0	0	0	0	1	0	0	0	0	0	0
YCR072C	Rsa4p	27	23	19	36	12	15	15	37	17	28	39	41	10	10	26	55	39	16	13	37	MVRLWTH	515	0	0	0	0	0	0	0	0	1	0	0	0	0	0	0	0	0	0	0	0
YCR073C	Ssk22p	71	64	85	78	14	50	85	68	22	83	151	101	49	62	43	93	68	19	50	75	QVPILSS	1331	0	0	0	0	0	0	0	0	0	0	0	0	0	0	0	1	0	0	0	0
YCR073W-A	Sol2p	27	14	10	23	5	4	19	22	10	19	24	25	5	14	17	29	14	4	6	24	FHQGLSI	315	0	0	0	0	0	0	0	0	0	1	0	0	0	0	0	0	0	0	0	0
YCR075C	Ers1p	10	10	12	12	5	10	2	15	6	20	33	9	12	17	8	24	14	10	14	17	LASEYPL	260	0	0	0	0	0	0	0	0	0	0	1	0	0	0	0	0	0	0	0	0
YCR075W-A	Ego2p	6	2	2	7	0	5	5	7	2	6	6	4	1	2	0	6	6	0	2	6	AVYTSAQ	75	0	0	0	0	0	1	0	0	0	0	0	0	0	0	0	0	0	0	0	0
YCR076C	Fub1p	11	10	8	15	2	9	16	32	3	9	17	12	7	10	25	24	15	3	7	15	GSGSGFI	250	0	0	0	0	0	0	0	0	0	1	0	0	0	0	0	0	0	0	0	0
YCR077C	Pat1p	50	37	47	41	0	60	44	51	11	55	76	47	25	30	54	76	37	4	21	30	GEISELK	796	0	0	0	0	0	0	0	0	0	0	0	1	0	0	0	0	0	0	0	0
YCR079W	Ptc6p	28	22	29	33	9	16	20	33	10	25	48	29	7	21	18	35	23	7	12	17	SNETKLN	442	0	0	1	0	0	0	0	0	0	0	0	0	0	0	0	0	0	0	0	0
YCR081W	Srb8p	42	35	104	86	22	63	85	28	40	143	163	115	37	89	45	117	73	18	55	67	FERKNPH	1427	0	0	0	0	0	0	0	0	1	0	0	0	0	0	0	0	0	0	0	0
YCR082W	Ahc2p	7	5	9	13	1	11	9	3	3	10	16	9	1	7	2	3	7	2	4	6	LYEDGLL	128	0	0	0	0	0	0	0	0	0	0	1	0	0	0	0	0	0	0	0	0
YCR083W	Trx3p	7	5	4	8	4	5	5	6	1	10	12	13	6	6	8	5	9	1	4	8	EKGIKDL	127	0	0	0	0	0	0	0	0	0	0	1	0	0	0	0	0	0	0	0	0
YCR084C	Tup1p	51	27	44	43	7	61	36	34	14	27	60	36	8	13	36	70	72	6	20	48	YKKIAPN	713	0	0	1	0	0	0	0	0	0	0	0	0	0	0	0	0	0	0	0	0
YCR086W	Csm1p	8	3	10	13	1	15	16	6	2	8	22	20	2	6	4	20	10	1	10	13	EKKDETE	190	0	0	0	0	0	0	1	0	0	0	0	0	0	0	0	0	0	0	0	0
YCR087C-A	Ycr087C-Ap	7	2	7	6	6	13	11	6	5	6	6	31	2	3	5	8	10	0	9	10	QIRYAKE	153	0	0	0	0	0	0	1	0	0	0	0	0	0	0	0	0	0	0	0	0
YCR088W	Abp1p	56	17	30	47	1	20	75	22	4	28	31	59	5	17	66	51	22	8	11	22	NYVSLGN	592	0	0	1	0	0	0	0	0	0	0	0	0	0	0	0	0	0	0	0	0
YCR089W	Fig2p	90	12	50	32	25	56	57	47	13	80	100	42	15	42	77	425	291	12	40	103	VMVINFI	1609	0	0	0	0	0	0	0	0	0	1	0	0	0	0	0	0	0	0	0	0
YCR090C	Ycr090Cp	8	4	7	15	8	3	17	6	2	9	17	18	5	11	4	20	11	2	5	10	SSIIKGK	182	0	0	0	0	0	0	0	0	0	0	0	1	0	0	0	0	0	0	0	0
YCR091W	Kin82p	33	38	52	40	15	22	45	31	21	43	63	58	15	35	42	80	42	4	18	23	KDIIPEL	720	0	0	0	0	0	0	0	0	0	0	1	0	0	0	0	0	0	0	0	0
YCR092C	Msh3p	45	47	59	64	11	34	73	39	30	78	111	85	24	44	32	86	54	5	33	64	LLSLDIH	1018	0	0	0	0	0	0	0	0	1	0	0	0	0	0	0	0	0	0	0	0
YCR093W	Cdc39p	124	84	125	111	13	130	127	58	34	163	275	134	44	115	87	159	124	19	48	134	TPLQSNA	2108	1	0	0	0	0	0	0	0	0	0	0	0	0	0	0	0	0	0	0	0
YCR094W	Cdc50p	17	14	22	24	6	15	22	19	8	33	33	33	7	22	24	25	28	6	18	15	TTLREIL	391	0	0	0	0	0	0	0	0	0	0	1	0	0	0	0	0	0	0	0	0
YCR095C	Oca4p	16	18	32	20	4	10	28	16	6	27	37	34	3	18	11	26	20	4	12	20	YREHIFT	362	0	0	0	0	0	0	0	0	0	0	0	0	0	0	0	0	1	0	0	0
YCR095W-A	Ycr095W-Ap	1	3	1	0	1	0	1	2	3	4	6	9	2	6	0	4	2	0	3	4	LCKIYKR	52	0	1	0	0	0	0	0	0	0	0	0	0	0	0	0	0	0	0	0	0
YCR096C	Hmra2p	5	9	12	5	0	4	9	4	1	8	11	14	3	3	4	9	8	2	3	5	PLAKKKE	119	0	0	0	0	0	0	1	0	0	0	0	0	0	0	0	0	0	0	0	0
YCR097W	Hmra1p	4	8	14	3	2	5	11	3	4	12	10	14	4	5	3	10	6	1	2	5	NKRMRSK	126	0	0	0	0	0	0	0	0	0	0	0	1	0	0	0	0	0	0	0	0
YCR098C	Git1p	36	20	24	18	9	7	25	48	4	49	38	30	17	32	13	37	37	10	22	42	VRQVDQS	518	0	0	0	0	0	0	0	0	0	0	0	0	0	0	0	1	0	0	0	0
YCR099C	Ycr099Cp	8	7	6	16	10	3	16	6	2	13	11	17	5	7	5	9	5	1	5	3	NKFDFEI	155	0	0	0	0	0	0	0	0	0	1	0	0	0	0	0	0	0	0	0	0
YCR100C	Ema35p	14	12	21	24	2	11	15	24	7	29	26	13	2	18	12	34	22	5	12	13	IDFSAAF	316	0	0	0	0	0	0	0	0	0	0	0	0	0	1	0	0	0	0	0	0
YCR101C	Ycr101Cp	8	8	9	13	3	1	15	8	3	17	18	9	2	12	10	12	12	6	7	9	KRKKTTI	182	0	0	0	0	0	0	0	0	0	1	0	0	0	0	0	0	0	0	0	0
YCR102C	Ycr102Cp	31	12	20	20	3	13	22	32	8	28	32	27	1	12	20	17	18	3	14	35	KLVAVLN	368	0	0	1	0	0	0	0	0	0	0	0	0	0	0	0	0	0	0	0	0
YCR104W	Pau3p	20	5	2	4	0	3	6	7	2	10	9	3	2	3	8	8	13	1	7	11	IYTAIPK	124	0	0	0	0	0	0	0	0	0	0	0	1	0	0	0	0	0	0	0	0
YCR105W	Adh7p	21	11	11	18	10	8	23	39	14	29	28	29	9	13	16	29	8	5	9	31	YDKKFHK	361	0	0	0	0	0	0	0	0	0	0	0	1	0	0	0	0	0	0	0	0
YCR106W	Rds1p	44	33	49	43	21	40	60	26	18	51	108	53	26	43	24	79	28	9	31	46	LSDMPSL	832	0	0	0	0	0	0	0	0	0	0	1	0	0	0	0	0	0	0	0	0
YCR107W	Aad3p	29	18	21	21	2	11	25	25	6	29	26	26	8	17	9	34	14	8	14	20	KYGTNNV	363	0	0	0	0	0	0	0	0	0	0	0	0	0	0	0	0	0	0	0	1
YCR108C	Ycr108Cp	3	2	1	1	1	3	0	2	8	4	6	1	3	1	9	5	6	0	6	1	IPCAIYP	63	0	0	0	0	0	0	0	0	0	0	0	0	0	0	1	0	0	0	0	0
YDL001W	Rmd1p	17	26	19	30	3	22	39	16	13	32	43	28	10	14	17	35	19	4	17	26	DMLASQH	430	0	0	0	0	0	0	0	0	1	0	0	0	0	0	0	0	0	0	0	0
YDL002C	Nhp10p	6	17	14	14	2	7	26	8	1	7	23	24	5	2	8	15	6	1	8	9	GSLVSSN	203	0	0	1	0	0	0	0	0	0	0	0	0	0	0	0	0	0	0	0	0
YDL003W	Mcd1p	31	27	41	42	2	22	58	29	5	40	47	31	13	21	24	47	52	5	6	23	FERFINA	566	1	0	0	0	0	0	0	0	0	0	0	0	0	0	0	0	0	0	0	0
YDL004W	Atp16p	20	5	8	2	1	8	14	9	2	7	17	10	2	7	6	20	5	0	2	15	NLQSVLK	160	0	0	0	0	0	0	0	0	0	0	0	1	0	0	0	0	0	0	0	0
YDL005C	Med2p	18	8	90	32	1	26	34	24	2	13	31	27	9	13	9	42	30	1	6	15	DLSGFNI	431	0	0	0	0	0	0	0	0	0	1	0	0	0	0	0	0	0	0	0	0
YDL006W	Ptc1p	19	16	15	26	5	7	18	16	7	16	25	13	7	11	5	19	19	4	7	26	TVMVVFL	281	0	0	0	0	0	0	0	0	0	0	1	0	0	0	0	0	0	0	0	0
YDL007C-A	Ydl007C-Ap	0	0	5	9	1	3	6	5	1	8	16	3	2	6	4	8	4	0	3	1	YSVLDGF	85	0	0	0	0	0	0	0	0	0	0	0	0	0	1	0	0	0	0	0	0
YDL007W	Rpt2p	20	20	14	28	4	17	42	32	6	31	47	44	14	10	23	28	23	0	10	24	NLEGLYL	437	0	0	0	0	0	0	0	0	0	0	1	0	0	0	0	0	0	0	0	0
YDL008W	Apc11p	7	9	9	16	9	8	13	9	7	12	9	6	3	8	9	8	7	3	2	11	DEDFLLR	165	0	1	0	0	0	0	0	0	0	0	0	0	0	0	0	0	0	0	0	0
YDL009C	Ydl009Cp	4	5	6	3	4	2	1	3	6	8	13	7	2	16	5	7	2	1	4	8	SLECAVS	107	0	0	0	0	0	0	0	0	0	0	0	0	0	0	0	1	0	0	0	0
YDL010W	Grx6p	10	7	17	8	1	10	21	15	3	18	23	20	5	8	7	24	13	1	7	13	REKPSNN	231	0	0	1	0	0	0	0	0	0	0	0	0	0	0	0	0	0	0	0	0
YDL012C	Ydl012Cp	8	2	3	3	5	27	2	6	1	1	6	1	2	1	12	11	2	0	13	1	CTLDMLF	107	0	0	0	0	0	0	0	0	0	0	0	0	0	1	0	0	0	0	0	0
YDL013W	Slx5p	38	73	36	50	10	26	53	30	12	35	48	25	10	23	26	47	40	3	10	24	RLKEVYF	619	0	0	0	0	0	0	0	0	0	0	0	0	0	1	0	0	0	0	0	0
YDL014W	Nop1p	25	35	5	12	3	6	20	62	7	18	16	18	8	10	16	24	6	1	8	27	MRSGLKK	327	0	0	0	0	0	0	0	0	0	0	0	1	0	0	0	0	0	0	0	0
YDL015C	Tsc13p	13	12	15	12	3	8	10	14	9	19	36	25	4	34	12	23	14	9	19	19	FLIPFVF	310	0	0	0	0	0	0	0	0	0	0	0	0	0	1	0	0	0	0	0	0
YDL017W	Cdc7p	23	22	29	35	9	18	36	30	12	32	50	37	13	24	23	33	24	7	25	25	DVLLISE	507	0	0	0	0	0	0	1	0	0	0	0	0	0	0	0	0	0	0	0	0
YDL018C	Erp3p	11	17	13	14	7	12	18	10	7	20	15	13	3	17	5	14	9	1	10	9	ESRKHNV	225	0	0	0	0	0	0	0	0	0	0	0	0	0	0	0	0	0	0	0	1
YDL019C	Osh2p	75	59	73	90	6	51	103	62	33	61	122	123	15	37	59	103	78	23	37	73	KDCGDIF	1283	0	0	0	0	0	0	0	0	0	0	0	0	0	1	0	0	0	0	0	0
YDL020C	Rpn4p	25	21	51	40	6	22	39	15	18	30	35	34	7	21	22	65	41	2	18	19	NIGYVMG	531	0	0	0	0	0	0	0	1	0	0	0	0	0	0	0	0	0	0	0	0
YDL021W	Gpm2p	8	17	22	19	5	16	28	18	6	23	31	27	6	11	15	19	10	3	12	15	EGFIKNP	311	0	0	0	0	0	0	0	0	0	0	0	0	0	0	1	0	0	0	0	0
YDL022C-A	Ydl022C-Ap	3	6	5	1	6	3	3	4	2	3	10	2	3	7	3	6	5	0	8	2	LFRCSII	82	0	0	0	0	0	0	0	0	0	1	0	0	0	0	0	0	0	0	0	0
YDL022W	Gpd1p	32	13	19	17	10	13	33	34	12	27	32	22	6	15	14	24	17	6	10	35	ELDLHED	391	0	0	0	1	0	0	0	0	0	0	0	0	0	0	0	0	0	0	0	0
YDL024C	Dia3p	31	20	35	26	10	12	28	27	8	27	42	23	6	27	17	46	28	7	29	19	NASLVNQ	468	0	0	0	0	0	1	0	0	0	0	0	0	0	0	0	0	0	0	0	0
YDL025C	Rtk1p	22	25	41	38	7	18	33	32	37	27	53	50	12	19	37	70	38	3	19	39	HGNKDSN	620	0	0	1	0	0	0	0	0	0	0	0	0	0	0	0	0	0	0	0	0
YDL027C	Mrx9p	14	17	23	12	3	12	20	16	5	33	41	45	9	40	19	49	25	3	13	21	TEYTLKE	420	0	0	0	0	0	0	1	0	0	0	0	0	0	0	0	0	0	0	0	0
YDL028C	Mps1p	32	48	67	49	5	25	45	33	20	54	63	57	19	26	35	86	40	3	24	33	KFADYKI	764	0	0	0	0	0	0	0	0	0	1	0	0	0	0	0	0	0	0	0	0
YDL029W	Arp2p	22	25	10	26	3	13	28	28	7	20	39	21	13	16	23	28	17	5	14	33	MTKFGPR	391	0	1	0	0	0	0	0	0	0	0	0	0	0	0	0	0	0	0	0	0
YDL030W	Prp9p	20	36	26	31	7	25	61	18	12	27	58	49	11	27	20	38	17	4	26	17	LKKQGLV	530	0	0	0	0	0	0	0	0	0	0	0	0	0	0	0	0	0	0	0	1
YDL031W	Dbp10p	72	59	57	73	2	43	76	53	12	48	93	109	23	41	39	71	44	5	27	48	PSKKRKF	995	0	0	0	0	0	0	0	0	0	0	0	0	0	1	0	0	0	0	0	0
YDL033C	Slm3p	22	26	26	27	6	19	16	31	10	23	37	22	8	15	24	35	20	8	18	24	NNNDTHA	417	1	0	0	0	0	0	0	0	0	0	0	0	0	0	0	0	0	0	0	0
YDL035C	Gpr1p	45	36	125	58	11	26	49	41	17	72	86	68	18	55	42	80	45	21	37	29	FLRNGPL	961	0	0	0	0	0	0	0	0	0	0	1	0	0	0	0	0	0	0	0	0
YDL036C	Pus9p	20	33	26	28	7	15	37	27	14	31	35	44	6	16	23	22	28	6	16	28	PEWALRR	462	0	1	0	0	0	0	0	0	0	0	0	0	0	0	0	0	0	0	0	0
YDL037C	Bsc1p	8	2	10	19	4	15	2	11	4	13	9	11	3	10	8	88	76	7	13	15	TSVDPTT	328	0	0	0	0	0	0	0	0	0	0	0	0	0	0	0	0	1	0	0	0
YDL039C	Prm7p	56	12	22	40	0	17	12	19	7	44	25	8	7	9	34	187	126	1	10	62	ALPLAFI	698	0	0	0	0	0	0	0	0	0	1	0	0	0	0	0	0	0	0	0	0
YDL040C	Nat1p	61	37	47	59	8	36	60	34	12	44	99	96	16	41	29	58	29	8	47	33	EILQYYL	854	0	0	0	0	0	0	0	0	0	0	1	0	0	0	0	0	0	0	0	0
YDL042C	Sir2p	29	19	35	34	11	17	26	27	17	41	53	49	13	22	35	42	30	3	22	37	DEHPKTL	562	0	0	0	0	0	0	0	0	0	0	1	0	0	0	0	0	0	0	0	0
YDL043C	Prp11p	10	9	21	14	4	15	21	20	5	16	20	28	4	10	9	23	8	2	8	19	EQEQADV	266	0	0	0	0	0	0	0	0	0	0	0	0	0	0	0	0	0	0	0	1
YDL044C	Mtf2p	21	28	40	26	6	13	42	13	8	29	48	37	9	13	9	30	19	2	19	28	KNLTRDR	440	0	1	0	0	0	0	0	0	0	0	0	0	0	0	0	0	0	0	0	0
YDL045C	Fad1p	15	15	17	16	5	14	23	15	7	24	30	13	5	20	15	27	14	7	15	9	RAGRIKN	306	0	0	1	0	0	0	0	0	0	0	0	0	0	0	0	0	0	0	0	0
YDL045W-A	Mrp10p	5	6	7	2	4	3	3	5	3	4	11	10	3	0	8	9	2	1	4	5	INGKPHD	95	0	0	0	1	0	0	0	0	0	0	0	0	0	0	0	0	0	0	0	0
YDL046W	Npc2p	10	5	10	9	4	3	18	12	1	16	19	8	1	6	15	5	10	0	7	14	EVIFPPR	173	0	1	0	0	0	0	0	0	0	0	0	0	0	0	0	0	0	0	0	0
YDL047W	Sit4p	16	14	14	18	10	13	23	22	9	15	29	15	8	16	13	15	15	6	14	26	QRAGYFL	311	0	0	0	0	0	0	0	0	0	0	1	0	0	0	0	0	0	0	0	0
YDL048C	Stp4p	21	20	34	23	13	16	16	14	26	20	39	34	6	18	43	76	38	2	13	18	GCGYSYH	490	0	0	0	0	0	0	0	0	1	0	0	0	0	0	0	0	0	0	0	0
YDL049C	Knh1p	26	11	14	12	3	10	7	13	4	15	16	14	8	10	13	15	36	4	15	22	VNALRHR	268	0	1	0	0	0	0	0	0	0	0	0	0	0	0	0	0	0	0	0	0
YDL051W	Lhp1p	15	20	19	15	2	12	33	8	4	11	19	31	3	18	12	22	10	1	5	15	DDEEHKE	275	0	0	0	0	0	0	1	0	0	0	0	0	0	0	0	0	0	0	0	0
YDL052C	Slc1p	18	11	14	10	5	9	13	20	7	21	30	29	10	13	15	19	18	3	11	27	SSVKKMH	303	0	0	0	0	0	0	0	0	1	0	0	0	0	0	0	0	0	0	0	0
YDL053C	Pbp4p	20	8	11	5	1	14	4	10	2	3	9	21	3	2	10	24	22	2	5	9	AKVLRNQ	185	0	0	0	0	0	1	0	0	0	0	0	0	0	0	0	0	0	0	0	0
YDL054C	Mch1p	27	13	15	12	7	14	9	29	10	35	77	18	11	26	19	67	32	9	22	34	KSRKLRI	486	0	0	0	0	0	0	0	0	0	1	0	0	0	0	0	0	0	0	0	0
YDL055C	Psa1p	18	10	19	19	3	5	25	30	6	30	34	30	6	12	22	17	23	3	10	39	PKEAIIM	361	0	0	0	0	0	0	0	0	0	0	0	0	1	0	0	0	0	0	0	0
YDL056W	Mbp1p	43	40	62	39	1	59	49	32	22	58	66	63	20	25	43	86	60	3	21	41	SNANSHA	833	1	0	0	0	0	0	0	0	0	0	0	0	0	0	0	0	0	0	0	0
YDL057W	Ydl057Wp	24	18	15	16	9	12	18	23	11	19	35	16	6	9	15	28	15	4	17	18	MEYLQDT	328	0	0	0	0	0	0	0	0	0	0	0	0	0	0	0	0	1	0	0	0
YDL058W	Uso1p	85	60	114	112	9	89	256	36	22	116	216	204	26	50	28	158	100	7	34	68	EEEGQVA	1790	1	0	0	0	0	0	0	0	0	0	0	0	0	0	0	0	0	0	0	0
YDL059C	Rad59p	16	8	19	11	3	8	15	18	4	18	17	22	2	6	6	17	20	3	14	11	AKGTHIK	238	0	0	0	0	0	0	0	0	0	0	0	1	0	0	0	0	0	0	0	0
YDL060W	Tsr1p	42	44	38	59	5	31	73	43	18	48	65	67	15	42	35	51	30	9	25	48	SLPWNGM	788	0	0	0	0	0	0	0	0	0	0	0	0	1	0	0	0	0	0	0	0
YDL061C	Rps29Bp	2	8	3	2	4	2	2	4	4	2	2	4	1	4	1	4	1	1	2	3	IGFHKYR	56	0	1	0	0	0	0	0	0	0	0	0	0	0	0	0	0	0	0	0	0
YDL063C	Syo1p	25	20	53	35	8	32	41	23	9	60	81	37	12	26	20	60	26	6	13	33	NENSTNQ	620	0	0	0	0	0	1	0	0	0	0	0	0	0	0	0	0	0	0	0	0
YDL064W	Ubc9p	10	6	7	8	2	9	9	10	2	6	12	17	2	5	16	11	4	5	8	8	QAKQYSK	157	0	0	0	0	0	0	0	0	0	0	0	1	0	0	0	0	0	0	0	0
YDL065C	Pex19p	13	6	35	37	2	17	47	20	4	12	31	31	12	8	9	23	12	1	6	16	TDGCKQQ	342	0	0	0	0	0	1	0	0	0	0	0	0	0	0	0	0	0	0	0	0
YDL066W	Idp1p	30	20	13	28	3	15	27	28	8	34	37	41	11	16	16	29	29	4	17	22	KEIKSIE	428	0	0	0	0	0	0	1	0	0	0	0	0	0	0	0	0	0	0	0	0
YDL067C	Cox9p	4	4	2	2	0	1	4	5	1	6	3	6	4	3	1	2	3	3	2	3	ERKKQEN	59	0	0	1	0	0	0	0	0	0	0	0	0	0	0	0	0	0	0	0	0
YDL069C	Cbs1p	5	13	24	7	2	5	12	8	4	26	27	22	7	9	7	13	20	2	6	10	NYHLRKS	229	0	0	0	0	0	0	0	0	0	0	0	0	0	0	0	1	0	0	0	0
YDL070W	Bdf2p	27	26	57	49	3	17	50	20	16	39	58	60	16	21	32	74	29	2	19	23	SSDSDSD	638	0	0	0	1	0	0	0	0	0	0	0	0	0	0	0	0	0	0	0	0
YDL072C	Yet3p	15	10	7	12	2	8	12	6	1	19	27	14	4	12	6	18	9	0	6	15	SLQEEIN	203	0	0	1	0	0	0	0	0	0	0	0	0	0	0	0	0	0	0	0	0
YDL073W	Ahk1p	31	39	82	52	16	34	65	30	23	81	107	82	20	57	27	96	53	14	28	47	NSINIKV	984	0	0	0	0	0	0	0	0	0	0	0	0	0	0	0	0	0	0	0	1
YDL074C	Bre1p	39	37	43	49	13	29	78	10	13	46	80	82	8	21	6	69	43	2	11	21	DLLTVHL	700	0	0	0	0	0	0	0	0	0	0	1	0	0	0	0	0	0	0	0	0
YDL075W	Rpl31Ap	10	11	4	5	0	2	10	6	3	4	11	13	2	3	4	4	4	1	3	13	VVVEEDA	113	1	0	0	0	0	0	0	0	0	0	0	0	0	0	0	0	0	0	0	0
YDL076C	Rxt3p	9	15	25	17	2	14	19	16	8	18	26	17	2	12	19	26	18	3	17	11	IKNLKWT	294	0	0	0	0	0	0	0	0	0	0	0	0	0	0	0	0	1	0	0	0
YDL077C	Vam6p	32	47	64	71	17	35	73	30	30	80	123	91	22	48	32	86	58	13	50	47	INELNNK	1049	0	0	0	0	0	0	0	0	0	0	0	1	0	0	0	0	0	0	0	0
YDL078C	Mdh3p	23	11	17	15	1	11	20	28	6	23	38	31	7	13	15	28	16	0	7	33	ILDSSKL	343	0	0	0	0	0	0	0	0	0	0	1	0	0	0	0	0	0	0	0	0
YDL079C	Mrk1p	17	23	29	34	9	16	33	18	18	37	44	47	10	19	23	33	29	1	23	38	SAPSSSL	501	0	0	0	0	0	0	0	0	0	0	1	0	0	0	0	0	0	0	0	0
YDL080C	Thi3p	36	22	36	27	11	29	34	38	13	43	59	31	15	29	33	42	37	9	23	42	KKNQVGY	609	0	0	0	0	0	0	0	0	0	0	0	0	0	0	0	0	0	0	1	0
YDL081C	Rpp1Ap	20	0	5	8	0	1	15	10	0	5	11	5	2	4	2	8	3	1	1	5	MGFGLFD	106	0	0	0	1	0	0	0	0	0	0	0	0	0	0	0	0	0	0	0	0
YDL082W	Rpl13Ap	32	26	9	6	0	9	14	8	4	10	11	20	1	8	9	6	8	1	3	14	AEAEKKK	199	0	0	0	0	0	0	0	0	0	0	0	1	0	0	0	0	0	0	0	0
YDL083C	Rps16Bp	12	10	3	5	0	6	6	12	3	8	11	17	1	6	6	11	6	0	6	14	RFQKSYR	143	0	1	0	0	0	0	0	0	0	0	0	0	0	0	0	0	0	0	0	0
YDL084W	Sub2p	35	25	20	30	6	20	41	25	11	31	39	31	6	21	15	23	24	0	13	30	PSTYLNN	446	0	0	1	0	0	0	0	0	0	0	0	0	0	0	0	0	0	0	0	0
YDL085C-A	Ydl085C-Ap	10	9	3	5	0	6	6	2	0	1	5	14	3	0	1	2	1	0	0	0	KAEKTRR	68	0	1	0	0	0	0	0	0	0	0	0	0	0	0	0	0	0	0	0	0
YDL085W	Nde2p	35	23	22	26	2	20	35	31	7	32	58	43	17	27	24	38	38	7	22	38	LGRDSSV	545	0	0	0	0	0	0	0	0	0	0	0	0	0	0	0	0	0	0	0	1
YDL086W	Ydl086Wp	14	16	9	19	7	13	15	23	8	17	27	13	4	19	12	12	18	0	11	16	TPLEHVC	273	0	0	0	0	1	0	0	0	0	0	0	0	0	0	0	0	0	0	0	0
YDL087C	Luc7p	12	22	9	13	6	19	20	15	8	11	27	21	10	8	6	15	14	0	8	17	LPGRRFV	261	0	0	0	0	0	0	0	0	0	0	0	0	0	0	0	0	0	0	0	1
YDL088C	Asm4p	21	21	79	27	3	33	20	30	13	32	30	27	8	23	28	63	36	5	11	18	LFGWNDL	528	0	0	0	0	0	0	0	0	0	0	1	0	0	0	0	0	0	0	0	0
YDL089W	Nur1p	18	25	37	26	3	19	28	16	11	31	51	38	10	35	18	51	18	7	25	17	KKNYHKR	484	0	1	0	0	0	0	0	0	0	0	0	0	0	0	0	0	0	0	0	0
YDL090C	Ram1p	29	21	19	26	15	14	26	32	10	27	45	25	8	14	19	34	20	7	19	21	SNLSSPS	431	0	0	0	0	0	0	0	0	0	0	0	0	0	0	0	1	0	0	0	0
YDL091C	Ubx3p	17	35	32	27	3	35	35	19	11	27	54	20	8	17	17	42	16	3	18	19	VMERLDE	455	0	0	0	0	0	0	1	0	0	0	0	0	0	0	0	0	0	0	0	0
YDL092W	Srp14p	7	5	8	7	2	4	9	8	4	6	9	23	3	6	5	17	9	1	4	9	NKVAKKN	146	0	0	1	0	0	0	0	0	0	0	0	0	0	0	0	0	0	0	0	0
YDL093W	Pmt5p	50	23	43	21	15	17	37	43	24	53	74	38	12	57	29	58	35	18	40	56	YELNAES	743	0	0	0	0	0	0	0	0	0	0	0	0	0	0	0	1	0	0	0	0
YDL095W	Pmt1p	56	27	30	36	9	25	45	51	25	43	84	44	22	52	36	68	43	20	40	61	EKRAVLE	817	0	0	0	0	0	0	1	0	0	0	0	0	0	0	0	0	0	0	0	0
YDL097C	Rpn6p	30	13	19	28	6	21	35	13	10	21	57	43	10	16	7	36	21	1	23	24	EKASVLY	434	0	0	0	0	0	0	0	0	0	0	0	0	0	0	0	0	0	0	1	0
YDL098C	Snu23p	9	11	10	16	3	6	15	6	5	10	18	23	4	11	4	16	12	1	7	7	NFATSKK	194	0	0	0	0	0	0	0	0	0	0	0	1	0	0	0	0	0	0	0	0
YDL099W	Bug1p	20	9	33	25	0	22	51	15	1	14	19	37	7	6	8	25	30	3	0	16	SGPIMEF	341	0	0	0	0	0	0	0	0	0	0	0	0	0	1	0	0	0	0	0	0
YDL100C	Get3p	18	9	23	25	7	17	25	27	7	22	39	24	13	17	11	23	23	2	6	16	YELEDKE	354	0	0	0	0	0	0	1	0	0	0	0	0	0	0	0	0	0	0	0	0
YDL101C	Dun1p	19	23	32	35	8	31	31	22	11	36	51	45	4	23	20	46	26	4	16	30	YSELSCL	513	0	0	0	0	0	0	0	0	0	0	1	0	0	0	0	0	0	0	0	0
YDL102W	Pol3p	58	56	62	70	20	40	64	59	19	79	96	84	26	44	44	79	60	9	49	79	VEQLSKW	1097	0	0	0	0	0	0	0	0	0	0	0	0	0	0	0	0	0	1	0	0
YDL103C	Qri1p	28	16	25	28	7	18	36	36	8	28	49	48	7	21	21	35	19	5	17	25	SGIVLEK	477	0	0	0	0	0	0	0	0	0	0	0	1	0	0	0	0	0	0	0	0
YDL104C	Qri7p	21	25	19	26	8	13	21	30	10	34	46	23	10	19	18	32	21	6	5	20	GWRTDQL	407	0	0	0	0	0	0	0	0	0	0	1	0	0	0	0	0	0	0	0	0
YDL105W	Nse4p	19	27	27	27	1	21	27	16	12	28	30	36	11	18	12	43	24	2	7	14	ITSPFLD	402	0	0	0	1	0	0	0	0	0	0	0	0	0	0	0	0	0	0	0	0
YDL106C	Pho2p	25	23	78	54	3	34	24	15	17	31	46	26	9	26	26	56	40	4	8	14	TDEHRWI	559	0	0	0	0	0	0	0	0	0	1	0	0	0	0	0	0	0	0	0	0
YDL107W	Mss2p	16	15	23	15	7	10	33	12	6	22	39	43	10	25	8	20	14	4	14	15	LLDKARL	351	0	0	0	0	0	0	0	0	0	0	1	0	0	0	0	0	0	0	0	0
YDL108W	Kin28p	19	16	12	19	4	9	19	13	7	22	30	20	13	14	20	16	16	5	13	19	SSIKIRN	306	0	0	1	0	0	0	0	0	0	0	0	0	0	0	0	0	0	0	0	0
YDL109C	Ydl109Cp	39	23	31	38	9	20	34	35	17	49	60	53	14	22	33	58	33	10	29	40	KHSSVTD	647	0	0	0	1	0	0	0	0	0	0	0	0	0	0	0	0	0	0	0	0
YDL110C	Tma17p	10	8	13	16	1	4	15	9	3	12	10	10	4	2	3	11	6	0	4	9	TPNSIFI	150	0	0	0	0	0	0	0	0	0	1	0	0	0	0	0	0	0	0	0	0
YDL111C	Rrp42p	15	7	14	19	1	5	13	10	7	20	32	16	4	10	14	36	8	1	7	26	VRSLENL	265	0	0	0	0	0	0	0	0	0	0	1	0	0	0	0	0	0	0	0	0
YDL112W	Trm3p	63	42	78	90	23	48	93	51	31	113	192	115	26	76	37	123	81	19	59	76	SYTVQHM	1436	0	0	0	0	0	0	0	0	0	0	0	0	1	0	0	0	0	0	0	0
YDL113C	Atg20p	27	28	55	28	2	22	62	31	16	38	61	58	13	17	25	72	33	2	24	26	KRHQDFA	640	1	0	0	0	0	0	0	0	0	0	0	0	0	0	0	0	0	0	0	0
YDL114W	Ydl114Wp	22	13	22	11	4	6	13	16	11	34	29	23	8	13	15	26	19	1	9	13	INPKRSA	308	1	0	0	0	0	0	0	0	0	0	0	0	0	0	0	0	0	0	0	0
YDL115C	Iwr1p	13	21	19	46	0	13	38	18	10	24	24	27	2	14	11	34	10	1	12	16	QKKINRS	353	0	0	0	0	0	0	0	0	0	0	0	0	0	0	0	1	0	0	0	0
YDL116W	Nup84p	36	27	44	42	7	30	72	21	15	64	97	42	11	28	24	60	32	9	28	37	RTATLSN	726	0	0	1	0	0	0	0	0	0	0	0	0	0	0	0	0	0	0	0	0
YDL117W	Cyk3p	47	43	61	39	11	24	58	39	19	58	73	72	20	37	57	97	38	13	37	42	FAEWLCV	885	0	0	0	0	0	0	0	0	0	0	0	0	0	0	0	0	0	0	0	1
YDL119C	Hem25p	22	17	15	6	2	7	12	19	3	15	41	19	8	16	13	30	31	3	14	14	ELVKRFM	307	0	0	0	0	0	0	0	0	0	0	0	0	1	0	0	0	0	0	0	0
YDL120W	Yfh1p	11	9	9	9	2	6	15	9	5	8	19	10	4	5	10	14	9	2	4	14	KAISKSQ	174	0	0	0	0	0	1	0	0	0	0	0	0	0	0	0	0	0	0	0	0
YDL121C	Exp1p	9	6	7	13	0	2	12	10	2	9	18	20	1	9	3	11	7	0	6	4	EAYEGFV	149	0	0	0	0	0	0	0	0	0	0	0	0	0	0	0	0	0	0	0	1
YDL122W	Ubp1p	32	33	60	57	9	32	93	41	19	49	71	62	12	32	31	65	36	6	29	40	ISGKDVN	809	0	0	1	0	0	0	0	0	0	0	0	0	0	0	0	0	0	0	0	0
YDL123W	Sna4p	8	6	8	4	6	9	4	6	2	4	15	1	2	7	16	13	6	1	10	12	SPPPYVP	140	0	0	0	0	0	0	0	0	0	0	0	0	0	0	1	0	0	0	0	0
YDL124W	Ydl124Wp	21	8	14	16	1	18	24	15	5	21	32	28	4	14	16	21	16	4	16	18	NYAAQKV	312	0	0	0	0	0	0	0	0	0	0	0	0	0	0	0	0	0	0	0	1
YDL125C	Hnt1p	16	2	3	11	2	4	10	7	8	14	18	17	4	6	10	7	9	1	5	4	AKLEGSD	158	0	0	0	1	0	0	0	0	0	0	0	0	0	0	0	0	0	0	0	0
YDL126C	Cdc48p	81	51	42	69	4	20	73	59	11	51	69	49	23	28	41	40	39	3	18	64	EDDDLYS	835	0	0	0	0	0	0	0	0	0	0	0	0	0	0	0	1	0	0	0	0
YDL127W	Pcl2p	14	17	24	13	3	6	16	4	6	28	32	29	5	10	15	38	25	3	10	10	WSNYFKS	308	0	0	0	0	0	0	0	0	0	0	0	0	0	0	0	1	0	0	0	0
YDL128W	Vcx1p	39	7	18	14	3	12	16	26	11	34	63	12	12	26	13	31	28	4	9	33	DSIGNSL	411	0	0	0	0	0	0	0	0	0	0	1	0	0	0	0	0	0	0	0	0
YDL129W	Ydl129Wp	16	23	18	11	0	5	31	10	4	6	33	28	3	5	20	32	22	2	7	15	EPKSRKK	291	0	0	0	0	0	0	0	0	0	0	0	1	0	0	0	0	0	0	0	0
YDL130W	Rpp1Bp	24	0	4	11	0	0	11	12	1	6	8	5	2	5	1	7	3	1	1	4	MGFGLFD	106	0	0	0	1	0	0	0	0	0	0	0	0	0	0	0	0	0	0	0	0
YDL130W-A	Stf1p	5	9	8	3	1	5	8	5	2	5	9	9	1	2	4	4	1	0	3	2	KINNLSK	86	0	0	0	0	0	0	0	0	0	0	0	1	0	0	0	0	0	0	0	0
YDL131W	Lys21p	35	20	27	37	8	8	24	27	12	38	32	33	6	17	15	27	26	1	12	35	KKAKVTK	440	0	0	0	0	0	0	0	0	0	0	0	1	0	0	0	0	0	0	0	0
YDL132W	Cdc53p	52	33	48	45	6	31	59	30	20	63	84	77	22	38	30	54	46	8	34	35	ESYAYLA	815	1	0	0	0	0	0	0	0	0	0	0	0	0	0	0	0	0	0	0	0
YDL133C-A	Rpl41Bp	2	10	0	0	0	0	0	0	0	0	1	7	1	0	0	1	1	1	0	1	KVRARSK	25	0	0	0	0	0	0	0	0	0	0	0	1	0	0	0	0	0	0	0	0
YDL133W	Srf1p	25	22	31	21	6	18	26	21	7	30	44	32	4	17	17	44	24	8	17	23	SSITNRN	437	0	0	1	0	0	0	0	0	0	0	0	0	0	0	0	0	0	0	0	0
YDL134C	Pph21p	15	16	23	33	9	18	23	23	12	18	30	12	11	16	21	24	17	5	15	28	KTPDYFL	369	0	0	0	0	0	0	0	0	0	0	1	0	0	0	0	0	0	0	0	0
YDL135C	Rdi1p	11	5	11	14	0	6	20	8	3	13	17	26	1	8	8	14	11	2	9	15	GVEIVKK	202	0	0	0	0	0	0	0	0	0	0	0	1	0	0	0	0	0	0	0	0
YDL136W	Rpl35Bp	13	11	1	2	1	11	8	2	0	5	13	22	1	2	4	6	6	0	4	8	RKYAIKA	120	1	0	0	0	0	0	0	0	0	0	0	0	0	0	0	0	0	0	0	0
YDL137W	Arf2p	9	12	13	7	1	6	14	15	2	12	19	9	6	7	3	12	11	5	6	12	NNLKNQS	181	0	0	0	0	0	0	0	0	0	0	0	0	0	0	0	1	0	0	0	0
YDL138W	Rgt2p	57	24	58	31	9	24	30	55	13	71	59	26	14	35	35	81	44	8	33	56	SQYTSPQ	763	0	0	0	0	0	1	0	0	0	0	0	0	0	0	0	0	0	0	0	0
YDL139C	Scm3p	9	13	14	25	1	1	23	9	7	18	15	32	4	1	5	18	11	2	6	9	SKRILRD	223	0	0	0	1	0	0	0	0	0	0	0	0	0	0	0	0	0	0	0	0
YDL140C	Rpo21p	98	83	71	102	21	66	117	115	35	97	143	93	44	58	124	163	115	13	58	117	NENENSR	1733	0	1	0	0	0	0	0	0	0	0	0	0	0	0	0	0	0	0	0	0
YDL141W	Bpl1p	42	22	49	28	9	26	34	51	15	32	71	36	14	34	40	51	46	5	32	53	IAKKVQS	690	0	0	0	0	0	0	0	0	0	0	0	0	0	0	0	1	0	0	0	0
YDL142C	Crd1p	18	16	11	10	3	7	9	15	2	24	38	18	6	15	16	21	22	3	15	14	NAFKLLK	283	0	0	0	0	0	0	0	0	0	0	0	1	0	0	0	0	0	0	0	0
YDL143W	Cct4p	45	31	25	31	7	14	38	30	8	54	50	40	11	10	15	47	27	1	4	40	DDIAFSR	528	0	1	0	0	0	0	0	0	0	0	0	0	0	0	0	0	0	0	0	0
YDL144C	Ydl144Cp	24	19	16	17	5	12	27	25	8	33	32	22	6	11	12	23	18	4	12	30	TATLVDE	356	0	0	0	0	0	0	1	0	0	0	0	0	0	0	0	0	0	0	0	0
YDL145C	Cop1p	91	55	55	75	11	52	86	62	30	82	112	79	19	52	51	81	67	19	38	84	SGLRIRV	1201	0	0	0	0	0	0	0	0	0	0	0	0	0	0	0	0	0	0	0	1
YDL146W	Ldb17p	18	19	34	31	9	16	29	11	7	34	67	34	18	21	23	45	27	2	23	23	RKCGTPK	491	0	0	0	0	0	0	0	0	0	0	0	1	0	0	0	0	0	0	0	0
YDL147W	Rpn5p	20	15	24	25	2	24	45	10	11	35	61	46	8	8	9	33	19	5	18	27	MHGLQAK	445	0	0	0	0	0	0	0	0	0	0	0	1	0	0	0	0	0	0	0	0
YDL148C	Nop14p	47	50	45	62	3	40	87	31	13	52	72	98	20	35	26	46	32	2	20	29	KLRGGKK	810	0	0	0	0	0	0	0	0	0	0	0	1	0	0	0	0	0	0	0	0
YDL149W	Atg9p	32	42	94	63	8	35	68	50	23	59	99	68	16	64	38	77	53	11	46	51	KKSDVGR	997	0	1	0	0	0	0	0	0	0	0	0	0	0	0	0	0	0	0	0	0
YDL150W	Rpc53p	30	26	21	27	0	13	48	32	6	15	31	52	8	12	16	39	15	1	2	28	IVVTPQI	422	0	0	0	0	0	0	0	0	0	1	0	0	0	0	0	0	0	0	0	0
YDL153C	Sas10p	37	32	35	65	1	24	93	35	8	24	43	65	11	19	11	41	24	3	19	20	RSVKFKN	610	0	0	1	0	0	0	0	0	0	0	0	0	0	0	0	0	0	0	0	0
YDL154W	Msh5p	39	43	52	60	19	34	69	51	17	83	105	54	17	40	15	70	58	8	24	43	KLKNFLR	901	0	1	0	0	0	0	0	0	0	0	0	0	0	0	0	0	0	0	0	0
YDL155W	Clb3p	31	26	23	28	5	15	39	10	16	28	44	19	7	10	18	38	17	8	22	23	HRVERSN	427	0	0	1	0	0	0	0	0	0	0	0	0	0	0	0	0	0	0	0	0
YDL156W	Cmr1p	27	30	30	42	4	15	35	29	9	33	46	46	8	22	23	42	36	6	14	25	GTIKQEE	522	0	0	0	0	0	0	1	0	0	0	0	0	0	0	0	0	0	0	0	0
YDL157C	Ydl157Cp	5	5	7	2	2	4	10	11	1	3	9	13	4	8	6	8	6	4	4	6	DGETQAN	118	0	0	1	0	0	0	0	0	0	0	0	0	0	0	0	0	0	0	0	0
YDL159W	Ste7p	16	24	38	26	7	25	26	30	15	47	50	42	7	12	23	54	26	3	14	30	QSERSTH	515	0	0	0	0	0	0	0	0	1	0	0	0	0	0	0	0	0	0	0	0
YDL159W-A	Ydl159W-Ap	0	1	3	2	1	3	0	0	0	5	6	1	2	7	3	5	2	0	1	1	NFFPSLF	43	0	0	0	0	0	0	0	0	0	0	0	0	0	1	0	0	0	0	0	0
YDL160C	Dhh1p	29	23	28	23	7	41	28	24	15	36	49	30	13	25	34	24	35	2	14	26	GQSQPQY	506	0	0	0	0	0	0	0	0	0	0	0	0	0	0	0	0	0	0	1	0
YDL160C-A	Mhf2p	3	3	3	8	0	4	7	5	2	8	12	6	5	1	2	6	0	0	1	4	GLLLMDM	80	0	0	0	0	0	0	0	0	0	0	0	0	1	0	0	0	0	0	0	0
YDL161W	Ent1p	22	29	30	28	2	69	31	26	5	19	38	24	10	14	15	34	24	2	17	15	GYTLIDL	454	0	0	0	0	0	0	0	0	0	0	1	0	0	0	0	0	0	0	0	0
YDL164C	Cdc9p	37	37	33	46	16	26	55	45	10	42	83	65	22	29	35	65	46	3	23	37	NQSHMQN	755	0	0	1	0	0	0	0	0	0	0	0	0	0	0	0	0	0	0	0	0
YDL165W	Cdc36p	7	11	5	12	2	10	13	7	4	6	23	10	6	14	12	16	13	4	7	9	LFYNAIM	191	0	0	0	0	0	0	0	0	0	0	0	0	1	0	0	0	0	0	0	0
YDL166C	Fap7p	6	10	11	23	4	5	20	11	6	10	15	12	5	4	7	14	5	3	9	17	EDDEDSE	197	0	0	0	0	0	0	1	0	0	0	0	0	0	0	0	0	0	0	0	0
YDL167C	Nrp1p	37	27	124	33	15	20	29	43	21	43	41	29	13	27	37	77	41	9	16	37	FNSSIRW	719	0	0	0	0	0	0	0	0	0	0	0	0	0	0	0	0	0	1	0	0
YDL168W	Sfa1p	38	11	9	25	15	10	22	43	9	27	22	33	6	16	12	17	29	2	8	32	LKSDEIK	386	0	0	0	0	0	0	0	0	0	0	0	1	0	0	0	0	0	0	0	0
YDL169C	Ugx2p	11	14	11	22	1	11	16	10	7	11	9	20	4	7	5	24	13	3	10	14	HLKWLIK	223	0	0	0	0	0	0	0	0	0	0	0	1	0	0	0	0	0	0	0	0
YDL170W	Uga3p	22	19	31	32	13	24	37	18	13	52	67	45	12	25	15	41	17	4	22	19	DYNINFA	528	1	0	0	0	0	0	0	0	0	0	0	0	0	0	0	0	0	0	0	0
YDL171C	Glt1p	152	102	112	139	38	64	138	164	48	144	207	152	44	73	89	137	114	25	64	139	KELASQV	2145	0	0	0	0	0	0	0	0	0	0	0	0	0	0	0	0	0	0	0	1
YDL173W	Par32p	19	12	41	19	0	7	14	27	6	19	12	30	5	11	13	29	15	0	3	13	SLKTMFN	295	0	0	1	0	0	0	0	0	0	0	0	0	0	0	0	0	0	0	0	0
YDL174C	Dld1p	39	24	30	45	12	12	34	36	16	35	50	50	15	19	28	41	38	7	15	41	EPANDYR	587	0	1	0	0	0	0	0	0	0	0	0	0	0	0	0	0	0	0	0	0
YDL175C	Air2p	13	24	31	21	15	12	18	17	15	14	13	29	3	7	23	39	13	2	20	15	GTLGKRR	344	0	1	0	0	0	0	0	0	0	0	0	0	0	0	0	0	0	0	0	0
YDL176W	Ydl176Wp	22	44	43	57	21	18	34	37	15	55	60	41	19	46	25	61	44	6	27	33	VKKVKRD	708	0	0	0	1	0	0	0	0	0	0	0	0	0	0	0	0	0	0	0	0
YDL177C	Ydl177Cp	10	9	16	3	5	11	9	11	5	8	15	17	3	4	5	14	8	3	2	12	KKGGFLP	170	0	0	0	0	0	0	0	0	0	0	0	0	0	0	1	0	0	0	0	0
YDL178W	Dld2p	26	20	32	29	3	15	39	42	11	27	55	39	13	20	20	46	17	3	27	46	LNPYKYI	530	0	0	0	0	0	0	0	0	0	1	0	0	0	0	0	0	0	0	0	0
YDL179W	Pcl9p	11	19	26	11	3	13	13	8	9	24	31	16	7	12	18	32	22	4	8	17	WSSFFKQ	304	0	0	0	0	0	1	0	0	0	0	0	0	0	0	0	0	0	0	0	0
YDL180W	Ydl180Wp	17	19	43	33	9	19	20	27	14	48	59	17	14	37	24	56	32	6	25	28	ILSTVYI	547	0	0	0	0	0	0	0	0	0	1	0	0	0	0	0	0	0	0	0	0
YDL181W	Inh1p	5	11	1	4	0	6	9	5	1	2	8	8	2	4	2	9	4	0	1	3	KIDSMTK	85	0	0	0	0	0	0	0	0	0	0	0	1	0	0	0	0	0	0	0	0
YDL182W	Lys20p	42	19	25	34	8	8	22	25	11	37	31	36	6	16	15	24	22	1	12	34	KRTKPSA	428	1	0	0	0	0	0	0	0	0	0	0	0	0	0	0	0	0	0	0	0
YDL183C	Ydl183Cp	10	12	12	9	2	13	22	11	6	24	45	39	4	7	18	30	19	4	19	14	SQEKNKI	320	0	0	0	0	0	0	0	0	0	1	0	0	0	0	0	0	0	0	0	0
YDL184C	Rpl41Ap	2	10	0	0	0	0	0	0	0	0	1	7	1	0	0	1	1	1	0	1	KVRARSK	25	0	0	0	0	0	0	0	0	0	0	0	1	0	0	0	0	0	0	0	0
YDL185W	Vma1p	80	55	38	61	12	27	81	83	20	63	87	71	23	41	45	87	64	10	43	80	RFAESTD	1071	0	0	0	1	0	0	0	0	0	0	0	0	0	0	0	0	0	0	0	0
YDL186W	Ydl186Wp	11	23	13	18	4	24	23	10	8	11	14	9	5	16	15	32	14	4	7	16	IFFCHHD	277	0	0	0	1	0	0	0	0	0	0	0	0	0	0	0	0	0	0	0	0
YDL188C	Pph22p	13	17	22	38	9	17	24	25	13	19	29	15	12	17	21	23	19	5	15	24	KTPDYFL	377	0	0	0	0	0	0	0	0	0	0	1	0	0	0	0	0	0	0	0	0
YDL189W	Rbs1p	13	26	48	24	4	27	27	29	6	21	24	27	12	14	30	59	22	3	28	13	KFDKLNI	457	0	0	0	0	0	0	0	0	0	1	0	0	0	0	0	0	0	0	0	0
YDL190C	Ufd2p	59	42	57	60	10	34	71	35	18	65	109	69	18	67	44	71	45	1	35	51	AKHKASE	961	0	0	0	0	0	0	1	0	0	0	0	0	0	0	0	0	0	0	0	0
YDL191W	Rpl35Ap	13	11	1	2	1	11	8	2	0	5	13	22	1	2	4	6	6	0	4	8	RKYAIKA	120	1	0	0	0	0	0	0	0	0	0	0	0	0	0	0	0	0	0	0	0
YDL192W	Arf1p	11	12	12	7	1	5	14	15	2	11	19	9	6	8	3	12	12	5	5	12	NSLKNST	181	0	0	0	0	0	0	0	0	0	0	0	0	0	0	0	0	1	0	0	0
YDL193W	Nus1p	18	15	22	23	4	12	27	24	8	30	37	33	8	12	22	18	15	3	17	27	CKVNVGK	375	0	0	0	0	0	0	0	0	0	0	0	1	0	0	0	0	0	0	0	0
YDL194W	Snf3p	57	34	57	47	7	32	42	64	14	66	69	34	20	48	35	101	64	7	28	58	NENNDLK	884	0	0	0	0	0	0	0	0	0	0	0	1	0	0	0	0	0	0	0	0
YDL195W	Sec31p	107	27	100	59	7	57	75	53	22	60	110	82	20	43	111	141	94	19	25	61	IAEATLN	1273	0	0	1	0	0	0	0	0	0	0	0	0	0	0	0	0	0	0	0	0
YDL197C	Asf2p	33	23	29	26	4	33	43	12	16	21	68	56	7	6	23	56	29	0	15	25	HCSGLHK	525	0	0	0	0	0	0	0	0	0	0	0	1	0	0	0	0	0	0	0	0
YDL198C	Ggc1p	23	16	16	11	1	9	11	28	5	19	35	25	4	22	13	23	15	3	8	13	FDNLLSK	300	0	0	0	0	0	0	0	0	0	0	0	1	0	0	0	0	0	0	0	0
YDL199C	Ydl199Cp	32	31	37	32	6	31	18	36	14	59	85	30	14	45	30	84	32	10	25	36	PGDMAVA	687	1	0	0	0	0	0	0	0	0	0	0	0	0	0	0	0	0	0	0	0
YDL200C	Mgt1p	9	8	12	5	4	5	17	13	4	7	26	19	3	10	5	10	11	2	7	11	SLSLSRL	188	0	0	0	0	0	0	0	0	0	0	1	0	0	0	0	0	0	0	0	0
YDL201W	Trm8p	14	16	16	14	4	11	24	15	9	16	23	31	9	14	15	13	11	3	12	16	LPTPAIL	286	0	0	0	0	0	0	0	0	0	0	1	0	0	0	0	0	0	0	0	0
YDL202W	Mrpl11p	8	10	16	9	1	12	15	12	8	7	31	27	7	12	13	17	19	2	6	17	AESKGSK	249	0	0	0	0	0	0	0	0	0	0	0	1	0	0	0	0	0	0	0	0
YDL203C	Ack1p	50	18	43	27	11	30	35	38	7	29	56	51	13	22	44	58	27	7	35	22	ALRSLTN	623	0	0	1	0	0	0	0	0	0	0	0	0	0	0	0	0	0	0	0	0
YDL204W	Rtn2p	20	21	33	21	0	13	23	18	12	25	33	30	7	15	19	35	31	1	13	23	KQKLQHA	393	1	0	0	0	0	0	0	0	0	0	0	0	0	0	0	0	0	0	0	0
YDL205C	Hem3p	16	15	7	25	8	10	25	25	8	25	39	30	12	7	13	18	16	1	10	17	INLDRIK	327	0	0	0	0	0	0	0	0	0	0	0	1	0	0	0	0	0	0	0	0
YDL206W	Ydl206Wp	26	30	45	43	13	20	28	36	15	82	103	30	11	40	23	74	58	9	29	47	FLEVHQV	762	0	0	0	0	0	0	0	0	0	0	0	0	0	0	0	0	0	0	0	1
YDL207W	Gle1p	38	30	34	18	5	33	56	14	10	35	57	53	10	21	25	34	27	8	6	24	SFPEMSP	538	0	0	0	0	0	0	0	0	0	0	0	0	0	0	1	0	0	0	0	0
YDL208W	Nhp2p	13	4	7	7	1	2	13	9	3	7	9	29	2	4	9	11	4	0	3	19	VKEVQAL	156	0	0	0	0	0	0	0	0	0	0	1	0	0	0	0	0	0	0	0	0
YDL209C	Cwc2p	18	19	23	24	6	11	25	25	5	14	34	32	7	18	14	25	12	5	7	15	YLSSDED	339	0	0	0	1	0	0	0	0	0	0	0	0	0	0	0	0	0	0	0	0
YDL210W	Uga4p	58	12	19	25	14	18	16	54	5	59	53	27	14	32	18	48	26	14	24	35	IMSKQEP	571	0	0	0	0	0	0	0	0	0	0	0	0	0	0	1	0	0	0	0	0
YDL211C	Ydl211Cp	13	16	24	13	2	13	22	18	7	31	22	10	2	16	14	59	51	0	15	24	SFLREII	372	0	0	0	0	0	0	0	0	0	1	0	0	0	0	0	0	0	0	0	0
YDL212W	Shr3p	15	4	14	7	5	8	11	14	5	14	22	16	6	12	6	13	11	3	8	16	KRKNAKK	210	0	0	0	0	0	0	0	0	0	0	0	1	0	0	0	0	0	0	0	0
YDL213C	Nop6p	15	17	13	15	0	12	18	21	3	11	17	38	3	6	8	8	12	0	0	8	DRAKLLK	225	0	0	0	0	0	0	0	0	0	0	0	1	0	0	0	0	0	0	0	0
YDL214C	Prr2p	31	36	46	45	13	15	45	30	18	53	50	47	13	27	22	85	48	5	28	42	GGLHQRT	699	0	0	0	0	0	0	0	0	0	0	0	0	0	0	0	0	1	0	0	0
YDL215C	Gdh2p	47	38	83	78	10	39	66	57	23	86	117	80	14	66	39	89	49	7	43	61	REAEASA	1092	1	0	0	0	0	0	0	0	0	0	0	0	0	0	0	0	0	0	0	0
YDL216C	Rri1p	13	28	31	34	7	19	33	17	10	25	39	27	14	16	8	47	30	2	18	22	YKDTFTL	440	0	0	0	0	0	0	0	0	0	0	1	0	0	0	0	0	0	0	0	0
YDL217C	Tim22p	24	5	8	7	2	10	10	27	1	10	12	11	11	12	11	13	14	0	9	10	PQNDFKE	207	0	0	0	0	0	0	1	0	0	0	0	0	0	0	0	0	0	0	0	0
YDL218W	Ydl218Wp	36	17	22	12	6	10	11	25	6	12	27	8	8	11	10	26	31	3	18	18	RNVNQMP	317	0	0	0	0	0	0	0	0	0	0	0	0	0	0	1	0	0	0	0	0
YDL219W	Dtd1p	7	3	4	10	1	5	12	9	3	12	17	19	6	5	2	16	5	1	2	11	IILDSDQ	150	0	0	0	0	0	1	0	0	0	0	0	0	0	0	0	0	0	0	0	0
YDL220C	Cdc13p	48	45	49	58	20	43	59	31	21	64	89	62	14	51	47	97	48	4	28	46	AGAVPTS	924	0	0	0	0	0	0	0	0	0	0	0	0	0	0	0	1	0	0	0	0
YDL222C	Fmp45p	29	14	17	10	5	8	6	25	3	10	32	13	5	26	18	25	24	7	14	18	GPVTVRD	309	0	0	0	1	0	0	0	0	0	0	0	0	0	0	0	0	0	0	0	0
YDL223C	Hbt1p	67	33	84	83	0	44	61	75	47	30	23	83	17	18	56	141	103	3	37	41	FGFRSEI	1046	0	0	0	0	0	0	0	0	0	1	0	0	0	0	0	0	0	0	0	0
YDL224C	Whi4p	31	23	61	21	6	36	34	37	20	26	58	27	9	29	48	100	35	2	12	34	NGSYGKS	649	0	0	0	0	0	0	0	0	0	0	0	0	0	0	0	1	0	0	0	0
YDL225W	Shs1p	26	32	41	29	2	25	55	24	9	36	49	38	10	21	25	54	34	1	16	24	SIASGRD	551	0	0	0	1	0	0	0	0	0	0	0	0	0	0	0	0	0	0	0	0
YDL226C	Gcs1p	27	15	22	21	6	22	29	25	7	8	23	28	4	20	19	31	22	6	6	11	EDKWDDF	352	0	0	0	0	0	0	0	0	0	0	0	0	0	1	0	0	0	0	0	0
YDL227C	Hop	32	41	25	27	21	19	38	50	15	38	42	52	11	20	24	33	31	6	22	39	NAGARIC	586	0	0	0	0	1	0	0	0	0	0	0	0	0	0	0	0	0	0	0	0
YDL229W	Ssb1p	62	29	22	38	3	24	50	42	5	35	51	47	10	26	20	43	45	1	9	51	TKAMSSR	613	0	1	0	0	0	0	0	0	0	0	0	0	0	0	0	0	0	0	0	0
YDL230W	Ptp1p	15	22	21	22	5	15	16	17	12	20	23	18	10	11	17	18	22	7	17	27	NSLSVNQ	335	0	0	0	0	0	1	0	0	0	0	0	0	0	0	0	0	0	0	0	0
YDL231C	Bre4p	67	66	53	50	18	38	61	47	30	89	119	69	18	73	43	112	53	25	42	52	ILGEENF	1125	0	0	0	0	0	0	0	0	0	0	0	0	0	1	0	0	0	0	0	0
YDL232W	Ost4p	2	0	2	2	0	1	1	1	1	5	3	1	4	1	1	4	3	0	1	3	STMSPKN	36	0	0	1	0	0	0	0	0	0	0	0	0	0	0	0	0	0	0	0	0
YDL233W	Mfg1p	25	18	33	19	2	28	20	22	6	26	29	24	17	27	42	38	33	3	15	31	TKKKMKF	458	0	0	0	0	0	0	0	0	0	0	0	0	0	1	0	0	0	0	0	0
YDL234C	Gyp7p	22	28	59	50	9	43	55	25	14	39	93	48	18	45	28	61	35	19	21	34	RSKNSVK	746	0	0	0	0	0	0	0	0	0	0	0	1	0	0	0	0	0	0	0	0
YDL235C	Ypd1p	8	6	13	15	1	10	13	7	2	21	19	11	4	7	2	12	8	2	3	3	KYYNTNL	167	0	0	0	0	0	0	0	0	0	0	1	0	0	0	0	0	0	0	0	0
YDL236W	Pho13p	16	10	15	21	5	12	15	28	3	17	36	24	6	18	11	23	19	2	13	18	TLTNNEL	312	0	0	0	0	0	0	0	0	0	0	1	0	0	0	0	0	0	0	0	0
YDL237W	Aim6p	21	13	21	31	6	8	21	20	10	24	52	27	7	19	15	36	16	7	18	18	FMASSLI	390	0	0	0	0	0	0	0	0	0	1	0	0	0	0	0	0	0	0	0	0
YDL238C	Gud1p	21	20	24	35	11	24	29	29	14	25	45	32	9	22	17	33	38	6	14	41	GQQVYQI	489	0	0	0	0	0	0	0	0	0	1	0	0	0	0	0	0	0	0	0	0
YDL239C	Ady3p	26	35	59	37	4	48	83	24	18	49	92	91	11	32	21	74	34	5	17	30	LFKYFFS	790	0	0	0	0	0	0	0	0	0	0	0	0	0	0	0	1	0	0	0	0
YDL240W	Lrg1p	44	41	63	50	30	41	65	34	22	70	106	87	26	43	42	85	68	8	42	50	IQGEINK	1017	0	0	0	0	0	0	0	0	0	0	0	1	0	0	0	0	0	0	0	0
YDL241W	Ydl241Wp	9	1	8	2	4	3	7	11	3	6	8	8	2	9	5	8	16	0	8	5	LVLYTIV	123	0	0	0	0	0	0	0	0	0	0	0	0	0	0	0	0	0	0	0	1
YDL243C	Aad4p	26	12	13	18	2	12	24	25	9	23	22	27	10	12	9	26	16	8	13	22	SAQISFD	329	0	0	0	1	0	0	0	0	0	0	0	0	0	0	0	0	0	0	0	0
YDL244W	Thi13p	24	11	10	19	10	14	23	23	5	22	33	34	8	13	18	15	17	4	20	17	KRLALPA	340	1	0	0	0	0	0	0	0	0	0	0	0	0	0	0	0	0	0	0	0
YDL245C	Hxt15p	39	17	19	14	14	14	28	52	6	43	52	30	16	42	24	46	26	13	26	46	KFPKSFN	567	0	0	1	0	0	0	0	0	0	0	0	0	0	0	0	0	0	0	0	0
YDL246C	Sor2p	32	10	13	22	6	8	18	39	8	19	20	27	6	17	17	19	19	0	14	43	TIIFGPE	357	0	0	0	0	0	0	1	0	0	0	0	0	0	0	0	0	0	0	0	0
YDL247W	Mph2p	44	24	20	22	18	15	30	43	5	42	66	40	12	38	23	52	42	16	24	33	SNVSHHL	609	0	0	0	0	0	0	0	0	0	0	1	0	0	0	0	0	0	0	0	0
YDL248W	Cos7p	16	13	18	14	10	13	27	8	5	21	51	36	11	33	14	29	14	17	11	22	EESLMKK	383	0	0	0	0	0	0	0	0	0	0	0	1	0	0	0	0	0	0	0	0
YDR001C	Nth1p	51	44	37	43	6	26	50	51	16	37	65	50	17	36	39	46	48	12	42	35	ERNLYGL	751	0	0	0	0	0	0	0	0	0	0	1	0	0	0	0	0	0	0	0	0
YDR002W	Yrb1p	19	8	6	16	3	1	28	8	3	8	7	33	4	11	10	9	10	2	3	12	QEINKKA	201	1	0	0	0	0	0	0	0	0	0	0	0	0	0	0	0	0	0	0	0
YDR003W	Rcr2p	13	18	17	14	1	9	16	9	3	11	13	6	3	13	14	17	12	4	6	11	ARAKVSK	210	0	0	0	0	0	0	0	0	0	0	0	1	0	0	0	0	0	0	0	0
YDR003W-A	Ydr003W-Ap	1	3	1	1	2	0	4	2	0	3	1	5	1	3	0	5	2	0	5	1	IIVGTYY	40	0	0	0	0	0	0	0	0	0	0	0	0	0	0	0	0	0	0	1	0
YDR004W	Rad57p	20	23	25	25	5	23	31	25	9	32	50	29	10	16	16	44	25	4	20	28	KRGIETA	460	1	0	0	0	0	0	0	0	0	0	0	0	0	0	0	0	0	0	0	0
YDR005C	Maf1p	14	19	44	25	5	14	27	16	3	21	30	24	3	18	16	62	19	4	18	13	DQEESLQ	395	0	0	0	0	0	1	0	0	0	0	0	0	0	0	0	0	0	0	0	0
YDR006C	Sok1p	47	47	84	49	9	39	37	28	21	64	87	56	16	30	59	105	58	7	22	36	KVNKKGI	901	0	0	0	0	0	0	0	0	0	1	0	0	0	0	0	0	0	0	0	0
YDR007W	Trp1p	14	7	13	15	4	7	12	21	3	14	23	15	2	8	11	20	7	3	4	21	FVKNAKK	224	0	0	0	0	0	0	0	0	0	0	0	1	0	0	0	0	0	0	0	0
YDR009W	Gal3p	45	25	30	29	12	16	30	28	13	26	45	31	10	30	23	38	32	3	20	34	GTCLYEQ	520	0	0	0	0	0	1	0	0	0	0	0	0	0	0	0	0	0	0	0	0
YDR011W	Snq2p	112	60	61	66	26	51	85	103	28	99	129	93	46	92	50	134	81	17	80	88	NIRKKKQ	1501	0	0	0	0	0	1	0	0	0	0	0	0	0	0	0	0	0	0	0	0
YDR012W	Rpl4Bp	46	25	16	7	1	12	16	28	10	15	28	32	3	8	17	25	27	6	6	34	AETLKHD	362	0	0	0	1	0	0	0	0	0	0	0	0	0	0	0	0	0	0	0	0
YDR013W	Psf1p	6	11	13	19	4	17	12	9	2	12	29	14	6	6	3	13	8	1	10	13	QGYLQKI	208	0	0	0	0	0	0	0	0	0	1	0	0	0	0	0	0	0	0	0	0
YDR014W	Rad61p	20	26	53	53	3	18	47	20	13	55	72	60	19	35	17	70	29	3	18	16	TSERITI	647	0	0	0	0	0	0	0	0	0	1	0	0	0	0	0	0	0	0	0	0
YDR014W-A	Hed1p	6	11	13	6	2	10	9	10	1	5	15	21	2	2	11	15	7	0	6	10	PSKTVDN	162	0	0	1	0	0	0	0	0	0	0	0	0	0	0	0	0	0	0	0	0
YDR016C	Dad1p	3	2	7	6	0	5	10	4	0	8	11	5	3	2	2	13	7	1	2	3	LSQSKTK	94	0	0	0	0	0	0	0	0	0	0	0	1	0	0	0	0	0	0	0	0
YDR017C	Kcs1p	45	54	84	76	16	41	75	45	38	54	85	84	20	37	44	112	58	8	30	44	DDAQVSD	1050	0	0	0	1	0	0	0	0	0	0	0	0	0	0	0	0	0	0	0	0
YDR018C	Ydr018Cp	20	17	25	13	7	17	16	19	8	28	48	33	9	28	14	27	19	7	19	22	FVMKKNH	396	0	0	0	0	0	0	0	0	1	0	0	0	0	0	0	0	0	0	0	0
YDR019C	Gcv1p	27	14	20	20	3	16	22	33	11	20	43	34	8	17	18	24	23	4	15	28	PTHYYKQ	400	0	0	0	0	0	1	0	0	0	0	0	0	0	0	0	0	0	0	0	0
YDR020C	Das2p	12	11	21	22	2	9	16	11	4	26	21	15	6	5	5	12	10	1	11	12	DRYYDLS	232	0	0	0	0	0	0	0	0	0	0	0	0	0	0	0	1	0	0	0	0
YDR021W	Fal1p	21	19	17	29	5	24	20	22	4	34	36	39	13	17	8	27	22	3	9	30	ANFAELS	399	0	0	0	0	0	0	0	0	0	0	0	0	0	0	0	1	0	0	0	0
YDR022C	Atg31p	5	6	18	25	1	8	18	6	2	11	22	9	4	5	4	23	9	0	7	13	QMLSNSV	196	0	0	0	0	0	0	0	0	0	0	0	0	0	0	0	0	0	0	0	1
YDR023W	Ses1p	24	17	23	24	8	21	51	26	9	26	41	50	6	20	19	29	13	6	21	28	KDKKKKN	462	0	0	1	0	0	0	0	0	0	0	0	0	0	0	0	0	0	0	0	0
YDR025W	Rps11Ap	10	12	7	2	2	6	4	9	5	10	5	20	2	8	8	9	13	1	6	17	NKQFAKF	156	0	0	0	0	0	0	0	0	0	0	0	0	0	1	0	0	0	0	0	0
YDR026C	Nsi1p	28	45	31	42	7	14	48	24	11	33	41	66	16	10	19	48	31	11	20	25	SLLEQIN	570	0	0	1	0	0	0	0	0	0	0	0	0	0	0	0	0	0	0	0	0
YDR027C	Vps54p	40	47	62	57	10	35	65	32	20	74	95	62	18	36	26	95	46	6	26	37	NAPPPPV	889	0	0	0	0	0	0	0	0	0	0	0	0	0	0	0	0	0	0	0	1
YDR028C	Reg1p	56	39	106	102	3	35	67	42	33	36	59	69	16	17	43	149	47	8	33	54	ENGNDSS	1014	0	0	0	0	0	0	0	0	0	0	0	0	0	0	0	1	0	0	0	0
YDR030C	Rad28p	12	31	44	36	10	25	30	31	8	31	42	33	15	20	12	48	26	8	18	26	GSIFECS	506	0	0	0	0	0	0	0	0	0	0	0	0	0	0	0	1	0	0	0	0
YDR031W	Mix14p	2	6	10	9	8	5	11	5	1	12	9	12	5	2	5	7	3	0	2	7	NLELIKD	121	0	0	0	1	0	0	0	0	0	0	0	0	0	0	0	0	0	0	0	0
YDR032C	Pst2p	24	4	5	7	1	5	13	26	6	12	13	10	3	10	10	10	16	4	7	12	YETVAKF	198	0	0	0	0	0	0	0	0	0	0	0	0	0	1	0	0	0	0	0	0
YDR033W	Mrh1p	24	9	12	11	10	7	7	21	6	29	24	23	10	28	19	20	22	9	13	16	KSKKSEE	320	0	0	0	0	0	0	1	0	0	0	0	0	0	0	0	0	0	0	0	0
YDR034C	Lys14p	31	29	73	51	14	28	45	34	16	44	84	63	15	33	31	84	44	7	26	38	EQDVLTW	790	0	0	0	0	0	0	0	0	0	0	0	0	0	0	0	0	0	1	0	0
YDR034C-A	Ydr034C-Ap	1	0	5	3	1	0	1	0	2	7	5	0	1	3	2	11	4	0	5	7	YDNILVT	58	0	0	0	0	0	0	0	0	0	0	0	0	0	0	0	0	1	0	0	0
YDR034C-C	Ydr034C-Cp	25	14	39	18	3	33	22	10	15	23	32	26	10	11	32	47	34	4	21	19	RPATERI	438	0	0	0	0	0	0	0	0	0	1	0	0	0	0	0	0	0	0	0	0
YDR034C-D	Ydr034C-Dp	80	74	136	113	15	84	88	62	60	130	152	135	30	49	97	163	137	15	82	68	LTNKWIH	1770	0	0	0	0	0	0	0	0	1	0	0	0	0	0	0	0	0	0	0	0
YDR034W-B	Ydr034W-Bp	1	4	2	1	9	6	1	2	4	1	4	0	2	2	5	1	1	0	2	3	NLCCDVF	51	0	0	0	0	0	0	0	0	0	0	0	0	0	1	0	0	0	0	0	0
YDR035W	Aro3p	23	20	19	28	8	12	25	33	7	29	35	33	8	12	14	22	17	3	7	15	RRKALKK	370	0	0	0	0	0	0	0	0	0	0	0	1	0	0	0	0	0	0	0	0
YDR036C	Ehd3p	34	21	33	21	8	20	31	22	6	27	46	36	15	26	24	40	41	4	17	28	NDGLRWK	500	0	0	0	0	0	0	0	0	0	0	0	1	0	0	0	0	0	0	0	0
YDR037W	Krs1p	37	35	21	41	9	26	55	33	16	28	52	48	20	30	33	23	29	2	20	33	VKKEEEN	591	0	0	1	0	0	0	0	0	0	0	0	0	0	0	0	0	0	0	0	0
YDR038C	Ena5p	80	41	60	70	16	28	61	72	20	81	90	63	29	52	37	94	69	16	25	87	INISVKH	1091	0	0	0	0	0	0	0	0	1	0	0	0	0	0	0	0	0	0	0	0
YDR039C	Ena2p	80	41	61	70	16	28	61	73	20	82	89	63	29	52	38	90	70	16	25	87	VNIGIKQ	1091	0	0	0	0	0	1	0	0	0	0	0	0	0	0	0	0	0	0	0	0
YDR040C	Ena1p	79	39	61	70	16	28	60	74	22	83	89	63	30	53	38	88	72	16	25	85	VNIGIKQ	1091	0	0	0	0	0	1	0	0	0	0	0	0	0	0	0	0	0	0	0	0
YDR041W	Rsm10p	11	14	10	13	1	6	11	9	5	12	24	16	4	8	11	15	11	2	10	10	KKHLEKK	203	0	0	0	0	0	0	0	0	0	0	0	1	0	0	0	0	0	0	0	0
YDR042C	Ydr042Cp	7	9	17	5	0	11	7	6	2	13	27	16	3	16	6	23	13	3	8	8	LWQEQYS	200	0	0	0	0	0	0	0	0	0	0	0	0	0	0	0	1	0	0	0	0
YDR043C	Nrg1p	7	15	20	10	7	13	15	9	9	9	17	17	4	7	10	25	16	1	12	8	THLKKGQ	231	0	0	0	0	0	1	0	0	0	0	0	0	0	0	0	0	0	0	0	0
YDR044W	Hem13p	18	21	9	23	3	16	21	26	12	14	25	19	8	15	22	13	24	8	14	17	KPREWVK	328	0	0	0	0	0	0	0	0	0	0	0	1	0	0	0	0	0	0	0	0
YDR045C	Rpc11p	3	5	6	8	8	4	7	9	1	5	7	6	3	5	6	7	7	2	6	5	GHRWKEN	110	0	0	1	0	0	0	0	0	0	0	0	0	0	0	0	0	0	0	0	0
YDR046C	Bap3p	45	25	29	20	9	13	29	48	11	44	52	28	21	43	20	53	27	10	27	50	RVYKFWC	604	0	0	0	0	1	0	0	0	0	0	0	0	0	0	0	0	0	0	0	0
YDR047W	Hem12p	20	21	10	20	6	16	26	29	6	25	31	24	14	21	21	16	11	8	10	27	CHRIGSK	362	0	0	0	0	0	0	0	0	0	0	0	1	0	0	0	0	0	0	0	0
YDR049W	Vms1p	38	36	45	36	5	33	57	26	13	34	63	68	15	22	18	51	30	5	16	21	ERMKKKY	632	0	0	0	0	0	0	0	0	0	0	0	0	0	0	0	0	0	0	1	0
YDR050C	Tpi1p	25	8	12	15	2	7	17	22	3	15	19	21	1	11	7	16	12	3	6	26	DIINSRN	248	0	0	1	0	0	0	0	0	0	0	0	0	0	0	0	0	0	0	0	0
YDR051C	Det1p	10	30	21	23	5	10	27	20	12	16	24	19	7	16	12	19	18	4	15	26	CEGDLTT	334	0	0	0	0	0	0	0	0	0	0	0	0	0	0	0	0	1	0	0	0
YDR052C	Dbf4p	46	38	53	42	6	28	50	19	19	31	61	77	10	23	27	52	62	7	20	33	ENLRFQI	704	0	0	0	0	0	0	0	0	0	1	0	0	0	0	0	0	0	0	0	0
YDR054C	Cdc34p	11	13	17	48	1	11	25	8	6	19	14	15	8	13	19	28	8	3	11	17	ERVSKKI	295	0	0	0	0	0	0	0	0	0	1	0	0	0	0	0	0	0	0	0	0
YDR055W	Pst1p	36	1	36	17	4	14	8	30	3	33	47	33	4	18	5	87	40	1	3	24	AIIMSIM	444	0	0	0	0	0	0	0	0	0	0	0	0	1	0	0	0	0	0	0	0
YDR056C	Emc10p	16	4	8	18	3	10	14	11	0	9	20	20	5	6	6	13	15	2	8	17	GADQKTE	205	0	0	0	0	0	0	1	0	0	0	0	0	0	0	0	0	0	0	0	0
YDR057W	Yos9p	26	19	46	37	9	20	50	30	8	47	48	27	13	21	15	42	31	5	19	29	FIEHDEL	542	0	0	0	0	0	0	0	0	0	0	1	0	0	0	0	0	0	0	0	0
YDR058C	Tgl2p	10	10	24	24	8	7	13	16	7	25	29	32	8	16	13	24	18	6	15	21	DLARKGF	326	0	0	0	0	0	0	0	0	0	0	0	0	0	1	0	0	0	0	0	0
YDR059C	Ubc5p	12	2	5	12	3	3	4	7	3	10	13	13	2	5	14	16	8	3	7	6	WTKKYAV	148	0	0	0	0	0	0	0	0	0	0	0	0	0	0	0	0	0	0	0	1
YDR060W	Mak21p	56	31	65	96	2	45	97	37	17	52	96	108	11	46	28	100	51	5	31	51	YLDQDSD	1025	0	0	0	1	0	0	0	0	0	0	0	0	0	0	0	0	0	0	0	0
YDR061W	Ydr061Wp	28	25	31	27	9	16	40	32	14	39	59	39	15	20	27	45	16	9	18	30	EIGDMEN	539	0	0	1	0	0	0	0	0	0	0	0	0	0	0	0	0	0	0	0	0
YDR062W	Lcb2p	31	34	19	33	14	17	29	41	12	39	58	33	14	24	30	40	29	4	26	34	DDKYFVN	561	0	0	1	0	0	0	0	0	0	0	0	0	0	0	0	0	0	0	0	0
YDR063W	Aim7p	6	6	4	10	2	4	21	5	0	11	15	12	4	4	7	11	12	2	5	8	REQLENC	149	0	0	0	0	1	0	0	0	0	0	0	0	0	0	0	0	0	0	0	0
YDR064W	Rps13p	15	14	6	4	0	3	7	8	4	13	14	13	3	2	7	14	5	2	7	10	TASALVN	151	0	0	1	0	0	0	0	0	0	0	0	0	0	0	0	0	0	0	0	0
YDR065W	Rrg1p	16	15	21	9	6	17	23	13	10	21	48	52	6	15	16	26	13	5	19	14	VLAKYGF	365	0	0	0	0	0	0	0	0	0	0	0	0	0	1	0	0	0	0	0	0
YDR066C	Rtr2p	6	7	7	10	6	8	17	7	6	14	23	9	8	8	6	20	13	0	11	10	DEETCIE	196	0	0	0	0	0	0	1	0	0	0	0	0	0	0	0	0	0	0	0	0
YDR067C	Oca6p	7	13	13	11	6	3	15	3	5	18	20	21	5	9	12	19	14	2	9	19	KLKFHSM	224	0	0	0	0	0	0	0	0	0	0	0	0	1	0	0	0	0	0	0	0
YDR068W	Dos2p	13	6	21	38	2	9	46	9	5	16	19	40	4	10	3	26	16	5	7	15	DDDDDWE	310	0	0	0	0	0	0	1	0	0	0	0	0	0	0	0	0	0	0	0	0
YDR069C	Doa4p	33	27	78	49	20	42	43	32	29	79	91	73	18	42	43	106	50	6	33	32	YHRVYGV	926	0	0	0	0	0	0	0	0	0	0	0	0	0	0	0	0	0	0	0	1
YDR070C	Fmp16p	5	9	5	9	0	5	6	5	2	2	8	11	3	4	6	4	5	0	2	2	RPDDGVY	93	0	0	0	0	0	0	0	0	0	0	0	0	0	0	0	0	0	0	1	0
YDR071C	Paa1p	7	6	11	5	2	7	23	9	6	26	19	16	5	6	9	13	7	1	6	7	IKEEYDN	191	0	0	1	0	0	0	0	0	0	0	0	0	0	0	0	0	0	0	0	0
YDR072C	Ipt1p	29	18	31	25	5	13	16	26	19	42	54	24	11	56	27	41	29	14	19	28	WFFDPLA	527	1	0	0	0	0	0	0	0	0	0	0	0	0	0	0	0	0	0	0	0
YDR073W	Snf11p	18	6	31	3	1	17	6	3	2	14	20	4	2	2	7	10	11	1	3	8	ARVFEIW	169	0	0	0	0	0	0	0	0	0	0	0	0	0	0	0	0	0	1	0	0
YDR074W	Tps2p	44	43	50	59	11	45	53	41	18	44	88	74	18	33	37	67	54	21	33	63	SYTGAKV	896	0	0	0	0	0	0	0	0	0	0	0	0	0	0	0	0	0	0	0	1
YDR075W	Pph3p	12	17	15	24	9	10	22	23	7	19	32	14	8	15	9	14	16	4	14	24	SQMDYFL	308	0	0	0	0	0	0	0	0	0	0	1	0	0	0	0	0	0	0	0	0
YDR076W	Rad55p	11	24	31	24	7	16	29	24	6	39	36	27	7	25	10	38	20	3	8	21	IIYDSEG	406	0	0	0	0	0	0	0	1	0	0	0	0	0	0	0	0	0	0	0	0
YDR077W	Sed1p	24	0	14	8	6	2	22	16	1	9	15	8	2	5	33	42	99	0	10	22	GVAMLFL	338	0	0	0	0	0	0	0	0	0	0	1	0	0	0	0	0	0	0	0	0
YDR078C	Shu2p	9	6	13	22	5	3	17	3	9	18	27	15	3	17	4	19	7	3	8	15	LHINIVE	223	0	0	0	0	0	0	1	0	0	0	0	0	0	0	0	0	0	0	0	0
YDR079C-A	Tfb5p	5	3	5	6	1	3	7	1	2	5	10	6	3	1	3	4	1	0	1	5	MDEEENQ	72	0	0	0	0	0	1	0	0	0	0	0	0	0	0	0	0	0	0	0	0
YDR079W	Pet100p	7	7	4	5	1	3	13	5	0	6	14	16	3	8	6	1	4	1	4	3	DLALKKG	111	0	0	0	0	0	0	0	1	0	0	0	0	0	0	0	0	0	0	0	0
YDR080W	Vps41p	34	31	62	95	12	30	70	44	22	95	97	75	17	49	31	87	53	12	31	45	DDLNGVL	992	0	0	0	0	0	0	0	0	0	0	1	0	0	0	0	0	0	0	0	0
YDR081C	Pdc2p	55	31	106	50	10	36	52	29	19	55	86	60	19	31	46	111	46	16	25	42	PGNTGFF	925	0	0	0	0	0	0	0	0	0	0	0	0	0	1	0	0	0	0	0	0
YDR082W	Stn1p	10	18	23	30	8	29	36	24	11	31	62	35	12	22	14	41	27	8	25	28	EYAAAYS	494	0	0	0	0	0	0	0	0	0	0	0	0	0	0	0	1	0	0	0	0
YDR083W	Rrp8p	22	24	21	20	5	17	42	16	5	23	30	57	9	22	17	16	16	5	7	18	PCIYKRR	392	0	1	0	0	0	0	0	0	0	0	0	0	0	0	0	0	0	0	0	0
YDR084C	Tvp23p	10	8	13	9	4	9	3	9	2	13	23	8	4	18	10	15	11	8	9	13	QSFFQRQ	199	0	0	0	0	0	1	0	0	0	0	0	0	0	0	0	0	0	0	0	0
YDR085C	Afr1p	17	40	47	45	7	17	42	25	17	31	47	56	14	23	30	69	40	4	23	26	CFTHYLI	620	0	0	0	0	0	0	0	0	0	1	0	0	0	0	0	0	0	0	0	0
YDR086C	Sss1p	7	3	2	1	1	3	8	6	1	10	4	11	1	3	3	2	2	0	3	9	PIRYVIV	80	0	0	0	0	0	0	0	0	0	0	0	0	0	0	0	0	0	0	0	1
YDR087C	Rrp1p	12	16	16	23	1	9	31	9	3	15	31	29	4	14	7	17	10	9	10	12	EEEWKGF	278	0	0	0	0	0	0	0	0	0	0	0	0	0	1	0	0	0	0	0	0
YDR088C	Slu7p	14	27	28	33	3	17	37	22	9	16	28	50	8	4	11	25	18	5	15	12	HLKDLYG	382	0	0	0	0	0	0	0	1	0	0	0	0	0	0	0	0	0	0	0	0
YDR089W	Vtc5p	31	39	65	62	14	32	54	29	16	76	107	54	12	43	28	101	42	5	22	37	GMIEIFF	869	0	0	0	0	0	0	0	0	0	0	0	0	0	1	0	0	0	0	0	0
YDR090C	Ilt1p	24	11	10	18	8	9	11	20	4	33	27	14	10	20	14	25	10	8	10	24	RYSRLSV	310	0	0	0	0	0	0	0	0	0	0	0	0	0	0	0	0	0	0	0	1
YDR091C	Rli1p	35	33	26	37	14	28	35	36	9	55	58	51	10	29	34	37	24	1	16	40	FLDNTGI	608	0	0	0	0	0	0	0	0	0	1	0	0	0	0	0	0	0	0	0	0
YDR092W	Ubc13p	12	7	7	11	1	5	13	5	2	11	17	13	2	3	15	6	7	3	6	7	YAKKKPE	153	0	0	0	0	0	0	1	0	0	0	0	0	0	0	0	0	0	0	0	0
YDR093W	Dnf2p	88	95	93	107	27	51	106	98	23	98	153	99	30	79	57	122	94	21	57	114	SQRSRDR	1612	0	1	0	0	0	0	0	0	0	0	0	0	0	0	0	0	0	0	0	0
YDR096W	Gis1p	31	30	124	40	13	37	39	43	20	50	72	49	19	38	57	120	52	7	24	29	NTKLAES	894	0	0	0	0	0	0	0	0	0	0	0	0	0	0	0	1	0	0	0	0
YDR097C	Msh6p	78	53	64	93	14	46	90	63	20	75	105	107	38	56	43	114	82	12	34	55	IIDDLQS	1242	0	0	0	0	0	0	0	0	0	0	0	0	0	0	0	1	0	0	0	0
YDR098C	Grx3p	13	6	15	16	3	12	31	12	6	17	22	13	4	15	11	23	11	2	5	13	LQHALQS	250	0	0	0	0	0	0	0	0	0	0	0	0	0	0	0	1	0	0	0	0
YDR098C-A	Ydr098C-Ap	22	14	38	22	3	28	15	16	13	23	23	25	12	13	42	52	39	3	19	18	HLRPGTY	440	0	0	0	0	0	0	0	0	0	0	0	0	0	0	0	0	0	0	1	0
YDR098C-B	Ydr098C-Bp	82	71	129	102	13	74	87	69	62	128	139	129	31	53	114	176	134	14	76	72	LTNKWIH	1755	0	0	0	0	0	0	0	0	1	0	0	0	0	0	0	0	0	0	0	0
YDR099W	Bmh2p	23	12	7	14	1	28	31	8	5	14	24	17	5	5	7	31	16	2	12	11	TQGEPTK	273	0	0	0	0	0	0	0	0	0	0	0	1	0	0	0	0	0	0	0	0
YDR100W	Tvp15p	10	3	6	9	1	2	3	10	1	19	17	3	3	16	6	14	3	0	8	9	DDDDDMI	143	0	0	0	0	0	0	0	0	0	1	0	0	0	0	0	0	0	0	0	0
YDR101C	Arx1p	35	23	23	31	9	27	34	38	15	38	68	40	9	12	27	51	52	6	15	40	VEETMKM	593	0	0	0	0	0	0	0	0	0	0	0	0	1	0	0	0	0	0	0	0
YDR103W	Ste5p	36	41	72	63	16	28	56	33	20	68	93	50	10	41	51	112	58	6	20	43	PLHMDYI	917	0	0	0	0	0	0	0	0	0	1	0	0	0	0	0	0	0	0	0	0
YDR104C	Spo71p	48	90	68	70	18	46	86	49	34	91	112	100	19	52	50	112	75	19	53	53	NSRNQTM	1245	0	0	0	0	0	0	0	0	0	0	0	0	1	0	0	0	0	0	0	0
YDR105C	Tms1p	36	12	23	17	13	14	16	31	6	32	50	13	13	25	13	47	39	13	22	38	FDYENYY	473	0	0	0	0	0	0	0	0	0	0	0	0	0	0	0	0	0	0	1	0
YDR106W	Arp10p	12	18	20	12	9	9	22	11	5	37	20	18	3	15	13	15	10	3	12	20	TGVKRLQ	284	0	0	0	0	0	1	0	0	0	0	0	0	0	0	0	0	0	0	0	0
YDR107C	Tmn2p	32	22	26	27	11	15	28	44	15	50	78	33	14	54	28	59	36	14	34	52	YSAIKVE	672	0	0	0	0	0	0	1	0	0	0	0	0	0	0	0	0	0	0	0	0
YDR108W	Trs85p	37	31	44	44	12	24	46	19	17	40	81	49	21	37	25	68	36	9	26	32	TSVSFIG	698	0	0	0	0	0	0	0	1	0	0	0	0	0	0	0	0	0	0	0	0
YDR109C	Ydr109Cp	49	36	37	35	18	28	50	53	12	44	59	45	18	30	25	65	39	8	18	46	VEGSFSR	715	0	1	0	0	0	0	0	0	0	0	0	0	0	0	0	0	0	0	0	0
YDR110W	Fob1p	21	34	31	40	9	22	49	31	13	27	53	45	12	23	24	43	32	3	27	27	FGTSMEL	566	0	0	0	0	0	0	0	0	0	0	1	0	0	0	0	0	0	0	0	0
YDR111C	Alt2p	32	23	18	29	8	26	37	35	10	36	52	32	9	22	28	32	31	3	18	26	FFSKYRN	507	0	0	1	0	0	0	0	0	0	0	0	0	0	0	0	0	0	0	0	0
YDR113C	Pds1p	16	14	30	33	1	24	35	21	5	13	45	35	4	7	21	33	16	0	9	11	ELEDLVT	373	0	0	0	0	0	0	0	0	0	0	0	0	0	0	0	0	1	0	0	0
YDR114C	Ydr114Cp	6	8	2	2	4	3	2	1	1	9	12	3	5	11	1	8	8	1	7	6	SCYMLIL	100	0	0	0	0	0	0	0	0	0	0	1	0	0	0	0	0	0	0	0	0
YDR115W	Mrx14p	4	13	2	0	1	6	0	8	1	3	14	10	3	8	7	15	6	2	1	1	GRWFLSH	105	0	0	0	0	0	0	0	0	1	0	0	0	0	0	0	0	0	0	0	0
YDR116C	Mrpl1p	29	18	8	13	3	11	11	17	3	19	25	26	4	10	19	25	18	0	7	19	GIVIDFA	285	1	0	0	0	0	0	0	0	0	0	0	0	0	0	0	0	0	0	0	0
YDR117C	Tma64p	24	13	30	30	6	20	40	26	15	42	51	69	10	30	23	47	37	3	14	35	LKKKKRK	565	0	0	0	0	0	0	0	0	0	0	0	1	0	0	0	0	0	0	0	0
YDR118W	Apc4p	27	30	41	52	8	19	39	27	12	60	72	48	6	36	22	51	27	6	32	37	PKEKQNV	652	0	0	0	0	0	0	0	0	0	0	0	0	0	0	0	0	0	0	0	1
YDR119W	Vba4p	38	26	33	30	17	28	31	40	15	60	93	43	21	48	33	94	39	9	22	48	QNCLSLS	768	0	0	0	0	0	0	0	0	0	0	0	0	0	0	0	1	0	0	0	0
YDR119W-A	Cox26p	7	7	0	0	1	2	3	6	0	5	4	3	1	5	3	7	2	3	2	5	FSKARKA	66	1	0	0	0	0	0	0	0	0	0	0	0	0	0	0	0	0	0	0	0
YDR120C	Trm1p	38	26	43	23	11	15	39	34	13	31	46	54	13	19	31	41	30	5	23	35	KARPNTS	570	0	0	0	0	0	0	0	0	0	0	0	0	0	0	0	1	0	0	0	0
YDR121W	Dpb4p	13	7	7	19	1	15	21	10	4	9	17	21	2	3	7	13	8	1	3	15	VQNLEQT	196	0	0	0	0	0	0	0	0	0	0	0	0	0	0	0	0	1	0	0	0
YDR122W	Kin1p	57	58	59	50	6	54	79	54	37	58	74	81	34	36	67	105	57	5	30	63	ILKELKL	1064	0	0	0	0	0	0	0	0	0	0	1	0	0	0	0	0	0	0	0	0
YDR123C	Ino2p	16	12	23	19	1	15	20	10	21	22	25	13	9	8	26	27	21	1	5	10	QHILDDS	304	0	0	0	0	0	0	0	0	0	0	0	0	0	0	0	1	0	0	0	0
YDR124W	Ydr124Wp	12	14	14	22	5	12	25	7	4	25	36	35	10	16	21	26	13	3	9	15	DDCKDFI	324	0	0	0	0	0	0	0	0	0	1	0	0	0	0	0	0	0	0	0	0
YDR125C	Ecm18p	15	23	38	14	5	12	27	20	12	29	49	40	18	25	21	37	14	7	25	22	SDETKSP	453	0	0	0	0	0	0	0	0	0	0	0	0	0	0	1	0	0	0	0	0
YDR126W	Swf1p	15	12	14	17	13	9	13	9	10	30	42	18	6	19	14	22	23	7	24	19	ANLTDLI	336	0	0	0	0	0	0	0	0	0	1	0	0	0	0	0	0	0	0	0	0
YDR127W	Aro1p	113	53	71	81	23	44	110	113	38	106	146	112	31	61	69	116	108	17	45	131	FDAVTKE	1588	0	0	0	0	0	0	1	0	0	0	0	0	0	0	0	0	0	0	0	0
YDR128W	Mtc5p	47	55	79	84	26	35	72	61	30	72	89	73	15	56	56	120	58	26	40	54	CPEMFDA	1148	1	0	0	0	0	0	0	0	0	0	0	0	0	0	0	0	0	0	0	0
YDR129C	Sac6p	47	33	36	46	4	26	46	39	12	44	78	41	7	23	25	36	38	9	11	41	SLMTLNK	642	0	0	0	0	0	0	0	0	0	0	0	1	0	0	0	0	0	0	0	0
YDR130C	Fin1p	6	19	25	14	2	15	21	12	5	21	29	32	8	9	16	28	18	0	1	10	TEIPKHK	291	0	0	0	0	0	0	0	0	0	0	0	1	0	0	0	0	0	0	0	0
YDR131C	Ydr131Cp	16	22	43	33	12	15	34	17	12	37	70	43	11	40	24	40	28	7	27	25	DAEALFS	556	0	0	0	0	0	0	0	0	0	0	0	0	0	0	0	1	0	0	0	0
YDR132C	Ydr132Cp	22	20	29	33	9	15	30	18	8	41	53	43	8	25	24	47	24	3	31	12	YKGYEYL	495	0	0	0	0	0	0	0	0	0	0	1	0	0	0	0	0	0	0	0	0
YDR134C	Ccw22p	23	0	3	2	3	4	8	4	1	5	9	5	1	1	10	13	28	1	3	12	GAAALLL	136	0	0	0	0	0	0	0	0	0	0	1	0	0	0	0	0	0	0	0	0
YDR135C	Ycf1p	99	68	86	65	20	56	78	84	29	124	184	88	34	78	44	116	86	24	53	99	AGLVNEN	1515	0	0	1	0	0	0	0	0	0	0	0	0	0	0	0	0	0	0	0	0
YDR137W	Rgp1p	19	25	40	39	6	24	55	32	12	49	60	56	14	32	26	68	42	4	20	40	SEDFMGW	663	0	0	0	0	0	0	0	0	0	0	0	0	0	0	0	0	0	1	0	0
YDR138W	Hpr1p	34	37	61	48	7	25	76	20	8	54	67	65	14	43	28	70	35	10	28	22	SSTQDMK	752	0	0	0	0	0	0	0	0	0	0	0	1	0	0	0	0	0	0	0	0
YDR139C	Rub1p	1	2	1	4	0	5	8	6	3	6	12	8	2	1	2	3	5	0	1	7	LTLRGGN	77	0	0	1	0	0	0	0	0	0	0	0	0	0	0	0	0	0	0	0	0
YDR140W	Mtq2p	14	8	11	16	6	8	15	10	2	16	25	16	3	9	12	13	9	4	7	17	SVYSFTR	221	0	1	0	0	0	0	0	0	0	0	0	0	0	0	0	0	0	0	0	0
YDR141C	Dop1p	58	71	94	94	19	45	125	64	26	130	262	115	27	79	55	164	91	24	61	94	LKKDILS	1698	0	0	0	0	0	0	0	0	0	0	0	0	0	0	0	1	0	0	0	0
YDR142C	Pex7p	21	18	31	19	7	13	14	27	10	22	34	19	7	23	13	35	20	11	10	21	FVWNGLG	375	0	0	0	0	0	0	0	1	0	0	0	0	0	0	0	0	0	0	0	0
YDR143C	San1p	40	35	80	35	6	31	36	42	13	20	32	14	3	17	45	80	45	2	8	26	NEQRSSQ	610	0	0	0	0	0	1	0	0	0	0	0	0	0	0	0	0	0	0	0	0
YDR144C	Mkc7p	34	7	32	39	5	17	23	41	8	35	46	28	12	29	18	88	67	4	27	36	TAIFHHI	596	0	0	0	0	0	0	0	0	0	1	0	0	0	0	0	0	0	0	0	0
YDR145W	Taf12p	38	28	57	18	2	76	33	18	5	25	34	39	9	10	22	42	43	4	11	25	ASLNTKK	539	0	0	0	0	0	0	0	0	0	0	0	1	0	0	0	0	0	0	0	0
YDR146C	Swi5p	22	39	63	38	9	34	48	37	13	34	59	57	14	22	44	83	43	2	20	28	PMKTNQR	709	0	1	0	0	0	0	0	0	0	0	0	0	0	0	0	0	0	0	0	0
YDR147W	Eki1p	16	17	34	42	11	17	34	24	14	38	55	45	12	24	21	47	29	12	20	22	LDTKLIF	534	0	0	0	0	0	0	0	0	0	0	0	0	0	1	0	0	0	0	0	0
YDR148C	Kgd2p	43	22	18	18	1	10	42	27	4	22	35	43	13	15	26	39	39	1	8	37	PRKMLLW	463	0	0	0	0	0	0	0	0	0	0	0	0	0	0	0	0	0	1	0	0
YDR150W	Num1p	164	67	173	170	30	83	306	63	86	126	319	286	53	58	96	278	136	8	114	132	RSFGNLR	2748	0	1	0	0	0	0	0	0	0	0	0	0	0	0	0	0	0	0	0	0
YDR151C	Cth1p	12	11	33	15	9	9	18	11	5	17	32	30	3	8	25	32	30	3	16	6	ALQRMTW	325	0	0	0	0	0	0	0	0	0	0	0	0	0	0	0	0	0	1	0	0
YDR152W	Gir2p	12	9	9	21	3	16	44	11	5	13	27	25	7	8	7	12	11	2	10	13	KTEIANQ	265	0	0	0	0	0	1	0	0	0	0	0	0	0	0	0	0	0	0	0	0
YDR153C	Ent5p	25	27	35	42	2	25	25	13	7	26	31	36	5	13	12	30	26	3	12	16	SYSKSLV	411	0	0	0	0	0	0	0	0	0	0	0	0	0	0	0	0	0	0	0	1
YDR155C	Cpr1p	10	5	7	10	2	4	7	23	4	7	8	12	3	12	10	9	8	1	5	15	VAKSGEL	162	0	0	0	0	0	0	0	0	0	0	1	0	0	0	0	0	0	0	0	0
YDR156W	Rpa14p	14	4	9	9	0	7	7	7	2	10	8	8	3	5	5	14	18	0	0	7	KTTFADE	137	0	0	0	0	0	0	1	0	0	0	0	0	0	0	0	0	0	0	0	0
YDR158W	Hom2p	33	15	12	21	9	11	24	28	8	31	34	27	4	11	22	22	16	2	7	28	LLARNLI	365	0	0	0	0	0	0	0	0	0	1	0	0	0	0	0	0	0	0	0	0
YDR159W	Sac3p	54	60	93	68	13	71	88	35	31	83	130	117	26	57	60	134	78	7	43	53	KKKVNND	1301	0	0	0	1	0	0	0	0	0	0	0	0	0	0	0	0	0	0	0	0
YDR160W	Ssy1p	52	44	37	38	7	27	37	61	18	74	72	41	20	57	26	95	50	10	41	45	KLVTWLI	852	0	0	0	0	0	0	0	0	0	1	0	0	0	0	0	0	0	0	0	0
YDR161W	Acl4p	28	6	23	20	4	22	48	29	1	29	46	25	10	12	13	23	14	3	12	19	IEEEYSD	387	0	0	0	1	0	0	0	0	0	0	0	0	0	0	0	0	0	0	0	0
YDR162C	Nbp2p	13	5	19	27	0	8	28	14	3	14	14	12	5	5	7	15	18	2	12	15	TKLDISD	236	0	0	0	1	0	0	0	0	0	0	0	0	0	0	0	0	0	0	0	0
YDR163W	Cwc15p	13	12	10	7	1	9	21	11	8	3	13	20	3	3	3	13	13	1	4	7	FLHKHVR	175	0	1	0	0	0	0	0	0	0	0	0	0	0	0	0	0	0	0	0	0
YDR164C	Sec1p	39	37	49	46	5	31	50	23	18	62	73	57	8	42	41	49	30	3	25	36	RKSHHDK	724	0	0	0	0	0	0	0	0	0	0	0	1	0	0	0	0	0	0	0	0
YDR165W	Trm82p	21	12	31	33	7	17	26	18	13	40	35	42	3	26	16	46	17	5	13	23	KHGEHYS	444	0	0	0	0	0	0	0	0	0	0	0	0	0	0	0	1	0	0	0	0
YDR166C	Sec5p	25	33	91	51	14	57	67	32	11	93	109	72	14	52	27	95	54	10	32	32	IQFAAFS	971	0	0	0	0	0	0	0	0	0	0	0	0	0	0	0	1	0	0	0	0
YDR167W	Taf10p	19	10	13	22	0	17	15	10	1	9	12	12	4	8	8	14	9	0	7	16	GRPDFYR	206	0	1	0	0	0	0	0	0	0	0	0	0	0	0	0	0	0	0	0	0
YDR168W	Cdc37p	25	9	29	47	0	23	55	13	13	37	44	62	19	22	17	39	17	2	10	23	HTADTVD	506	0	0	0	1	0	0	0	0	0	0	0	0	0	0	0	0	0	0	0	0
YDR169C	Stb3p	34	24	43	25	2	23	34	17	16	27	34	34	8	13	35	79	32	3	5	25	LLMSLKS	513	0	0	0	0	0	0	0	0	0	0	0	0	0	0	0	1	0	0	0	0
YDR169C-A	Ydr169C-Ap	2	7	2	0	1	3	1	3	1	1	5	3	5	2	1	10	1	0	0	1	SNKHGRN	49	0	0	1	0	0	0	0	0	0	0	0	0	0	0	0	0	0	0	0	0
YDR170C	Sec7p	115	85	132	152	26	85	175	69	34	128	201	116	39	95	61	206	116	15	43	116	ELYLSTD	2009	0	0	0	1	0	0	0	0	0	0	0	0	0	0	0	0	0	0	0	0
YDR170W-A	Ydr170W-Ap	25	18	31	21	4	33	17	15	16	22	27	23	13	14	39	47	38	3	17	17	HLRPGTY	440	0	0	0	0	0	0	0	0	0	0	0	0	0	0	0	0	0	0	1	0
YDR171W	Hsp42p	17	18	22	23	1	20	43	24	12	15	24	25	4	9	35	23	18	0	24	18	PNPTVEN	375	0	0	1	0	0	0	0	0	0	0	0	0	0	0	0	0	0	0	0	0
YDR172W	Sup35p	43	18	45	30	5	53	57	60	13	32	35	66	19	16	30	35	39	4	35	50	KIVKIAE	685	0	0	0	0	0	0	1	0	0	0	0	0	0	0	0	0	0	0	0	0
YDR173C	Arg82p	15	16	16	43	2	9	28	21	5	19	41	28	9	14	11	32	16	2	14	14	LDIFMKF	355	0	0	0	0	0	0	0	0	0	0	0	0	0	1	0	0	0	0	0	0
YDR174W	Hmo1p	20	8	11	17	0	8	23	7	5	12	19	34	1	6	17	25	13	2	6	12	DKSNSSI	246	0	0	0	0	0	0	0	0	0	1	0	0	0	0	0	0	0	0	0	0
YDR175C	Rsm24p	18	26	13	20	1	12	26	12	11	9	36	28	6	10	18	24	14	5	15	15	DQLLSTL	319	0	0	0	0	0	0	0	0	0	0	1	0	0	0	0	0	0	0	0	0
YDR176W	Ngg1p	34	30	56	65	1	37	60	34	6	38	62	70	11	21	43	52	40	5	12	25	NKDVELN	702	0	0	1	0	0	0	0	0	0	0	0	0	0	0	0	0	0	0	0	0
YDR177W	Ubc1p	14	8	10	16	1	8	18	11	6	15	20	16	4	8	14	15	10	2	6	13	IIEELLK	215	0	0	0	0	0	0	0	0	0	0	0	1	0	0	0	0	0	0	0	0
YDR178W	Sdh4p	12	6	5	6	2	3	9	13	3	7	17	13	10	9	11	16	13	3	10	13	QKIEAKK	181	0	0	0	0	0	0	0	0	0	0	0	1	0	0	0	0	0	0	0	0
YDR179C	Csn9p	2	7	8	9	3	7	22	2	3	15	19	16	5	6	4	11	8	2	7	6	LKQNILE	162	0	0	0	0	0	0	1	0	0	0	0	0	0	0	0	0	0	0	0	0
YDR179W-A	Nvj3p	17	21	33	26	12	15	19	12	11	39	58	33	10	27	17	43	27	5	21	17	CVIAQLP	463	0	0	0	0	0	0	0	0	0	0	0	0	0	0	1	0	0	0	0	0
YDR180W	Scc2p	61	54	102	95	20	44	93	40	32	125	211	124	27	71	39	130	85	7	51	82	RKHVKDT	1493	0	0	0	0	0	0	0	0	0	0	0	0	0	0	0	0	1	0	0	0
YDR181C	Sas4p	18	34	31	23	5	17	46	13	9	38	33	54	15	11	23	45	31	3	7	25	VRKKKKV	481	0	0	0	0	0	0	0	0	0	0	0	0	0	0	0	0	0	0	0	1
YDR182W	Cdc1p	18	29	22	28	5	22	17	22	15	31	37	35	13	26	27	50	26	11	27	30	IYFYTVV	491	0	0	0	0	0	0	0	0	0	0	0	0	0	0	0	0	0	0	0	1
YDR182W-A	Ydr182W-Ap	4	2	1	1	2	3	1	5	2	3	9	6	1	2	2	2	6	1	7	7	PLVLYQI	67	0	0	0	0	0	0	0	0	0	1	0	0	0	0	0	0	0	0	0	0
YDR183W	Plp1p	7	13	16	22	4	8	22	10	7	11	23	18	3	10	3	16	13	0	8	16	SDSDLDI	230	0	0	0	0	0	0	0	0	0	1	0	0	0	0	0	0	0	0	0	0
YDR184C	Atc1p	14	7	23	29	2	14	17	6	11	20	33	31	8	7	7	34	22	0	3	6	EKSSKES	294	0	0	0	0	0	0	0	0	0	0	0	0	0	0	0	1	0	0	0	0
YDR185C	Ups3p	7	11	13	9	2	3	10	6	5	8	12	16	6	9	8	12	14	5	6	17	IWKNANE	179	0	0	0	0	0	0	1	0	0	0	0	0	0	0	0	0	0	0	0	0
YDR186C	Snd1p	33	36	100	72	1	34	44	33	14	40	84	56	17	34	33	126	56	4	27	33	VLGGNAR	877	0	1	0	0	0	0	0	0	0	0	0	0	0	0	0	0	0	0	0	0
YDR188W	Cct6p	46	27	24	42	5	20	33	37	8	33	66	39	13	16	17	31	37	1	11	40	TLKETPQ	546	0	0	0	0	0	1	0	0	0	0	0	0	0	0	0	0	0	0	0	0
YDR189W	Sly1p	34	19	53	46	2	23	42	28	7	57	71	51	11	27	26	59	52	4	21	33	NSSNNDA	666	1	0	0	0	0	0	0	0	0	0	0	0	0	0	0	0	0	0	0	0
YDR190C	Rvb1p	36	24	16	22	3	12	43	36	6	34	48	34	8	7	19	25	33	0	12	45	ETSANYL	463	0	0	0	0	0	0	0	0	0	0	1	0	0	0	0	0	0	0	0	0
YDR191W	Hst4p	14	24	22	22	10	12	17	21	10	20	40	29	9	16	23	29	16	0	10	26	QHVTSLL	370	0	0	0	0	0	0	0	0	0	0	1	0	0	0	0	0	0	0	0	0
YDR192C	Nup42p	46	3	55	5	0	17	5	57	0	11	14	15	8	38	32	66	49	0	0	9	PPPALVA	430	1	0	0	0	0	0	0	0	0	0	0	0	0	0	0	0	0	0	0	0
YDR194C	Mss116p	34	51	50	48	7	15	47	26	12	53	54	57	9	33	23	57	29	1	20	38	SRNSNIY	664	0	0	0	0	0	0	0	0	0	0	0	0	0	0	0	0	0	0	1	0
YDR194W-A	Ydr194W-Ap	1	2	1	1	3	5	2	0	1	6	5	3	3	2	1	5	2	1	5	1	SSIYYQL	50	0	0	0	0	0	0	0	0	0	0	1	0	0	0	0	0	0	0	0	0
YDR195W	Ref2p	23	17	39	37	3	18	24	18	10	32	56	73	11	17	32	58	30	0	12	23	YPPRPVH	533	0	0	0	0	0	0	0	0	1	0	0	0	0	0	0	0	0	0	0	0
YDR196C	Cab5p	13	14	11	12	4	11	16	13	3	14	30	18	8	6	9	18	9	1	11	20	NKKSSAV	241	0	0	0	0	0	0	0	0	0	0	0	0	0	0	0	0	0	0	0	1
YDR197W	Cbs2p	15	20	29	17	5	17	19	16	9	29	52	33	6	21	17	37	14	2	13	18	ALDYHYL	389	0	0	0	0	0	0	0	0	0	0	1	0	0	0	0	0	0	0	0	0
YDR198C	Rkm2p	12	17	31	30	8	9	38	18	13	47	53	32	4	23	18	44	20	10	28	24	HLQDLQS	479	0	0	0	0	0	0	0	0	0	0	0	0	0	0	0	1	0	0	0	0
YDR200C	Vps64p	24	28	54	34	3	35	42	32	15	36	55	47	12	18	31	57	40	0	6	35	AVKQLPQ	604	0	0	0	0	0	1	0	0	0	0	0	0	0	0	0	0	0	0	0	0
YDR201W	Spc19p	7	9	7	15	1	8	20	5	0	3	25	17	8	1	4	12	9	0	3	11	LEILKQK	165	0	0	0	0	0	0	0	0	0	0	0	1	0	0	0	0	0	0	0	0
YDR202C	Rav2p	13	14	27	18	9	21	24	11	6	26	38	24	11	19	13	29	17	2	4	25	KQLSTYK	351	0	0	0	0	0	0	0	0	0	0	0	1	0	0	0	0	0	0	0	0
YDR204W	Coq4p	29	28	15	12	3	8	24	16	9	22	43	24	11	9	20	11	19	4	15	13	KRATTPA	335	1	0	0	0	0	0	0	0	0	0	0	0	0	0	0	0	0	0	0	0
YDR205W	Msc2p	44	17	37	28	7	16	23	32	34	61	109	34	12	47	27	78	51	6	20	41	PLQPIAN	724	0	0	1	0	0	0	0	0	0	0	0	0	0	0	0	0	0	0	0	0
YDR206W	Ebs1p	49	26	73	39	6	52	37	38	13	53	85	64	32	51	39	107	40	11	32	37	NSRNNMF	884	0	0	0	0	0	0	0	0	0	0	0	0	0	1	0	0	0	0	0	0
YDR207C	Ume6p	58	46	88	48	9	33	31	38	21	29	47	62	10	20	60	123	68	3	17	25	RRAMKKK	836	0	0	0	0	0	0	0	0	0	0	0	1	0	0	0	0	0	0	0	0
YDR208W	Mss4p	30	46	58	53	4	27	34	25	35	48	66	61	16	28	44	84	56	3	31	30	NQKNYKD	779	0	0	0	1	0	0	0	0	0	0	0	0	0	0	0	0	0	0	0	0
YDR210C-C	Ydr210C-Cp	22	15	37	22	3	28	16	15	13	24	23	25	12	13	41	52	39	3	19	18	HLRPETY	440	0	0	0	0	0	0	0	0	0	0	0	0	0	0	0	0	0	0	1	0
YDR210C-D	Ydr210C-Dp	82	72	126	107	13	76	84	67	59	129	140	130	31	53	113	174	135	14	78	72	LTNKWIH	1755	0	0	0	0	0	0	0	0	1	0	0	0	0	0	0	0	0	0	0	0
YDR210W	Ydr210Wp	0	0	1	2	7	21	3	8	0	0	6	2	1	1	9	3	0	0	8	3	LELVCDN	75	0	0	1	0	0	0	0	0	0	0	0	0	0	0	0	0	0	0	0	0
YDR210W-A	Ydr210W-Ap	24	15	37	18	3	33	23	9	18	22	30	25	10	11	32	49	34	4	21	20	RPATERI	438	0	0	0	0	0	0	0	0	0	1	0	0	0	0	0	0	0	0	0	0
YDR210W-B	Ydr210W-Bp	79	75	133	113	15	85	88	61	63	127	151	134	30	49	97	164	138	15	82	71	LTNKWIH	1770	0	0	0	0	0	0	0	0	1	0	0	0	0	0	0	0	0	0	0	0
YDR211W	Gcd6p	32	30	40	69	14	23	53	31	13	62	60	45	16	24	18	60	43	10	26	43	ESSSEEE	712	0	0	0	0	0	0	1	0	0	0	0	0	0	0	0	0	0	0	0	0
YDR212W	Tcp1p	52	27	24	37	8	16	36	36	9	44	58	41	13	12	15	45	30	0	8	48	KEDPHDH	559	0	0	0	0	0	0	0	0	1	0	0	0	0	0	0	0	0	0	0	0
YDR213W	Upc2p	63	33	54	48	9	82	51	60	18	39	93	50	28	28	40	95	57	5	18	42	NFSDFSL	913	0	0	0	0	0	0	0	0	0	0	1	0	0	0	0	0	0	0	0	0
YDR214W	Aha1p	16	9	19	15	3	14	30	20	6	19	25	36	2	22	15	40	18	7	8	26	FGFGAVL	350	0	0	0	0	0	0	0	0	0	0	1	0	0	0	0	0	0	0	0	0
YDR216W	Adr1p	57	61	120	86	22	37	75	46	37	74	147	86	29	75	48	151	71	4	49	48	NHLKGNS	1323	0	0	0	0	0	0	0	0	0	0	0	0	0	0	0	1	0	0	0	0
YDR217C	Rad9p	49	63	106	87	14	51	120	61	21	98	109	102	20	46	51	133	84	11	30	53	NTISEVR	1309	0	1	0	0	0	0	0	0	0	0	0	0	0	0	0	0	0	0	0	0
YDR218C	Spr28p	14	21	34	39	5	13	28	21	9	31	42	37	5	11	14	31	25	1	17	25	APHQNKV	423	0	0	0	0	0	0	0	0	0	0	0	0	0	0	0	0	0	0	0	1
YDR219C	Mfb1p	15	28	44	32	4	9	31	14	10	31	43	41	10	17	21	48	32	3	10	22	ANTDFNI	465	0	0	0	0	0	0	0	0	0	1	0	0	0	0	0	0	0	0	0	0
YDR221W	Gtb1p	32	30	47	54	18	26	68	38	10	37	72	52	10	29	19	61	24	3	31	41	PKFNLSE	702	0	0	0	0	0	0	1	0	0	0	0	0	0	0	0	0	0	0	0	0
YDR222W	Ydr222Wp	8	13	27	25	8	17	20	24	8	27	33	37	8	26	16	42	23	5	18	30	VESTFIS	415	0	0	0	0	0	0	0	0	0	0	0	0	0	0	0	1	0	0	0	0
YDR223W	Crf1p	18	19	34	46	8	5	36	21	12	23	34	34	3	14	21	70	29	2	13	25	HIELIGE	467	0	0	0	0	0	0	1	0	0	0	0	0	0	0	0	0	0	0	0	0
YDR224C	Htb1p	18	6	3	3	0	4	8	4	2	8	6	20	2	2	5	18	12	0	5	5	YSSSTQA	131	1	0	0	0	0	0	0	0	0	0	0	0	0	0	0	0	0	0	0	0
YDR225W	Hta1p	19	10	8	3	0	6	5	14	3	7	17	11	1	1	5	8	5	0	3	6	TKASQEL	132	0	0	0	0	0	0	0	0	0	0	1	0	0	0	0	0	0	0	0	0
YDR226W	Adk1p	22	9	8	19	1	11	12	18	5	15	21	19	8	5	13	10	11	2	3	10	LNKLGKD	222	0	0	0	1	0	0	0	0	0	0	0	0	0	0	0	0	0	0	0	0
YDR227W	Sir4p	59	48	100	77	5	57	108	39	26	89	92	158	20	37	77	174	98	6	21	67	NKEIKPY	1358	0	0	0	0	0	0	0	0	0	0	0	0	0	0	0	0	0	0	1	0
YDR228C	Pcf11p	22	19	56	32	10	51	40	21	14	34	72	55	10	19	20	54	42	6	22	27	LKKLVTK	626	0	0	0	0	0	0	0	0	0	0	0	1	0	0	0	0	0	0	0	0
YDR229W	Ivy1p	22	18	37	39	3	20	33	29	10	18	45	31	7	11	13	60	29	2	11	15	QDQSSNI	453	0	0	0	0	0	0	0	0	0	1	0	0	0	0	0	0	0	0	0	0
YDR231C	Cox20p	14	8	8	10	2	21	11	9	3	9	17	21	6	9	10	22	8	10	3	4	KKWYKFW	205	0	0	0	0	0	0	0	0	0	0	0	0	0	0	0	0	0	1	0	0
YDR232W	Hem1p	63	22	28	31	6	18	25	40	22	32	49	33	9	20	21	42	33	4	15	35	VSSGIKQ	548	0	0	0	0	0	1	0	0	0	0	0	0	0	0	0	0	0	0	0	0
YDR233C	Rtn1p	23	2	11	7	4	22	17	11	8	16	29	29	3	19	16	25	23	3	7	20	ELEKNNA	295	1	0	0	0	0	0	0	0	0	0	0	0	0	0	0	0	0	0	0	0
YDR234W	Lys4p	60	20	39	33	9	25	41	58	16	46	62	53	9	19	34	50	39	11	17	52	GWVKSQL	693	0	0	0	0	0	0	0	0	0	0	1	0	0	0	0	0	0	0	0	0
YDR235W	Prp42p	13	16	28	26	10	25	40	12	7	37	75	54	10	30	12	49	24	13	41	22	EMFTEEP	544	0	0	0	0	0	0	0	0	0	0	0	0	0	0	1	0	0	0	0	0
YDR236C	Fmn1p	10	9	14	16	2	8	9	16	4	17	22	9	4	13	14	6	17	1	10	17	QVFKQQL	218	0	0	0	0	0	0	0	0	0	0	1	0	0	0	0	0	0	0	0	0
YDR237W	Mrpl7p	15	15	15	14	4	15	12	17	12	18	28	26	4	16	20	26	12	4	6	13	PFFGEEK	292	0	0	0	0	0	0	0	0	0	0	0	1	0	0	0	0	0	0	0	0
YDR238C	Sec26p	76	37	53	63	10	34	73	33	20	76	112	74	20	33	33	65	56	5	23	77	KLALTHV	973	0	0	0	0	0	0	0	0	0	0	0	0	0	0	0	0	0	0	0	1
YDR239C	Ydr239Cp	42	37	66	58	1	26	52	36	20	36	54	63	6	23	37	125	47	0	17	41	NPDSDPE	787	0	0	0	0	0	0	1	0	0	0	0	0	0	0	0	0	0	0	0	0
YDR240C	Snu56p	18	27	33	19	8	32	27	26	13	39	38	37	11	23	22	48	23	3	22	23	ILNILEH	492	0	0	0	0	0	0	0	0	1	0	0	0	0	0	0	0	0	0	0	0
YDR242W	Amd2p	22	21	29	37	12	15	30	34	8	41	57	33	13	22	31	53	33	9	18	31	SWLFSKI	549	0	0	0	0	0	0	0	0	0	1	0	0	0	0	0	0	0	0	0	0
YDR243C	Prp28p	32	28	35	33	3	26	44	27	9	52	46	55	13	18	28	45	34	7	15	38	LSNEIIY	588	0	0	0	0	0	0	0	0	0	0	0	0	0	0	0	0	0	0	1	0
YDR244W	Pex5p	39	22	60	34	6	39	54	35	10	28	55	40	18	25	21	50	23	8	18	27	FKGEFSF	612	0	0	0	0	0	0	0	0	0	0	0	0	0	1	0	0	0	0	0	0
YDR245W	Mnn10p	15	26	22	22	5	11	31	19	7	24	39	25	10	20	16	37	16	18	20	10	YTRFFFP	393	0	0	0	0	0	0	0	0	0	0	0	0	0	0	1	0	0	0	0	0
YDR246W	Trs23p	9	8	20	11	2	13	9	11	2	15	19	16	8	11	10	18	18	1	9	9	KMVENLQ	219	0	0	0	0	0	1	0	0	0	0	0	0	0	0	0	0	0	0	0	0
YDR246W-A	Ydr246W-Ap	3	8	4	3	2	2	1	1	3	2	7	0	2	5	6	8	4	0	2	3	FFPLMDD	66	0	0	0	1	0	0	0	0	0	0	0	0	0	0	0	0	0	0	0	0
YDR247W	Vhs1p	11	13	31	29	12	9	27	22	15	30	44	39	11	19	17	56	25	2	21	28	SSSSLTN	461	0	0	1	0	0	0	0	0	0	0	0	0	0	0	0	0	0	0	0	0
YDR248C	Ydr248Cp	11	7	4	17	3	3	15	8	7	15	16	24	6	10	7	10	12	2	4	12	SKVLNIE	193	0	0	0	0	0	0	1	0	0	0	0	0	0	0	0	0	0	0	0	0
YDR249C	Ydr249Cp	7	19	16	20	4	13	19	13	16	25	51	25	8	29	17	34	21	3	16	17	QYGVMFA	373	1	0	0	0	0	0	0	0	0	0	0	0	0	0	0	0	0	0	0	0
YDR251W	Pam1p	33	33	80	41	5	59	40	39	11	47	81	53	18	36	44	104	45	3	22	36	FFGKRKK	830	0	0	0	0	0	0	0	0	0	0	0	1	0	0	0	0	0	0	0	0
YDR252W	Btt1p	10	3	17	5	2	11	10	9	6	4	18	15	4	3	5	7	8	0	3	9	KQQVMNS	149	0	0	0	0	0	0	0	0	0	0	0	0	0	0	0	1	0	0	0	0
YDR253C	Met32p	12	16	18	11	5	9	11	11	5	13	15	22	1	5	9	13	7	0	1	7	HNGSSNG	191	0	0	0	0	0	0	0	1	0	0	0	0	0	0	0	0	0	0	0	0
YDR254W	Chl4p	13	21	31	26	4	12	28	29	11	36	50	40	10	26	23	31	16	5	18	28	VAKGGLL	458	0	0	0	0	0	0	0	0	0	0	1	0	0	0	0	0	0	0	0	0
YDR255C	Rmd5p	12	10	23	21	10	17	34	9	16	27	45	50	9	24	16	35	25	3	15	20	KVRFVML	421	0	0	0	0	0	0	0	0	0	0	1	0	0	0	0	0	0	0	0	0
YDR256C	Cta1p	35	26	37	31	5	33	23	34	17	27	27	27	8	30	33	29	30	8	23	32	LSSNSKF	515	0	0	0	0	0	0	0	0	0	0	0	0	0	1	0	0	0	0	0	0
YDR257C	Rkm4p	21	25	28	30	16	15	57	15	2	40	54	44	11	15	14	34	23	7	16	27	KRPCVKK	494	0	0	0	0	0	0	0	0	0	0	0	1	0	0	0	0	0	0	0	0
YDR258C	Hsp78p	59	60	30	62	7	27	66	42	11	60	92	71	16	20	29	46	43	2	15	53	VEEEAEK	811	0	0	0	0	0	0	0	0	0	0	0	1	0	0	0	0	0	0	0	0
YDR259C	Yap6p	21	22	48	18	1	23	26	6	10	28	26	25	9	6	31	42	19	0	13	9	RHSDSAT	383	0	0	0	0	0	0	0	0	0	0	0	0	0	0	0	0	1	0	0	0
YDR260C	Swm1p	15	13	17	12	0	8	13	11	6	6	11	3	5	6	6	15	9	4	6	4	LALPQSR	170	0	1	0	0	0	0	0	0	0	0	0	0	0	0	0	0	0	0	0	0
YDR261C	Exg2p	35	12	43	33	6	23	27	33	11	35	57	32	4	29	16	48	50	17	26	25	AALCASL	562	0	0	0	0	0	0	0	0	0	0	1	0	0	0	0	0	0	0	0	0
YDR261C-C	Ydr261C-Cp	22	14	37	21	4	28	18	15	13	22	23	25	12	13	42	53	40	3	17	18	HLRPETY	440	0	0	0	0	0	0	0	0	0	0	0	0	0	0	0	0	0	0	1	0
YDR261C-D	Ydr261C-Dp	73	67	115	97	13	72	83	60	58	113	124	110	30	48	107	167	120	13	68	66	TSSDKNI	1604	0	0	0	0	0	0	0	0	0	1	0	0	0	0	0	0	0	0	0	0
YDR261W-A	Ydr261W-Ap	26	15	38	18	3	33	22	9	18	22	31	25	10	11	32	48	33	4	20	20	RPATERI	438	0	0	0	0	0	0	0	0	0	1	0	0	0	0	0	0	0	0	0	0
YDR261W-B	Ydr261W-Bp	79	75	135	111	15	85	87	61	62	129	152	133	30	48	97	166	136	15	82	72	LTNKWIH	1770	0	0	0	0	0	0	0	0	1	0	0	0	0	0	0	0	0	0	0	0
YDR262W	Ydr262Wp	11	10	19	17	1	10	20	13	4	17	28	20	4	12	14	27	11	2	9	23	DFTLVGP	272	0	0	0	0	0	0	0	0	0	0	0	0	0	0	1	0	0	0	0	0
YDR263C	Din7p	26	19	22	19	10	20	26	21	7	35	41	45	14	19	16	28	17	3	15	27	GTVPSIF	430	0	0	0	0	0	0	0	0	0	0	0	0	0	1	0	0	0	0	0	0
YDR264C	Akr1p	44	24	46	46	12	21	40	51	21	49	87	40	14	49	31	50	49	15	22	53	EQGNDMV	764	0	0	0	0	0	0	0	0	0	0	0	0	0	0	0	0	0	0	0	1
YDR265W	Pex10p	15	19	13	10	13	16	21	16	7	22	41	30	11	18	14	25	15	4	14	13	EILVLRQ	337	0	0	0	0	0	1	0	0	0	0	0	0	0	0	0	0	0	0	0	0
YDR266C	Hel2p	26	33	49	31	19	27	40	29	22	24	56	60	7	30	32	66	42	2	22	22	LLFHIGV	639	0	0	0	0	0	0	0	0	0	0	0	0	0	0	0	0	0	0	0	1
YDR267C	Cia1p	25	10	9	32	6	6	27	22	9	19	25	22	3	10	3	29	15	16	11	31	WSLEKAA	330	1	0	0	0	0	0	0	0	0	0	0	0	0	0	0	0	0	0	0	0
YDR268W	Msw1p	23	17	18	22	2	15	22	17	12	23	35	35	10	16	17	33	17	4	12	29	IHKIMGF	379	0	0	0	0	0	0	0	0	0	0	0	0	0	1	0	0	0	0	0	0
YDR270W	Ccc2p	63	25	50	51	28	22	62	69	12	96	90	60	26	45	29	82	76	9	26	83	MSNEEVL	1004	0	0	0	0	0	0	0	0	0	0	1	0	0	0	0	0	0	0	0	0
YDR272W	Glo2p	12	13	15	20	8	6	24	16	8	16	19	25	7	9	13	14	19	4	9	17	RAMKNRM	274	0	0	0	0	0	0	0	0	0	0	0	0	1	0	0	0	0	0	0	0
YDR273W	Don1p	21	10	29	23	3	10	45	22	4	21	27	36	3	11	15	36	19	0	6	24	RQELSFT	365	0	0	0	0	0	0	0	0	0	0	0	0	0	0	0	0	1	0	0	0
YDR275W	Bsc2p	9	10	13	14	5	3	19	12	5	22	28	15	7	12	5	26	10	1	7	12	ACEQKAA	235	1	0	0	0	0	0	0	0	0	0	0	0	0	0	0	0	0	0	0	0
YDR276C	Pmp3p	5	1	1	4	1	1	0	3	0	9	9	1	2	3	3	2	2	2	2	4	LYIVLQD	55	0	0	0	1	0	0	0	0	0	0	0	0	0	0	0	0	0	0	0	0
YDR277C	Mth1p	26	27	30	21	4	22	25	9	9	19	46	27	11	13	27	61	23	6	11	16	WQPDSVS	433	0	0	0	0	0	0	0	0	0	0	0	0	0	0	0	1	0	0	0	0
YDR279W	Rnh202p	15	10	29	18	3	7	24	17	7	26	28	32	6	17	17	34	25	1	16	18	DGFFKRK	350	0	0	0	0	0	0	0	0	0	0	0	1	0	0	0	0	0	0	0	0
YDR280W	Rrp45p	19	15	12	19	10	10	29	20	7	29	23	18	8	14	10	21	14	1	4	22	SENAREI	305	0	0	0	0	0	0	0	0	0	1	0	0	0	0	0	0	0	0	0	0
YDR281C	Phm6p	4	4	2	6	3	5	11	6	1	9	13	6	4	5	1	6	6	0	4	8	TMTKFLF	104	0	0	0	0	0	0	0	0	0	0	0	0	0	1	0	0	0	0	0	0
YDR282C	Mrx10p	12	23	26	27	7	12	30	22	5	33	48	30	9	17	11	45	25	4	13	15	DDLDATK	414	0	0	0	0	0	0	0	0	0	0	0	1	0	0	0	0	0	0	0	0
YDR283C	Gcn2p	74	87	109	114	7	65	113	65	29	120	164	121	37	79	61	166	89	19	55	85	SVIDLQR	1659	0	1	0	0	0	0	0	0	0	0	0	0	0	0	0	0	0	0	0	0
YDR284C	Dpp1p	12	17	10	17	3	7	12	14	9	21	42	7	9	23	19	18	18	5	12	14	PLSDEGM	289	0	0	0	0	0	0	0	0	0	0	0	0	1	0	0	0	0	0	0	0
YDR285W	Zip1p	30	30	73	48	7	57	98	24	18	47	84	110	16	19	17	92	54	0	13	38	SKKRRRK	875	0	0	0	0	0	0	0	0	0	0	0	1	0	0	0	0	0	0	0	0
YDR286C	Mgp12p	5	9	4	10	5	2	8	3	5	9	9	11	2	7	3	7	4	2	1	8	IRRMQSR	114	0	1	0	0	0	0	0	0	0	0	0	0	0	0	0	0	0	0	0	0
YDR287W	Inm2p	20	9	16	11	9	7	23	32	6	18	24	18	7	14	10	19	14	6	10	19	VAGELEY	292	0	0	0	0	0	0	0	0	0	0	0	0	0	0	0	0	0	0	1	0
YDR288W	Nse3p	13	12	21	19	1	9	26	18	6	32	30	23	7	10	7	31	13	0	9	16	IGDSYSI	303	0	0	0	0	0	0	0	0	0	1	0	0	0	0	0	0	0	0	0	0
YDR289C	Rtt103p	14	15	28	51	1	16	34	19	12	21	32	39	11	12	11	40	17	2	9	25	LLSKLAN	409	0	0	1	0	0	0	0	0	0	0	0	0	0	0	0	0	0	0	0	0
YDR291W	Hrq1p	59	58	52	62	23	43	86	52	34	91	85	76	26	60	46	65	54	6	34	65	EIIKKEI	1077	0	0	0	0	0	0	0	0	0	1	0	0	0	0	0	0	0	0	0	0
YDR292C	Srp101p	32	19	46	42	4	35	33	43	13	30	60	54	11	30	13	52	41	5	15	43	AVNTLMS	621	0	0	0	0	0	0	0	0	0	0	0	0	0	0	0	1	0	0	0	0
YDR293C	Ssd1p	76	70	94	74	6	67	76	62	36	64	113	79	16	43	70	132	67	8	33	64	NPFMKRV	1250	0	0	0	0	0	0	0	0	0	0	0	0	0	0	0	0	0	0	0	1
YDR294C	Dpl1p	37	21	26	29	9	15	29	47	19	37	59	40	18	24	29	43	31	7	27	42	GEDTATK	589	0	0	0	0	0	0	0	0	0	0	0	1	0	0	0	0	0	0	0	0
YDR295C	Hda2p	32	27	55	39	6	33	47	19	16	40	83	68	9	18	27	66	37	3	25	24	SNTPNYT	674	0	0	0	0	0	0	0	0	0	0	0	0	0	0	0	0	1	0	0	0
YDR296W	Mhr1p	10	17	13	10	4	15	15	6	6	9	19	20	3	8	12	17	7	7	11	17	QTEVSSQ	226	0	0	0	0	0	1	0	0	0	0	0	0	0	0	0	0	0	0	0	0
YDR297W	Sur2p	30	11	16	12	1	12	22	17	18	20	34	25	14	31	15	10	20	6	17	18	NEVKKEK	349	0	0	0	0	0	0	0	0	0	0	0	1	0	0	0	0	0	0	0	0
YDR298C	Atp5p	21	7	13	10	1	5	11	13	3	10	28	23	1	8	8	20	9	0	3	18	KVLEDSI	212	0	0	0	0	0	0	0	0	0	1	0	0	0	0	0	0	0	0	0	0
YDR299W	Bfr2p	35	23	46	48	1	24	68	17	7	32	47	52	4	16	12	43	22	3	14	20	DDIQIFG	534	0	0	0	0	0	0	0	1	0	0	0	0	0	0	0	0	0	0	0	0
YDR300C	Pro1p	31	18	25	31	3	14	23	32	11	30	49	32	10	10	16	21	28	3	10	31	NLAFPPR	428	0	1	0	0	0	0	0	0	0	0	0	0	0	0	0	0	0	0	0	0
YDR301W	Cft1p	52	58	89	90	12	47	83	75	25	111	134	90	32	63	54	108	89	7	48	90	RSLCQGK	1357	0	0	0	0	0	0	0	0	0	0	0	1	0	0	0	0	0	0	0	0
YDR302W	Gpi11p	9	6	9	9	4	4	2	11	4	15	28	15	4	15	12	10	18	7	14	23	YTIGAYI	219	0	0	0	0	0	0	0	0	0	1	0	0	0	0	0	0	0	0	0	0
YDR303C	Rsc3p	29	34	85	41	12	45	53	24	16	74	110	64	17	49	35	85	49	5	25	33	VFEAIRS	885	0	0	0	0	0	0	0	0	0	0	0	0	0	0	0	1	0	0	0	0
YDR304C	Cpr5p	11	7	12	16	2	7	16	18	8	17	14	16	7	17	9	10	16	1	5	16	EAAHDEL	225	0	0	0	0	0	0	0	0	0	0	1	0	0	0	0	0	0	0	0	0
YDR305C	Hnt2p	9	10	10	15	0	12	10	13	6	12	23	19	4	6	12	14	14	4	9	15	PGLTQWL	217	0	0	0	0	0	0	0	0	0	0	1	0	0	0	0	0	0	0	0	0
YDR306C	Ydr306Cp	18	15	27	22	13	13	28	21	10	31	58	45	9	20	21	49	30	6	22	20	GSLYLNY	478	0	0	0	0	0	0	0	0	0	0	0	0	0	0	0	0	0	0	1	0
YDR307W	Pmt7p	22	24	29	31	12	26	33	27	12	64	73	36	10	55	25	64	33	19	36	31	SLDCLAK	662	0	0	0	0	0	0	0	0	0	0	0	1	0	0	0	0	0	0	0	0
YDR308C	Srb7p	5	5	6	13	2	8	14	3	3	12	15	14	4	4	4	8	10	0	1	9	ANSKKST	140	0	0	0	0	0	0	0	0	0	0	0	0	0	0	0	0	1	0	0	0
YDR309C	Gic2p	17	20	32	20	1	16	20	11	11	16	32	31	5	17	23	69	23	1	9	9	QLEPLQT	383	0	0	0	0	0	0	0	0	0	0	0	0	0	0	0	0	1	0	0	0
YDR310C	Sum1p	60	56	99	71	3	34	79	42	19	61	84	79	23	28	48	125	84	6	15	46	IIPPDIR	1062	0	1	0	0	0	0	0	0	0	0	0	0	0	0	0	0	0	0	0	0
YDR311W	Tfb1p	31	26	62	47	5	26	42	22	14	40	61	59	18	20	24	51	38	3	15	38	EYNNNSN	642	0	0	1	0	0	0	0	0	0	0	0	0	0	0	0	0	0	0	0	0
YDR312W	Ssf2p	20	31	21	32	2	22	43	18	12	25	37	52	12	13	20	37	21	0	5	30	DLFSEVE	453	0	0	0	0	0	0	1	0	0	0	0	0	0	0	0	0	0	0	0	0
YDR313C	Pib1p	20	16	24	19	20	13	24	6	12	10	16	16	4	15	12	22	14	2	5	16	PFHDAVF	286	0	0	0	0	0	0	0	0	0	0	0	0	0	1	0	0	0	0	0	0
YDR314C	Rad34p	22	41	41	44	6	28	46	24	17	45	74	80	15	31	27	44	23	10	35	39	EETLDDH	692	0	0	0	0	0	0	0	0	1	0	0	0	0	0	0	0	0	0	0	0
YDR315C	Ipk1p	7	8	27	20	9	7	10	8	9	27	35	24	5	8	10	15	18	7	15	12	IYHTSNK	281	0	0	0	0	0	0	0	0	0	0	0	1	0	0	0	0	0	0	0	0
YDR316W	Oms1p	19	36	26	27	6	15	48	23	8	25	47	60	12	24	11	27	15	5	14	23	VPPVSKS	471	0	0	0	0	0	0	0	0	0	0	0	0	0	0	0	1	0	0	0	0
YDR316W-A	Ydr316W-Ap	22	14	38	22	3	28	16	15	13	23	23	25	12	13	42	52	39	3	19	18	HLRPETY	440	0	0	0	0	0	0	0	0	0	0	0	0	0	0	0	0	0	0	1	0
YDR316W-B	Ydr316W-Bp	81	70	130	103	14	74	87	68	63	129	140	127	31	52	114	177	134	14	75	72	LTNKWIH	1755	0	0	0	0	0	0	0	0	1	0	0	0	0	0	0	0	0	0	0	0
YDR317W	Him1p	14	21	26	16	8	10	27	23	4	29	40	35	8	21	18	38	23	2	24	27	YQIDMIV	414	0	0	0	0	0	0	0	0	0	0	0	0	0	0	0	0	0	0	0	1
YDR318W	Mcm21p	13	16	14	37	1	17	34	8	8	32	41	34	6	25	15	28	11	3	5	20	SFATIFK	368	0	0	0	0	0	0	0	0	0	0	0	1	0	0	0	0	0	0	0	0
YDR319C	Yft2p	14	7	11	5	10	8	9	11	9	28	37	13	7	22	7	21	12	10	15	18	LHNYLYL	274	0	0	0	0	0	0	0	0	0	0	1	0	0	0	0	0	0	0	0	0
YDR320C	Swa2p	35	19	53	56	2	15	47	18	9	43	59	64	14	25	39	80	45	7	15	23	KLQNDIN	668	0	0	1	0	0	0	0	0	0	0	0	0	0	0	0	0	0	0	0	0
YDR320C-A	Dad4p	4	3	13	1	1	4	6	2	2	7	7	4	2	1	3	4	2	0	1	5	NNKKPPL	72	0	0	0	0	0	0	0	0	0	0	1	0	0	0	0	0	0	0	0	0
YDR321W	Asp1p	23	9	20	23	10	15	19	29	7	34	30	23	7	11	20	35	19	0	17	30	FTGVYGG	381	0	0	0	0	0	0	0	1	0	0	0	0	0	0	0	0	0	0	0	0
YDR322C-A	Tim11p	9	3	7	4	1	2	11	3	1	3	11	11	2	5	4	5	3	0	3	8	SLKEAST	96	0	0	0	0	0	0	0	0	0	0	0	0	0	0	0	0	1	0	0	0
YDR322W	Mrpl35p	16	24	26	21	1	15	20	10	7	27	33	30	6	18	25	28	16	6	15	23	VFSRVRR	367	0	1	0	0	0	0	0	0	0	0	0	0	0	0	0	0	0	0	0	0
YDR323C	Pep7p	17	32	44	31	19	17	34	20	17	33	67	44	11	16	17	40	17	3	14	22	LGDHGFN	515	0	0	1	0	0	0	0	0	0	0	0	0	0	0	0	0	0	0	0	0
YDR324C	Utp4p	25	37	62	57	13	25	45	38	12	56	69	59	12	32	20	78	49	17	10	60	IQPKLVF	776	0	0	0	0	0	0	0	0	0	0	0	0	0	1	0	0	0	0	0	0
YDR325W	Ycg1p	60	49	81	81	15	36	90	28	18	92	109	63	18	42	24	82	52	6	23	66	ESFSEVC	1035	0	0	0	0	1	0	0	0	0	0	0	0	0	0	0	0	0	0	0	0
YDR326C	Ysp2p	55	56	144	104	6	44	68	69	40	106	97	113	21	65	64	176	104	9	30	67	SATNQLL	1438	0	0	0	0	0	0	0	0	0	0	1	0	0	0	0	0	0	0	0	0
YDR328C	Skp1p	10	13	17	26	1	3	22	5	4	10	13	10	5	5	7	17	5	3	3	15	NEWAEDR	194	0	1	0	0	0	0	0	0	0	0	0	0	0	0	0	0	0	0	0	0
YDR329C	Pex3p	20	17	30	19	4	33	30	12	6	27	54	28	10	20	9	48	31	9	11	23	SSFSFKP	441	0	0	0	0	0	0	0	0	0	0	0	0	0	0	1	0	0	0	0	0
YDR330W	Ubx5p	30	26	33	41	1	28	48	20	6	34	40	26	10	21	34	35	30	3	12	22	KLDPEIE	500	0	0	0	0	0	0	1	0	0	0	0	0	0	0	0	0	0	0	0	0
YDR331W	Gpi8p	23	16	29	37	4	11	21	12	14	30	39	20	11	25	9	34	27	4	20	25	TYDLYTN	411	0	0	1	0	0	0	0	0	0	0	0	0	0	0	0	0	0	0	0	0
YDR332W	Irc3p	41	35	32	48	10	28	35	26	17	58	66	62	17	27	15	62	41	6	23	40	KRRSFIK	689	0	0	0	0	0	0	0	0	0	0	0	1	0	0	0	0	0	0	0	0
YDR333C	Rqc1p	38	34	49	56	5	40	49	27	18	45	81	50	17	41	30	68	25	12	17	21	ESNENEG	723	0	0	0	0	0	0	0	1	0	0	0	0	0	0	0	0	0	0	0	0
YDR334W	Swr1p	78	85	82	120	14	72	132	60	41	66	158	137	24	63	44	115	83	10	47	83	IANGYYY	1514	0	0	0	0	0	0	0	0	0	0	0	0	0	0	0	0	0	0	1	0
YDR335W	Msn5p	54	53	71	88	23	44	83	38	18	94	158	84	34	59	45	87	57	24	45	65	GNLFDDN	1224	0	0	1	0	0	0	0	0	0	0	0	0	0	0	0	0	0	0	0	0
YDR336W	Mrx8p	11	14	24	15	6	8	14	16	7	18	36	35	6	16	13	22	23	2	7	21	QSCGLIL	314	0	0	0	0	0	0	0	0	0	0	1	0	0	0	0	0	0	0	0	0
YDR337W	Mrps28p	26	28	17	15	2	12	23	10	2	21	24	29	9	12	7	16	11	1	6	15	KQKRATF	286	0	0	0	0	0	0	0	0	0	0	0	0	0	1	0	0	0	0	0	0
YDR338C	Ydr338Cp	53	32	29	33	9	19	41	45	15	54	84	20	15	41	27	63	33	10	32	40	NTALLGA	695	1	0	0	0	0	0	0	0	0	0	0	0	0	0	0	0	0	0	0	0
YDR339C	Fcf1p	11	12	9	11	6	9	6	9	4	15	19	24	5	6	10	6	9	0	6	12	EKLPDVF	189	0	0	0	0	0	0	0	0	0	0	0	0	0	1	0	0	0	0	0	0
YDR341C	Ydr341Cp	43	28	26	34	3	24	50	38	14	41	61	51	19	29	20	31	25	9	24	37	LTPVERM	607	0	0	0	0	0	0	0	0	0	0	0	0	1	0	0	0	0	0	0	0
YDR342C	Hxt7p	45	20	18	15	11	13	29	53	6	47	41	26	20	35	22	44	33	13	25	54	KRMFSTK	570	0	0	0	0	0	0	0	0	0	0	0	1	0	0	0	0	0	0	0	0
YDR343C	Hxt6p	46	20	18	15	11	13	29	53	6	47	41	26	20	35	22	44	32	13	25	54	KRMFSTK	570	0	0	0	0	0	0	0	0	0	0	0	1	0	0	0	0	0	0	0	0
YDR345C	Hxt3p	42	17	24	19	15	18	22	57	3	41	36	24	25	43	21	41	31	11	28	49	KKMFGKK	567	0	0	0	0	0	0	0	0	0	0	0	1	0	0	0	0	0	0	0	0
YDR346C	Svf1p	27	10	27	34	3	11	64	29	13	37	19	33	9	23	18	41	28	8	16	31	EESYNEA	481	1	0	0	0	0	0	0	0	0	0	0	0	0	0	0	0	0	0	0	0
YDR347W	Mrp1p	23	20	21	13	3	14	24	17	3	17	35	24	8	15	13	24	22	5	12	8	IQAFNTL	321	0	0	0	0	0	0	0	0	0	0	1	0	0	0	0	0	0	0	0	0
YDR348C	Pal1p	24	38	41	36	0	20	23	35	15	11	27	33	5	16	30	73	31	1	13	27	KVGRKSQ	499	0	0	0	0	0	1	0	0	0	0	0	0	0	0	0	0	0	0	0	0
YDR349C	Yps7p	36	18	34	30	5	17	21	38	4	40	56	18	11	25	24	90	58	5	29	37	FSILIVL	596	0	0	0	0	0	0	0	0	0	0	1	0	0	0	0	0	0	0	0	0
YDR350C	Atp22p	26	31	46	21	13	24	43	26	21	40	93	57	14	45	24	52	38	7	31	32	ETLKSLN	684	0	0	1	0	0	0	0	0	0	0	0	0	0	0	0	0	0	0	0	0
YDR351W	Sbe2p	21	36	54	48	17	40	58	27	23	55	84	79	24	32	33	109	55	10	22	37	HYYRKLR	864	0	1	0	0	0	0	0	0	0	0	0	0	0	0	0	0	0	0	0	0
YDR352W	Ypq2p	20	13	14	11	6	14	19	23	3	23	42	8	3	17	14	33	22	3	17	12	LSGETQT	317	0	0	0	0	0	0	0	0	0	0	0	0	0	0	0	0	1	0	0	0
YDR353W	Trr1p	36	10	10	15	4	8	24	29	5	22	24	24	9	11	13	19	28	2	9	17	KYLTSLE	319	0	0	0	0	0	0	1	0	0	0	0	0	0	0	0	0	0	0	0	0
YDR354W	Trp4p	25	6	14	19	5	7	22	29	17	22	49	28	6	13	19	38	21	4	11	25	IDSVSSL	380	0	0	0	0	0	0	0	0	0	0	1	0	0	0	0	0	0	0	0	0
YDR356W	Spc110p	29	69	78	71	2	40	123	14	14	58	111	122	16	15	14	80	36	3	23	26	SSGRISW	944	0	0	0	0	0	0	0	0	0	0	0	0	0	0	0	0	0	1	0	0
YDR357C	Cnl1p	7	3	10	11	2	5	10	4	2	9	12	13	4	2	1	9	7	0	6	5	KGASKSK	122	0	0	0	0	0	0	0	0	0	0	0	1	0	0	0	0	0	0	0	0
YDR358W	Gga1p	33	22	34	41	4	28	41	22	6	31	70	50	9	14	29	55	27	2	14	25	TTSLPTI	557	0	0	0	0	0	0	0	0	0	1	0	0	0	0	0	0	0	0	0	0
YDR359C	Eaf1p	60	70	62	54	7	69	74	30	21	62	92	74	20	23	65	96	39	10	24	30	LQRFQKQ	982	0	0	0	0	0	1	0	0	0	0	0	0	0	0	0	0	0	0	0	0
YDR361C	Bcp1p	10	11	16	29	2	6	30	12	6	18	23	26	5	16	8	22	15	1	10	17	ETEISTW	283	0	0	0	0	0	0	0	0	0	0	0	0	0	0	0	0	0	1	0	0
YDR362C	Tfc6p	42	30	37	47	11	13	40	38	15	39	54	50	8	29	27	65	41	6	23	57	LTLEYLS	672	0	0	0	0	0	0	0	0	0	0	0	0	0	0	0	1	0	0	0	0
YDR363W	Esc2p	14	23	25	40	2	16	51	11	6	28	32	46	14	14	15	56	22	1	14	26	MVDVIID	456	0	0	0	1	0	0	0	0	0	0	0	0	0	0	0	0	0	0	0	0
YDR363W-A	Sem1p	7	2	8	12	0	4	13	1	0	5	4	9	1	3	1	4	7	3	1	4	RYKRENQ	89	0	0	0	0	0	1	0	0	0	0	0	0	0	0	0	0	0	0	0	0
YDR364C	Cdc40p	13	22	23	37	7	16	26	29	21	27	30	38	3	20	21	52	23	8	19	20	GKIYVCD	455	0	0	0	1	0	0	0	0	0	0	0	0	0	0	0	0	0	0	0	0
YDR365C	Esf1p	30	30	35	70	3	17	76	26	9	24	30	90	12	24	18	50	31	2	17	34	SSKKVKV	628	0	0	0	0	0	0	0	0	0	0	0	0	0	0	0	0	0	0	0	1
YDR365W-A	Ydr365W-Ap	22	14	37	21	4	28	17	16	13	22	24	25	12	13	41	53	40	3	17	18	HLRPGTY	440	0	0	0	0	0	0	0	0	0	0	0	0	0	0	0	0	0	0	1	0
YDR365W-B	Ydr365W-Bp	81	73	128	101	14	76	92	68	59	127	141	124	32	53	113	178	133	14	75	73	LTNKWIH	1755	0	0	0	0	0	0	0	0	1	0	0	0	0	0	0	0	0	0	0	0
YDR366C	Ydr366Cp	3	4	6	1	3	2	6	5	6	24	17	8	1	9	2	7	4	1	10	13	ILYVYIH	132	0	0	0	0	0	0	0	0	1	0	0	0	0	0	0	0	0	0	0	0
YDR367W	Kei1p	9	5	10	8	5	9	8	10	4	19	34	13	4	16	7	17	17	6	10	10	LCKNLLE	221	0	0	0	0	0	0	1	0	0	0	0	0	0	0	0	0	0	0	0	0
YDR368W	Ypr1p	22	10	18	16	2	8	21	19	6	25	29	26	5	11	18	19	19	7	7	24	GSFPIFQ	312	0	0	0	0	0	1	0	0	0	0	0	0	0	0	0	0	0	0	0	0
YDR369C	Xrs2p	36	44	71	50	9	19	65	34	13	58	72	76	18	37	33	103	61	8	13	34	TFKRRKG	854	0	0	0	0	0	0	0	1	0	0	0	0	0	0	0	0	0	0	0	0
YDR370C	Dxo1p	16	21	29	22	12	10	30	20	13	30	47	37	11	19	20	39	28	5	13	20	NVELFGM	442	0	0	0	0	0	0	0	0	0	0	0	0	1	0	0	0	0	0	0	0
YDR371W	Cts2p	16	18	41	30	5	13	28	35	16	40	41	43	11	33	16	47	18	9	29	22	HLDSRKQ	511	0	0	0	0	0	1	0	0	0	0	0	0	0	0	0	0	0	0	0	0
YDR372C	Vps74p	19	23	22	25	3	7	32	17	3	26	43	22	10	11	7	27	17	3	9	19	SRMDMLL	345	0	0	0	0	0	0	0	0	0	0	1	0	0	0	0	0	0	0	0	0
YDR373W	Frq1p	7	7	7	17	2	5	15	12	4	11	18	15	7	16	5	12	13	2	7	8	NLYDGLI	190	0	0	0	0	0	0	0	0	0	1	0	0	0	0	0	0	0	0	0	0
YDR374C	Pho92p	7	18	31	16	1	10	22	9	8	26	21	25	4	18	11	34	17	6	12	10	FLDETYE	306	0	0	0	0	0	0	1	0	0	0	0	0	0	0	0	0	0	0	0	0
YDR374W-A	Wip1p	11	6	4	6	1	8	10	2	1	3	16	4	1	2	1	4	4	0	4	1	QAFLDSQ	89	0	0	0	0	0	1	0	0	0	0	0	0	0	0	0	0	0	0	0	0
YDR375C	Bcs1p	27	22	26	30	2	13	20	34	10	32	41	33	16	20	21	34	29	5	17	24	RNANHIF	456	0	0	0	0	0	0	0	0	0	0	0	0	0	1	0	0	0	0	0	0
YDR376W	Arh1p	18	26	30	30	5	11	32	34	10	35	45	45	6	27	22	41	23	10	14	29	WNGVEGI	493	0	0	0	0	0	0	0	0	0	1	0	0	0	0	0	0	0	0	0	0
YDR377W	Atp17p	13	5	5	2	0	1	3	7	6	7	6	10	2	6	7	7	2	1	6	5	HKGAEEH	101	0	0	0	0	0	0	0	0	1	0	0	0	0	0	0	0	0	0	0	0
YDR378C	Lsm6p	4	2	7	3	0	2	6	7	1	5	9	6	3	4	0	12	6	0	3	6	YISEQKI	86	0	0	0	0	0	0	0	0	0	1	0	0	0	0	0	0	0	0	0	0
YDR379C-A	Sdh6p	3	6	6	1	0	2	6	3	6	5	8	8	1	4	4	3	6	0	3	4	PELTNIH	79	0	0	0	0	0	0	0	0	1	0	0	0	0	0	0	0	0	0	0	0
YDR379W	Rga2p	40	54	76	73	21	36	63	30	28	56	96	86	13	26	48	135	60	3	19	46	RDIFKQA	1009	1	0	0	0	0	0	0	0	0	0	0	0	0	0	0	0	0	0	0	0
YDR380W	Aro10p	33	21	45	35	12	24	35	42	14	47	56	42	14	30	25	49	31	6	29	45	ALKRNKK	635	0	0	0	0	0	0	0	0	0	0	0	1	0	0	0	0	0	0	0	0
YDR381C-A	Coi1p	8	9	10	8	1	3	5	11	1	8	7	12	1	4	5	7	2	0	5	7	LDRRRNE	114	0	0	0	0	0	0	1	0	0	0	0	0	0	0	0	0	0	0	0	0
YDR381W	Yra1p	20	29	17	11	0	9	11	21	0	8	15	22	5	5	15	14	6	0	2	16	ADYFEKK	226	0	0	0	0	0	0	0	0	0	0	0	1	0	0	0	0	0	0	0	0
YDR382W	Rpp2Bp	23	1	2	7	0	2	16	14	0	4	9	7	2	3	2	8	2	0	2	6	MGFGLFD	110	0	0	0	1	0	0	0	0	0	0	0	0	0	0	0	0	0	0	0	0
YDR383C	Nkp1p	11	9	12	17	2	10	32	8	0	16	33	21	6	3	5	25	9	0	7	12	ILSELKK	238	0	0	0	0	0	0	0	0	0	0	0	1	0	0	0	0	0	0	0	0
YDR384C	Ato3p	16	7	16	13	9	6	7	28	2	13	38	5	8	22	10	25	21	5	11	13	HTMPNAP	275	0	0	0	0	0	0	0	0	0	0	0	0	0	0	1	0	0	0	0	0
YDR385W	Eft2p	68	41	26	58	8	32	55	59	16	50	69	61	23	35	40	44	48	8	20	81	QEYYDKL	842	0	0	0	0	0	0	0	0	0	0	1	0	0	0	0	0	0	0	0	0
YDR386W	Mus81p	30	33	34	30	12	19	59	32	13	43	64	65	12	22	20	51	38	5	22	28	YDAFGKL	632	0	0	0	0	0	0	0	0	0	0	1	0	0	0	0	0	0	0	0	0
YDR387C	Cin10p	40	27	21	20	10	11	18	32	5	53	68	15	17	35	21	59	39	6	23	35	YVFRTYH	555	0	0	0	0	0	0	0	0	1	0	0	0	0	0	0	0	0	0	0	0
YDR388W	Rvs167p	61	15	17	18	1	34	35	35	5	18	32	33	9	18	33	26	34	2	29	27	YVQLNKN	482	0	0	1	0	0	0	0	0	0	0	0	0	0	0	0	0	0	0	0	0
YDR389W	Sac7p	31	47	58	35	1	22	37	28	16	31	60	44	9	21	47	81	39	4	18	25	SGSANRA	654	1	0	0	0	0	0	0	0	0	0	0	0	0	0	0	0	0	0	0	0
YDR390C	Uba2p	36	23	48	48	11	24	43	25	7	61	59	47	9	27	32	50	40	4	12	30	SDIVELD	636	0	0	0	1	0	0	0	0	0	0	0	0	0	0	0	0	0	0	0	0
YDR391C	Ydr391Cp	18	10	20	13	6	1	18	12	5	17	14	18	4	14	12	12	13	1	11	13	GNKVLKE	232	0	0	0	0	0	0	1	0	0	0	0	0	0	0	0	0	0	0	0	0
YDR392W	Spt3p	15	23	18	29	2	17	25	20	9	21	27	32	12	13	11	21	18	5	3	16	SSKPIIM	337	0	0	0	0	0	0	0	0	0	0	0	0	1	0	0	0	0	0	0	0
YDR393W	She9p	24	29	29	20	1	25	45	13	7	26	51	43	9	19	9	39	27	8	16	16	ILVSGLI	456	0	0	0	0	0	0	0	0	0	1	0	0	0	0	0	0	0	0	0	0
YDR394W	Rpt3p	32	30	17	31	0	18	33	22	4	29	46	26	11	12	19	30	21	0	12	35	DKFDFYK	428	0	0	0	0	0	0	0	0	0	0	0	1	0	0	0	0	0	0	0	0
YDR395W	Sxm1p	52	27	54	56	11	42	82	25	14	87	119	52	23	59	38	71	39	9	30	54	LEFVSQH	944	0	0	0	0	0	0	0	0	1	0	0	0	0	0	0	0	0	0	0	0
YDR397C	Ncb2p	8	6	6	9	0	6	19	4	3	12	14	13	6	7	4	18	4	0	1	6	VKSEDSS	146	0	0	0	0	0	0	0	0	0	0	0	0	0	0	0	1	0	0	0	0
YDR398W	Utp5p	35	24	39	46	7	26	54	34	13	36	69	41	8	17	17	61	41	10	18	47	YSDVEME	643	0	0	0	0	0	0	1	0	0	0	0	0	0	0	0	0	0	0	0	0
YDR399W	Hpt1p	16	8	10	16	2	10	18	11	5	19	16	20	4	9	10	10	11	3	8	15	PEQEHKQ	221	0	0	0	0	0	1	0	0	0	0	0	0	0	0	0	0	0	0	0	0
YDR400W	Urh1p	26	10	21	24	7	6	18	24	8	30	29	21	8	18	22	18	17	5	14	14	DKMSTIG	340	0	0	0	0	0	0	0	1	0	0	0	0	0	0	0	0	0	0	0	0
YDR402C	Dit2p	33	23	30	22	7	14	29	24	9	36	58	36	9	33	27	22	26	8	17	26	FNENIME	489	0	0	0	0	0	0	1	0	0	0	0	0	0	0	0	0	0	0	0	0
YDR403W	Dit1p	21	23	24	40	12	14	35	28	18	40	42	43	8	34	20	51	24	7	19	33	FVIKKIS	536	0	0	0	0	0	0	0	0	0	0	0	0	0	0	0	1	0	0	0	0
YDR404C	Rpb7p	5	6	5	9	4	7	9	14	4	15	12	13	4	11	8	15	8	0	6	16	EDYLGAI	171	0	0	0	0	0	0	0	0	0	1	0	0	0	0	0	0	0	0	0	0
YDR405W	Mrp20p	14	20	14	13	2	9	21	13	6	17	22	24	7	11	18	13	13	3	10	13	RYIEDLH	263	0	0	0	0	0	0	0	0	1	0	0	0	0	0	0	0	0	0	0	0
YDR406W	Pdr15p	121	73	63	77	29	60	73	96	29	88	130	84	42	88	64	132	90	24	78	88	ISEKPKK	1529	0	0	0	0	0	0	0	0	0	0	0	1	0	0	0	0	0	0	0	0
YDR407C	Trs120p	43	50	77	66	18	47	78	33	17	126	131	95	28	63	65	137	82	12	51	70	NVILSVI	1289	0	0	0	0	0	0	0	0	0	1	0	0	0	0	0	0	0	0	0	0
YDR408C	Ade8p	21	6	6	10	5	12	17	13	7	17	23	17	3	3	9	12	9	2	6	16	VLQQLHK	214	0	0	0	0	0	0	0	0	0	0	0	1	0	0	0	0	0	0	0	0
YDR409W	Siz1p	29	45	100	56	10	36	43	32	19	53	73	49	16	22	76	106	69	6	20	44	GKKYNSG	904	0	0	0	0	0	0	0	1	0	0	0	0	0	0	0	0	0	0	0	0
YDR410C	Ste14p	10	7	8	6	3	5	14	12	11	21	32	14	4	23	8	18	11	4	13	15	GVGIPFI	239	0	0	0	0	0	0	0	0	0	1	0	0	0	0	0	0	0	0	0	0
YDR411C	Dfm1p	16	21	21	9	5	13	6	32	4	25	29	6	9	20	19	30	33	9	17	17	NSPSDSQ	341	0	0	0	0	0	1	0	0	0	0	0	0	0	0	0	0	0	0	0	0
YDR412W	Rrp17p	11	19	16	19	0	14	27	7	3	10	18	36	2	9	3	10	14	1	6	10	NDNKRRR	235	0	1	0	0	0	0	0	0	0	0	0	0	0	0	0	0	0	0	0	0
YDR414C	Erd1p	14	24	13	12	7	12	16	6	9	34	57	16	6	29	13	27	19	12	15	21	YIKFASK	362	0	0	0	0	0	0	0	0	0	0	0	1	0	0	0	0	0	0	0	0
YDR415C	Ydr415Cp	21	14	18	22	2	9	27	21	13	28	28	22	9	20	17	29	29	5	17	23	LGSWSAW	374	0	0	0	0	0	0	0	0	0	0	0	0	0	0	0	0	0	1	0	0
YDR416W	Syf1p	45	43	39	45	14	31	85	28	14	66	94	58	17	37	27	76	41	19	42	38	DEIELDI	859	0	0	0	0	0	0	0	0	0	1	0	0	0	0	0	0	0	0	0	0
YDR418W	Rpl12Bp	16	8	7	8	1	6	12	13	2	15	11	18	2	4	11	10	6	0	2	13	EIEIPEN	165	0	0	1	0	0	0	0	0	0	0	0	0	0	0	0	0	0	0	0	0
YDR419W	Rad30p	32	24	27	44	17	23	39	33	12	42	62	67	10	28	20	59	32	8	19	34	SFFTRKK	632	0	0	0	0	0	0	0	0	0	0	0	1	0	0	0	0	0	0	0	0
YDR420W	Hkr1p	131	30	73	67	5	49	84	57	24	109	98	56	12	45	112	437	213	2	85	113	NHQTTKI	1802	0	0	0	0	0	0	0	0	0	1	0	0	0	0	0	0	0	0	0	0
YDR421W	Aro80p	51	55	73	56	14	25	75	38	13	67	95	66	18	38	45	88	58	12	28	35	SRPITRK	950	0	0	0	0	0	0	0	0	0	0	0	1	0	0	0	0	0	0	0	0
YDR422C	Sip1p	45	42	61	58	4	31	46	30	34	40	66	46	18	24	44	111	52	3	23	37	QKSQISN	815	0	0	1	0	0	0	0	0	0	0	0	0	0	0	0	0	0	0	0	0
YDR423C	Cad1p	28	22	23	29	12	22	29	16	7	26	40	35	7	6	16	40	25	3	8	15	ALVRQLL	409	0	0	0	0	0	0	0	0	0	0	1	0	0	0	0	0	0	0	0	0
YDR424C	Dyn2p	5	1	3	8	0	2	4	6	3	7	7	12	1	5	2	5	7	1	5	8	FLVFKTA	92	1	0	0	0	0	0	0	0	0	0	0	0	0	0	0	0	0	0	0	0
YDR425W	Snx41p	26	15	53	23	4	24	43	14	22	63	67	46	11	24	29	88	37	6	17	13	LQIDEAL	625	0	0	0	0	0	0	0	0	0	0	1	0	0	0	0	0	0	0	0	0
YDR427W	Rpn9p	14	14	19	35	1	18	23	11	8	28	57	35	8	23	9	35	19	5	14	17	RGQSIWV	393	0	0	0	0	0	0	0	0	0	0	0	0	0	0	0	0	0	0	0	1
YDR428C	Bna7p	12	10	17	16	5	13	16	10	5	19	31	14	8	10	10	18	16	2	14	15	YIFDNIC	261	0	0	0	0	1	0	0	0	0	0	0	0	0	0	0	0	0	0	0	0
YDR429C	Tif35p	22	20	11	11	4	8	33	20	3	12	19	23	6	6	13	23	11	3	6	20	SKPKVKE	274	0	0	0	0	0	0	1	0	0	0	0	0	0	0	0	0	0	0	0	0
YDR430C	Cym1p	41	39	51	68	6	45	60	64	27	58	106	73	18	56	45	72	67	8	34	51	NWEVKEL	989	0	0	0	0	0	0	0	0	0	0	1	0	0	0	0	0	0	0	0	0
YDR432W	Npl3p	21	38	14	18	1	21	42	62	11	9	16	8	5	19	51	29	10	1	20	18	RERSPTR	414	0	1	0	0	0	0	0	0	0	0	0	0	0	0	0	0	0	0	0	0
YDR434W	Gpi17p	25	11	35	33	4	24	34	22	13	33	66	25	11	28	25	43	30	10	22	40	IDGEDEL	534	0	0	0	0	0	0	0	0	0	0	1	0	0	0	0	0	0	0	0	0
YDR435C	Ppm1p	18	19	16	17	6	13	22	13	5	24	41	20	13	10	11	30	15	5	14	16	ILMKAQW	328	0	0	0	0	0	0	0	0	0	0	0	0	0	0	0	0	0	1	0	0
YDR436W	Ppz2p	35	53	51	47	13	15	27	45	19	23	62	43	14	25	41	103	39	4	19	32	ERKLANR	710	0	1	0	0	0	0	0	0	0	0	0	0	0	0	0	0	0	0	0	0
YDR437W	Gpi19p	5	2	3	11	2	5	6	6	1	13	20	5	7	5	6	11	14	4	9	5	DNDHTST	140	0	0	0	0	0	0	0	0	0	0	0	0	0	0	0	0	1	0	0	0
YDR438W	Thi74p	23	10	12	12	5	7	14	15	5	30	56	12	8	33	11	41	30	7	10	29	KGPILDA	370	1	0	0	0	0	0	0	0	0	0	0	0	0	0	0	0	0	0	0	0
YDR439W	Lrs4p	13	22	34	26	1	20	20	10	5	19	39	37	3	6	11	42	21	0	6	12	LNVDEFV	347	0	0	0	0	0	0	0	0	0	0	0	0	0	0	0	0	0	0	0	1
YDR440W	Dot1p	20	29	41	36	10	22	32	28	10	38	53	56	10	22	27	58	33	2	25	30	TPVKYTR	582	0	1	0	0	0	0	0	0	0	0	0	0	0	0	0	0	0	0	0	0
YDR441C	Apt2p	14	5	2	10	1	5	17	15	6	16	19	10	2	16	8	10	9	0	3	13	IFSILHS	181	0	0	0	0	0	0	0	0	0	0	0	0	0	0	0	1	0	0	0	0
YDR443C	Ssn2p	65	38	116	95	15	60	82	55	35	101	141	102	33	61	87	137	78	12	41	66	SIILSDK	1420	0	0	0	0	0	0	0	0	0	0	0	1	0	0	0	0	0	0	0	0
YDR444W	Ydr444Wp	29	35	44	36	3	17	53	41	17	49	55	57	14	27	44	51	30	7	27	51	KGAENAT	687	0	0	0	0	0	0	0	0	0	0	0	0	0	0	0	0	1	0	0	0
YDR446W	Ecm11p	16	7	19	16	2	16	29	8	3	23	24	40	2	7	19	33	18	1	10	9	NEILNII	302	0	0	0	0	0	0	0	0	0	1	0	0	0	0	0	0	0	0	0	0
YDR447C	Rps17Bp	6	17	7	7	1	7	7	6	1	7	15	14	2	2	4	10	8	0	5	10	RRYRKRN	136	0	0	1	0	0	0	0	0	0	0	0	0	0	0	0	0	0	0	0	0
YDR448W	Ada2p	25	31	21	25	12	22	41	19	12	26	39	30	9	18	22	31	14	4	20	13	FQSQNWM	434	0	0	0	0	0	0	0	0	0	0	0	0	1	0	0	0	0	0	0	0
YDR449C	Utp6p	14	22	36	30	5	18	28	12	8	33	51	47	14	16	12	28	15	5	29	17	DLIISKL	440	0	0	0	0	0	0	0	0	0	0	1	0	0	0	0	0	0	0	0	0
YDR450W	Rps18Ap	7	16	9	8	1	8	7	10	7	10	15	11	2	3	2	4	10	2	4	10	TTGRRRA	146	1	0	0	0	0	0	0	0	0	0	0	0	0	0	0	0	0	0	0	0
YDR451C	Yhp1p	20	21	20	11	6	13	20	9	12	18	25	37	6	13	29	42	30	1	5	15	DLNSFKN	353	0	0	1	0	0	0	0	0	0	0	0	0	0	0	0	0	0	0	0	0
YDR452W	Ppn1p	26	33	39	49	5	16	56	33	13	43	51	68	19	35	32	45	30	11	27	43	SSGYKDD	674	0	0	0	1	0	0	0	0	0	0	0	0	0	0	0	0	0	0	0	0
YDR453C	Tsa2p	17	6	10	12	2	5	12	14	2	12	18	18	1	11	11	10	9	3	5	18	YFKNANN	196	0	0	1	0	0	0	0	0	0	0	0	0	0	0	0	0	0	0	0	0
YDR454C	Guk1p	15	7	8	11	1	4	15	13	1	11	12	19	3	11	7	19	10	1	6	13	DFIFAEK	187	0	0	0	0	0	0	0	0	0	0	0	1	0	0	0	0	0	0	0	0
YDR456W	Nhx1p	37	17	35	33	7	19	26	38	8	63	76	18	16	41	28	60	38	7	23	43	DFSSQNH	633	0	0	0	0	0	0	0	0	1	0	0	0	0	0	0	0	0	0	0	0
YDR457W	Tom1p	161	157	171	265	36	94	241	120	72	237	377	213	73	168	120	272	176	22	113	180	HEGFGLA	3268	1	0	0	0	0	0	0	0	0	0	0	0	0	0	0	0	0	0	0	0
YDR458C	Heh2p	27	29	37	30	10	26	79	24	11	42	57	82	7	19	31	58	35	11	15	33	TCWEWKE	663	0	0	0	0	0	0	1	0	0	0	0	0	0	0	0	0	0	0	0	0
YDR459C	Pfa5p	19	19	13	16	13	11	16	18	10	37	36	20	7	18	15	36	19	10	19	22	DDSDPAY	374	0	0	0	0	0	0	0	0	0	0	0	0	0	0	0	0	0	0	1	0
YDR460W	Tfb3p	8	22	25	20	8	8	40	10	4	19	26	34	7	17	10	13	16	1	12	21	CVISEEL	321	0	0	0	0	0	0	0	0	0	0	1	0	0	0	0	0	0	0	0	0
YDR461C-A	Cmi8p	5	4	1	6	0	1	7	3	6	1	2	7	3	1	8	8	9	0	5	3	TLTYTSR	80	0	1	0	0	0	0	0	0	0	0	0	0	0	0	0	0	0	0	0	0
YDR461W	Mfa1p	5	0	1	2	1	1	2	1	0	3	0	5	1	1	3	3	3	1	1	2	DPACVIA	36	1	0	0	0	0	0	0	0	0	0	0	0	0	0	0	0	0	0	0	0
YDR462W	Mrpl28p	8	13	6	2	1	13	10	2	3	5	17	15	5	6	8	13	8	2	3	7	WHYNFRK	147	0	0	0	0	0	0	0	0	0	0	0	1	0	0	0	0	0	0	0	0
YDR463W	Stp1p	23	20	37	25	11	26	34	25	17	33	31	39	9	23	30	63	34	0	17	22	DNFGSQF	519	0	0	0	0	0	0	0	0	0	0	0	0	0	1	0	0	0	0	0	0
YDR464W	Spp41p	100	71	91	87	3	62	149	36	32	74	100	183	15	23	84	138	93	8	15	71	RKKSILH	1435	0	0	0	0	0	0	0	0	1	0	0	0	0	0	0	0	0	0	0	0
YDR465C	Rmt2p	22	16	19	39	4	13	39	24	8	22	40	23	11	19	15	20	23	5	24	26	HPRITFA	412	1	0	0	0	0	0	0	0	0	0	0	0	0	0	0	0	0	0	0	0
YDR466W	Pkh3p	45	40	75	40	5	39	42	41	23	63	70	71	13	32	62	97	63	9	25	43	QKSKKKK	898	0	0	0	0	0	0	0	0	0	0	0	1	0	0	0	0	0	0	0	0
YDR468C	Tlg1p	8	12	18	22	2	19	23	11	4	16	22	12	9	4	3	7	12	1	3	16	LVLAFIA	224	1	0	0	0	0	0	0	0	0	0	0	0	0	0	0	0	0	0	0	0
YDR469W	Sdc1p	7	4	23	10	1	9	18	6	4	9	12	12	5	2	8	21	9	0	3	12	KESNASK	175	0	0	0	0	0	0	0	0	0	0	0	1	0	0	0	0	0	0	0	0
YDR470C	Ugo1p	22	21	41	28	3	19	29	25	6	42	50	34	13	31	20	38	29	10	14	27	NMEQEKF	502	0	0	0	0	0	0	0	0	0	0	0	0	0	1	0	0	0	0	0	0
YDR471W	Rpl27Bp	12	8	3	2	0	4	9	8	6	4	6	23	1	9	6	7	6	1	4	17	FFSKLRF	136	0	0	0	0	0	0	0	0	0	0	0	0	0	1	0	0	0	0	0	0
YDR472W	Trs31p	17	17	13	12	4	17	16	17	6	17	27	11	7	17	11	37	16	1	10	10	REGLRFG	283	0	0	0	0	0	0	0	1	0	0	0	0	0	0	0	0	0	0	0	0
YDR473C	Prp3p	13	35	30	34	5	18	50	20	14	21	42	55	12	16	20	25	18	6	18	17	FYSPVQT	469	0	0	0	0	0	0	0	0	0	0	0	0	0	0	0	0	1	0	0	0
YDR475C	Jip4p	40	65	48	65	6	27	47	38	19	47	62	81	14	32	48	127	43	7	19	41	LFGFGRL	876	0	0	0	0	0	0	0	0	0	0	1	0	0	0	0	0	0	0	0	0
YDR476C	Ydr476Cp	13	11	7	12	3	4	13	13	6	18	34	11	2	11	11	7	20	3	7	18	LGEGSVN	224	0	0	1	0	0	0	0	0	0	0	0	0	0	0	0	0	0	0	0	0
YDR477W	Snf1p	33	22	40	41	4	24	42	29	31	47	55	48	19	20	30	59	30	7	23	29	AVNSQSN	633	0	0	1	0	0	0	0	0	0	0	0	0	0	0	0	0	0	0	0	0
YDR478W	Snm1p	4	7	14	4	6	11	14	10	3	3	20	28	6	7	7	27	9	1	7	10	LESFMKS	198	0	0	0	0	0	0	0	0	0	0	0	0	0	0	0	1	0	0	0	0
YDR479C	Pex29p	17	26	30	29	2	19	38	26	10	41	60	33	17	25	33	53	36	10	21	28	DTLNSTI	554	0	0	0	0	0	0	0	0	0	1	0	0	0	0	0	0	0	0	0	0
YDR480W	Dig2p	14	16	18	24	3	13	21	13	12	18	23	28	8	6	27	31	19	2	16	11	EWHNLKK	323	0	0	0	0	0	0	0	0	0	0	0	1	0	0	0	0	0	0	0	0
YDR481C	Pho8p	43	24	27	44	3	20	36	37	26	25	54	28	7	25	18	49	35	5	20	40	YYHELTN	566	0	0	1	0	0	0	0	0	0	0	0	0	0	0	0	0	0	0	0	0
YDR482C	Cwc21p	9	15	5	3	1	16	17	5	5	5	10	11	3	0	3	14	6	1	2	4	EEQHRHE	135	0	0	0	0	0	0	1	0	0	0	0	0	0	0	0	0	0	0	0	0
YDR483W	Kre2p	32	13	27	26	8	13	38	18	10	23	32	36	7	26	20	34	20	12	28	19	NWKKFRE	442	0	0	0	0	0	0	1	0	0	0	0	0	0	0	0	0	0	0	0	0
YDR484W	Vps52p	29	24	60	44	6	38	38	13	9	49	70	47	10	39	21	53	41	3	26	21	VEAFTRN	641	0	0	1	0	0	0	0	0	0	0	0	0	0	0	0	0	0	0	0	0
YDR485C	Vps72p	35	40	52	62	3	48	87	28	11	44	55	78	11	23	42	75	53	5	12	31	KGVPEGF	795	0	0	0	0	0	0	0	0	0	0	0	0	0	1	0	0	0	0	0	0
YDR486C	Vps60p	17	5	27	20	0	28	15	7	1	12	30	15	10	4	6	18	9	1	3	1	KALESAQ	229	0	0	0	0	0	1	0	0	0	0	0	0	0	0	0	0	0	0	0	0
YDR487C	Rib3p	19	10	7	17	6	8	11	17	7	12	18	11	8	7	8	13	14	0	3	12	LAQYLKK	208	0	0	0	0	0	0	0	0	0	0	0	1	0	0	0	0	0	0	0	0
YDR488C	Pac11p	43	34	25	30	9	32	44	27	9	21	56	24	13	10	22	32	34	10	15	43	YTATVIS	533	0	0	0	0	0	0	0	0	0	0	0	0	0	0	0	1	0	0	0	0
YDR489W	Sld5p	7	12	19	26	4	11	23	8	5	24	37	19	11	7	15	25	15	4	9	13	DDKVALI	294	0	0	0	0	0	0	0	0	0	1	0	0	0	0	0	0	0	0	0	0
YDR490C	Pkh1p	54	38	37	46	5	34	46	39	14	36	71	73	20	33	39	64	45	6	23	43	MTRTDEK	766	0	0	0	0	0	0	0	0	0	0	0	1	0	0	0	0	0	0	0	0
YDR492W	Izh1p	12	9	11	10	11	8	9	15	12	28	29	17	8	34	10	29	22	6	14	22	MHSHIHP	316	0	0	0	0	0	0	0	0	0	0	0	0	0	0	1	0	0	0	0	0
YDR493W	Mzm1p	12	12	6	9	2	4	6	5	4	4	12	12	3	3	6	5	10	0	2	6	KCSDKKQ	123	0	0	0	0	0	1	0	0	0	0	0	0	0	0	0	0	0	0	0	0
YDR494W	Rsm28p	14	23	30	14	2	25	22	16	4	9	31	39	11	14	18	36	18	1	9	25	PISELQQ	361	0	0	0	0	0	1	0	0	0	0	0	0	0	0	0	0	0	0	0	0
YDR495C	Vps3p	33	30	69	69	16	24	105	28	19	86	123	98	16	50	26	82	55	5	33	44	RNFDSQG	1011	0	0	0	0	0	0	0	1	0	0	0	0	0	0	0	0	0	0	0	0
YDR496C	Puf6p	35	31	28	38	5	26	69	29	17	46	74	71	7	20	15	55	32	6	18	34	LLAKLLK	656	0	0	0	0	0	0	0	0	0	0	0	1	0	0	0	0	0	0	0	0
YDR497C	Itr1p	44	19	21	20	9	20	27	51	8	60	53	24	13	37	19	49	44	8	15	43	QEIIEDI	584	0	0	0	0	0	0	0	0	0	1	0	0	0	0	0	0	0	0	0	0
YDR498C	Sec20p	22	16	15	27	5	20	29	9	9	18	51	32	4	16	6	39	19	6	10	30	IVSHDEL	383	0	0	0	0	0	0	0	0	0	0	1	0	0	0	0	0	0	0	0	0
YDR499W	Lcd1p	28	33	38	47	6	34	60	21	18	68	96	58	21	30	25	54	44	5	22	39	LYISMGL	747	0	0	0	0	0	0	0	0	0	0	1	0	0	0	0	0	0	0	0	0
YDR500C	Rpl37Bp	7	11	4	0	4	2	0	9	6	0	2	11	2	4	2	10	9	1	2	2	SAKATSA	88	1	0	0	0	0	0	0	0	0	0	0	0	0	0	0	0	0	0	0	0
YDR501W	Plm2p	22	25	30	20	8	22	36	22	9	33	50	48	3	17	37	62	37	2	14	24	FWKRPTK	521	0	0	0	0	0	0	0	0	0	0	0	1	0	0	0	0	0	0	0	0
YDR502C	Sam2p	34	15	6	34	5	17	22	31	6	27	29	30	7	13	16	24	24	4	15	25	KPKKLEF	384	0	0	0	0	0	0	0	0	0	0	0	0	0	1	0	0	0	0	0	0
YDR503C	Lpp1p	8	14	10	16	10	5	8	12	7	23	34	15	10	15	11	24	13	7	10	22	LPSPVSV	274	0	0	0	0	0	0	0	0	0	0	0	0	0	0	0	0	0	0	0	1
YDR504C	Spg3p	1	5	7	1	6	0	4	3	2	12	14	7	2	25	3	6	9	1	10	9	KFEKLRD	127	0	0	0	1	0	0	0	0	0	0	0	0	0	0	0	0	0	0	0	0
YDR505C	Psp1p	30	32	115	48	5	58	37	36	19	34	80	45	19	43	45	90	37	3	27	38	LVHELFH	841	0	0	0	0	0	0	0	0	1	0	0	0	0	0	0	0	0	0	0	0
YDR506C	Gmc1p	27	19	31	41	7	17	35	42	22	44	51	44	19	24	22	36	44	13	28	42	IFYWLLM	608	0	0	0	0	0	0	0	0	0	0	0	0	1	0	0	0	0	0	0	0
YDR507C	Gin4p	49	75	66	57	4	42	112	54	19	74	108	118	15	35	50	119	61	6	24	54	KEGVLQK	1142	0	0	0	0	0	0	0	0	0	0	0	1	0	0	0	0	0	0	0	0
YDR508C	Gnp1p	54	27	29	26	13	21	35	53	10	50	57	36	19	38	24	55	27	13	26	50	RVLDFWC	663	0	0	0	0	1	0	0	0	0	0	0	0	0	0	0	0	0	0	0	0
YDR510W	Smt3p	6	6	3	9	0	5	12	5	2	8	6	9	4	4	5	6	5	0	2	4	QIGGATY	101	0	0	0	0	0	0	0	0	0	0	0	0	0	0	0	0	0	0	1	0
YDR511W	Sdh7p	3	8	9	8	0	9	9	4	6	6	19	12	4	3	6	9	5	2	5	6	VKRNNKD	133	0	0	0	1	0	0	0	0	0	0	0	0	0	0	0	0	0	0	0	0
YDR512C	Emi1p	8	8	8	7	5	10	14	15	2	14	5	17	5	9	4	22	12	3	8	11	RETTANK	187	0	0	0	0	0	0	0	0	0	0	0	1	0	0	0	0	0	0	0	0
YDR513W	Grx2p	9	2	8	5	2	6	11	7	2	13	15	14	3	7	5	10	10	0	3	11	ILKPVFQ	143	0	0	0	0	0	1	0	0	0	0	0	0	0	0	0	0	0	0	0	0
YDR514C	Ydr514Cp	28	24	25	27	10	13	35	24	13	29	47	49	13	20	18	35	20	6	20	27	AFKSTLV	483	0	0	0	0	0	0	0	0	0	0	0	0	0	0	0	0	0	0	0	1
YDR515W	Slf1p	20	17	65	20	0	23	27	20	5	28	25	41	9	16	21	55	22	4	22	7	QNLQIND	447	0	0	0	1	0	0	0	0	0	0	0	0	0	0	0	0	0	0	0	0
YDR516C	Emi2p	27	28	21	26	9	14	39	38	13	32	60	28	10	19	18	36	34	2	18	28	ALCALVA	500	1	0	0	0	0	0	0	0	0	0	0	0	0	0	0	0	0	0	0	0
YDR517W	Grh1p	22	15	18	30	5	24	16	23	9	21	27	17	3	18	27	34	19	3	11	30	QKQSSSD	372	0	0	0	1	0	0	0	0	0	0	0	0	0	0	0	0	0	0	0	0
YDR518W	Eug1p	29	14	27	34	5	20	43	18	15	42	54	30	7	27	27	33	29	3	23	37	DTVHDEL	517	0	0	0	0	0	0	0	0	0	0	1	0	0	0	0	0	0	0	0	0
YDR519W	Fpr2p	8	5	1	8	2	2	7	15	1	11	12	8	4	7	7	13	4	1	4	15	VDVKSAA	135	1	0	0	0	0	0	0	0	0	0	0	0	0	0	0	0	0	0	0	0
YDR520C	Urc2p	39	37	63	50	16	20	43	32	21	51	79	60	15	51	24	67	44	5	28	27	KKTEQTT	772	0	0	0	0	0	0	0	0	0	0	0	0	0	0	0	0	1	0	0	0
YDR522C	Sps2p	21	8	44	24	4	16	37	29	5	49	55	52	9	26	12	46	26	3	7	29	VLFSIIF	502	0	0	0	0	0	0	0	0	0	0	0	0	0	1	0	0	0	0	0	0
YDR523C	Sps1p	20	21	26	26	8	15	38	24	9	36	44	44	12	19	26	39	28	4	18	33	AIKKGFV	490	0	0	0	0	0	0	0	0	0	0	0	0	0	0	0	0	0	0	0	1
YDR524C	Age1p	23	21	37	20	11	17	18	13	20	33	50	40	9	20	18	68	28	5	12	19	LAKKDKK	482	0	0	0	0	0	0	0	0	0	0	0	1	0	0	0	0	0	0	0	0
YDR524C-B	Ydr524C-Bp	17	1	6	0	0	2	0	7	0	2	2	2	1	5	0	6	8	0	0	7	AGVAFLF	66	0	0	0	0	0	0	0	0	0	0	0	0	0	1	0	0	0	0	0	0
YDR524W-C	Ydr524W-Cp	1	2	0	0	0	0	1	1	0	0	4	3	1	6	2	2	2	0	2	2	AVFLLVL	29	0	0	0	0	0	0	0	0	0	0	1	0	0	0	0	0	0	0	0	0
YDR525W-A	Sna2p	6	3	3	4	1	0	3	4	4	6	13	2	1	9	4	6	1	2	4	3	DNYGSLA	79	1	0	0	0	0	0	0	0	0	0	0	0	0	0	0	0	0	0	0	0
YDR527W	Rba50p	20	14	24	45	4	20	40	23	10	30	38	45	8	14	18	29	19	6	12	20	GDFRTKK	439	0	0	0	0	0	0	0	0	0	0	0	1	0	0	0	0	0	0	0	0
YDR528W	Hlr1p	17	20	25	29	6	17	28	8	8	24	31	34	8	18	31	64	26	0	11	18	KLFCTRK	423	0	0	0	0	0	0	0	0	0	0	0	1	0	0	0	0	0	0	0	0
YDR529C	Qcr7p	13	7	5	7	1	5	12	3	3	11	16	9	2	3	8	6	4	1	6	5	DNIEVSK	127	0	0	0	0	0	0	0	0	0	0	0	1	0	0	0	0	0	0	0	0
YDR530C	Apa2p	16	5	17	26	8	15	21	12	12	7	38	28	8	15	22	22	19	3	10	21	KPTEYHY	325	0	0	0	0	0	0	0	0	0	0	0	0	0	0	0	0	0	0	1	0
YDR531W	Cab1p	17	9	28	17	3	13	19	35	10	34	30	21	12	21	8	36	23	3	18	10	STKKTST	367	0	0	0	0	0	0	0	0	0	0	0	0	0	0	0	0	1	0	0	0
YDR532C	Kre28p	11	9	32	25	2	20	46	11	5	32	44	39	9	17	5	28	24	3	7	16	ISELTNE	385	0	0	0	0	0	0	1	0	0	0	0	0	0	0	0	0	0	0	0	0
YDR533C	Hsp31p	24	4	10	23	1	3	11	21	5	11	17	23	1	15	9	13	17	2	8	19	SIDALKN	237	0	0	1	0	0	0	0	0	0	0	0	0	0	0	0	0	0	0	0	0
YDR534C	Fit1p	78	7	10	9	0	12	40	28	5	24	8	14	3	8	13	105	103	5	6	50	LAAVIFL	528	0	0	0	0	0	0	0	0	0	0	1	0	0	0	0	0	0	0	0	0
YDR536W	Stl1p	43	24	27	22	9	18	31	46	8	41	53	25	15	45	15	46	40	10	20	31	DKANFEG	569	0	0	0	0	0	0	0	1	0	0	0	0	0	0	0	0	0	0	0	0
YDR538W	Pad1p	19	16	4	9	4	3	11	13	7	19	26	14	5	12	14	21	22	3	3	17	WEGIKSK	242	0	0	0	0	0	0	0	0	0	0	0	1	0	0	0	0	0	0	0	0
YDR539W	Fdc1p	32	14	13	30	11	13	35	33	15	38	47	39	12	21	34	29	29	7	17	34	WKRYGYK	503	0	0	0	0	0	0	0	0	0	0	0	1	0	0	0	0	0	0	0	0
YDR540C	Irc4p	10	11	9	5	0	6	22	8	1	11	12	23	2	5	6	9	10	8	12	9	RIKRRKI	179	0	0	0	0	0	0	0	0	0	1	0	0	0	0	0	0	0	0	0	0
YDR541C	Ydr541Cp	24	13	19	22	3	13	22	18	14	24	34	24	3	18	13	22	25	3	7	23	LKKQNRL	344	0	0	0	0	0	0	0	0	0	0	1	0	0	0	0	0	0	0	0	0
YDR542W	Pau10p	19	4	3	4	0	4	5	6	2	8	8	3	4	3	5	9	13	1	7	12	GIYTIAN	120	0	0	1	0	0	0	0	0	0	0	0	0	0	0	0	0	0	0	0	0
YDR545W	Yrf1-1p	115	120	88	100	36	55	125	93	31	87	169	107	41	79	58	147	136	21	69	119	SSREVGE	1796	0	0	0	0	0	0	1	0	0	0	0	0	0	0	0	0	0	0	0	0
YEL001C	Irc22p	17	4	14	9	1	6	17	12	3	17	15	11	4	15	14	19	15	2	11	19	LPETYKK	225	0	0	0	0	0	0	0	0	0	0	0	1	0	0	0	0	0	0	0	0
YEL002C	Wbp1p	16	17	27	23	4	15	30	22	8	27	38	28	2	28	16	41	27	9	20	32	ETFKKTN	430	0	0	1	0	0	0	0	0	0	0	0	0	0	0	0	0	0	0	0	0
YEL003W	Gim4p	4	3	6	5	1	7	14	4	2	11	8	17	3	2	2	3	9	1	3	6	KIQVVKN	111	0	0	1	0	0	0	0	0	0	0	0	0	0	0	0	0	0	0	0	0
YEL004W	Yea4p	11	12	19	8	9	11	9	18	7	30	46	22	4	32	9	29	24	4	16	22	GAIKKSK	342	0	0	0	0	0	0	0	0	0	0	0	1	0	0	0	0	0	0	0	0
YEL005C	Vab2p	19	5	22	16	5	10	21	8	7	21	35	27	2	7	12	32	13	1	8	11	KNSISLT	282	0	0	0	0	0	0	0	0	0	0	0	0	0	0	0	0	1	0	0	0
YEL006W	Yea6p	30	12	17	10	2	15	8	22	6	19	35	22	9	19	14	26	30	1	17	21	YLTTFFQ	335	0	0	0	0	0	1	0	0	0	0	0	0	0	0	0	0	0	0	0	0
YEL007W	Mit1p	44	11	110	19	1	33	20	34	18	36	31	25	13	16	52	79	64	2	35	23	NTSTTTQ	666	0	0	0	0	0	1	0	0	0	0	0	0	0	0	0	0	0	0	0	0
YEL009C	Gcn4p	19	13	13	22	0	8	24	6	4	9	27	23	5	11	20	31	20	1	4	21	KKLVGER	281	0	1	0	0	0	0	0	0	0	0	0	0	0	0	0	0	0	0	0	0
YEL011W	Glc3p	46	34	39	47	3	14	47	44	27	32	65	40	18	45	32	47	32	13	39	40	LVLALKE	704	0	0	0	0	0	0	1	0	0	0	0	0	0	0	0	0	0	0	0	0
YEL012W	Ubc8p	5	4	12	34	1	7	17	13	4	14	18	14	7	5	10	23	6	3	9	12	YDEVANQ	218	0	0	0	0	0	1	0	0	0	0	0	0	0	0	0	0	0	0	0	0
YEL013W	Vac8p	54	24	44	36	13	25	38	24	10	35	77	29	8	12	20	51	24	2	11	41	QILQFLH	578	0	0	0	0	0	0	0	0	1	0	0	0	0	0	0	0	0	0	0	0
YEL015W	Edc3p	30	22	37	45	7	50	22	33	8	40	52	40	10	19	17	52	27	5	7	28	GSLLLDL	551	0	0	0	0	0	0	0	0	0	0	1	0	0	0	0	0	0	0	0	0
YEL016C	Npp2p	19	20	33	36	5	15	30	27	15	40	44	30	19	28	29	27	18	10	23	25	KEKSLLQ	493	0	0	0	0	0	1	0	0	0	0	0	0	0	0	0	0	0	0	0	0
YEL017C-A	Pmp2p	3	4	0	0	1	3	0	4	0	7	6	1	2	2	1	2	2	1	1	3	QRGLQRF	43	0	0	0	0	0	0	0	0	0	0	0	0	0	1	0	0	0	0	0	0
YEL017W	Gtt3p	18	10	25	27	6	10	16	11	4	16	39	21	6	23	11	39	24	3	15	13	LLTLYVL	337	0	0	0	0	0	0	0	0	0	0	1	0	0	0	0	0	0	0	0	0
YEL018W	Eaf5p	9	14	24	16	0	14	21	18	7	22	35	24	9	6	6	15	20	1	4	14	FMRRALE	279	0	0	0	0	0	0	1	0	0	0	0	0	0	0	0	0	0	0	0	0
YEL019C	Mms21p	12	9	14	23	9	16	16	7	5	20	23	20	6	5	19	21	18	2	11	11	SQAIDVL	267	0	0	0	0	0	0	0	0	0	0	1	0	0	0	0	0	0	0	0	0
YEL020C	Pxp1p	41	24	32	29	8	28	24	45	8	50	56	30	10	19	29	38	32	6	15	36	WQNKPRL	560	0	0	0	0	0	0	0	0	0	0	1	0	0	0	0	0	0	0	0	0
YEL020W-A	Tim9p	3	5	5	4	4	10	8	4	1	1	7	9	4	6	0	5	5	0	1	5	LGQGLGR	87	0	1	0	0	0	0	0	0	0	0	0	0	0	0	0	0	0	0	0	0
YEL021W	Ura3p	25	14	6	19	4	8	17	27	4	14	26	22	6	8	7	12	17	3	9	19	RRCGQQN	267	0	0	1	0	0	0	0	0	0	0	0	0	0	0	0	0	0	0	0	0
YEL022W	Gea2p	60	46	99	95	17	51	116	53	24	139	176	110	22	78	43	138	91	8	34	59	LSDVEKD	1459	0	0	0	1	0	0	0	0	0	0	0	0	0	0	0	0	0	0	0	0
YEL023C	Yel023Cp	23	36	39	46	13	23	45	46	17	37	66	47	17	38	29	64	32	12	27	25	LQQDESL	682	0	0	0	0	0	0	0	0	0	0	1	0	0	0	0	0	0	0	0	0
YEL024W	Rip1p	18	9	7	14	5	5	8	18	5	13	17	15	8	8	12	18	11	3	5	16	GDKVIVG	215	0	0	0	0	0	0	0	1	0	0	0	0	0	0	0	0	0	0	0	0
YEL025C	Yel025Cp	50	51	67	64	30	29	66	65	24	82	132	90	18	73	39	106	56	8	70	68	DPVKLKR	1188	0	1	0	0	0	0	0	0	0	0	0	0	0	0	0	0	0	0	0	0
YEL026W	Snu13p	18	5	6	6	3	6	6	4	1	12	14	8	2	3	8	6	7	0	2	9	KIETLLI	126	0	0	0	0	0	0	0	0	0	1	0	0	0	0	0	0	0	0	0	0
YEL027W	Vma3p	19	4	2	3	6	6	2	22	0	16	22	3	3	8	5	10	6	0	6	17	ATQDVVC	160	0	0	0	0	1	0	0	0	0	0	0	0	0	0	0	0	0	0	0	0
YEL029C	Bud16p	14	10	13	20	7	12	18	18	6	21	34	25	11	13	12	18	19	2	17	22	DYIYARL	312	0	0	0	0	0	0	0	0	0	0	1	0	0	0	0	0	0	0	0	0
YEL030W	Ecm10p	62	34	37	48	0	22	41	42	6	51	50	50	9	23	25	45	43	2	7	47	KNGRENK	644	0	0	0	0	0	0	0	0	0	0	0	1	0	0	0	0	0	0	0	0
YEL031W	Spf1p	93	44	46	61	13	41	75	72	21	83	136	82	31	69	63	89	68	12	35	81	QVKIASK	1215	0	0	0	0	0	0	0	0	0	0	0	1	0	0	0	0	0	0	0	0
YEL032W	Mcm3p	77	67	49	78	2	32	68	59	22	57	90	47	16	32	48	75	64	3	22	63	DDKVWRV	971	0	0	0	0	0	0	0	0	0	0	0	0	0	0	0	0	0	0	0	1
YEL033W	Mtc7p	8	5	6	1	5	6	5	6	4	11	14	15	3	18	9	9	5	0	4	5	CGKQNFQ	139	0	0	0	0	0	1	0	0	0	0	0	0	0	0	0	0	0	0	0	0
YEL034W	Hyp2p	13	4	4	16	2	3	12	11	5	8	11	13	8	6	5	13	11	0	2	10	KEAARTD	157	0	0	0	1	0	0	0	0	0	0	0	0	0	0	0	0	0	0	0	0
YEL035C	Utr5p	11	17	6	7	5	10	8	8	4	7	16	6	2	8	8	11	11	2	10	9	ARKGKLS	166	0	0	0	0	0	0	0	0	0	0	0	0	0	0	0	1	0	0	0	0
YEL036C	Anp1p	18	25	31	41	1	38	33	30	14	24	42	28	13	27	27	33	18	13	16	28	DFDPDRN	500	0	0	1	0	0	0	0	0	0	0	0	0	0	0	0	0	0	0	0	0
YEL037C	Rad23p	48	14	14	22	4	25	46	30	2	15	29	15	10	11	24	29	30	0	6	24	LFSDHAD	398	0	0	0	1	0	0	0	0	0	0	0	0	0	0	0	0	0	0	0	0
YEL038W	Utr4p	18	5	11	18	1	14	9	15	4	15	21	17	1	10	12	16	10	1	13	16	YKNFETL	227	0	0	0	0	0	0	0	0	0	0	1	0	0	0	0	0	0	0	0	0
YEL039C	Cyc7p	8	3	7	5	2	3	6	12	3	5	5	17	4	4	5	6	9	1	5	3	YMTKAAK	113	0	0	0	0	0	0	0	0	0	0	0	1	0	0	0	0	0	0	0	0
YEL040W	Utr2p	32	6	27	29	12	10	19	31	6	19	23	22	6	11	13	86	47	10	25	33	VILGYVL	467	0	0	0	0	0	0	0	0	0	0	1	0	0	0	0	0	0	0	0	0
YEL041W	Yef1p	23	27	27	35	10	11	33	23	9	36	42	31	11	23	20	45	34	5	13	37	RQAHFAI	495	0	0	0	0	0	0	0	0	0	1	0	0	0	0	0	0	0	0	0	0
YEL042W	Gda1p	32	15	25	34	11	14	31	38	9	32	52	35	8	24	33	43	32	4	16	30	KCKIQSA	518	1	0	0	0	0	0	0	0	0	0	0	0	0	0	0	0	0	0	0	0
YEL043W	Yel043Wp	54	27	105	44	5	42	49	20	22	54	98	67	17	24	56	144	69	10	22	27	NPHSHDS	956	0	0	0	0	0	0	0	0	0	0	0	0	0	0	0	1	0	0	0	0
YEL044W	Ies6p	14	14	18	5	1	3	8	10	3	7	12	15	2	6	9	18	6	0	7	8	GANFVLK	166	0	0	0	0	0	0	0	0	0	0	0	1	0	0	0	0	0	0	0	0
YEL046C	Gly1p	36	16	15	22	7	12	25	27	12	24	35	23	13	11	17	24	21	3	17	27	EIKTYKY	387	0	0	0	0	0	0	0	0	0	0	0	0	0	0	0	0	0	0	1	0
YEL047C	Frd1p	34	17	26	25	5	16	31	42	9	25	52	33	9	17	17	34	28	2	8	40	SIANDRK	470	0	0	0	0	0	0	0	0	0	0	0	1	0	0	0	0	0	0	0	0
YEL048C	Tca17p	5	4	7	9	2	4	16	5	1	15	19	12	3	9	5	16	3	1	4	12	ISTEVEL	152	0	0	0	0	0	0	0	0	0	0	1	0	0	0	0	0	0	0	0	0
YEL049W	Pau2p	19	4	3	5	0	4	5	6	2	9	8	3	3	3	5	10	13	1	7	10	GIYTIAN	120	0	0	1	0	0	0	0	0	0	0	0	0	0	0	0	0	0	0	0	0
YEL050C	Rml2p	17	41	18	14	7	13	12	39	10	26	36	33	7	3	22	32	22	5	11	25	RGKDARL	393	0	0	0	0	0	0	0	0	0	0	1	0	0	0	0	0	0	0	0	0
YEL051W	Vma8p	22	21	10	15	0	17	27	13	1	15	20	19	6	9	4	14	16	0	8	19	QEDDVIF	256	0	0	0	0	0	0	0	0	0	0	0	0	0	1	0	0	0	0	0	0
YEL052W	Afg1p	29	30	16	35	9	18	25	25	14	28	41	37	10	29	25	35	36	4	25	38	WVTKPTY	509	0	0	0	0	0	0	0	0	0	0	0	0	0	0	0	0	0	0	1	0
YEL053C	Mak10p	29	22	44	41	12	33	52	27	16	50	91	55	11	45	20	64	43	7	29	42	IKQDRYK	733	0	0	0	0	0	0	0	0	0	0	0	1	0	0	0	0	0	0	0	0
YEL054C	Rpl12Ap	16	8	7	8	1	6	12	13	2	15	11	18	2	4	11	10	6	0	2	13	EIEIPEN	165	0	0	1	0	0	0	0	0	0	0	0	0	0	0	0	0	0	0	0	0
YEL055C	Pol5p	47	31	60	72	14	30	89	48	15	66	144	99	25	47	28	86	44	11	17	49	QTVMDKE	1022	0	0	0	0	0	0	1	0	0	0	0	0	0	0	0	0	0	0	0	0
YEL056W	Hat2p	19	12	27	29	2	14	33	24	15	21	38	19	9	12	23	35	22	9	11	27	VNKDIIS	401	0	0	0	0	0	0	0	0	0	0	0	0	0	0	0	1	0	0	0	0
YEL057C	Sdd1p	11	15	17	12	3	9	12	7	5	20	23	24	4	17	5	17	13	1	7	11	FNYQTKV	233	0	0	0	0	0	0	0	0	0	0	0	0	0	0	0	0	0	0	0	1
YEL058W	Pcm1p	41	20	20	39	12	21	32	31	15	25	61	37	10	26	19	43	37	3	22	43	EHVKASA	557	1	0	0	0	0	0	0	0	0	0	0	0	0	0	0	0	0	0	0	0
YEL059C-A	Som1p	7	4	3	4	4	4	5	1	1	2	6	4	1	3	5	4	9	1	3	3	TDTYTNS	74	0	0	0	0	0	0	0	0	0	0	0	0	0	0	0	1	0	0	0	0
YEL060C	Prb1p	49	18	38	52	4	21	42	55	27	35	45	60	7	28	21	52	31	4	13	33	LDKLNII	635	0	0	0	0	0	0	0	0	0	1	0	0	0	0	0	0	0	0	0	0
YEL061C	Cin8p	40	34	109	53	9	52	72	36	19	71	91	95	33	31	19	101	69	1	22	43	RKMLKIE	1000	0	0	0	0	0	0	1	0	0	0	0	0	0	0	0	0	0	0	0	0
YEL062W	Npr2p	13	29	43	29	12	16	32	20	9	49	55	41	12	35	42	83	39	3	24	29	EFKVINS	615	0	0	0	0	0	0	0	0	0	0	0	0	0	0	0	1	0	0	0	0
YEL063C	Can1p	50	22	20	19	5	12	28	49	8	57	46	29	13	50	25	41	38	16	21	41	KFWNVVA	590	1	0	0	0	0	0	0	0	0	0	0	0	0	0	0	0	0	0	0	0
YEL064C	Avt2p	24	17	28	19	11	10	15	35	11	50	53	24	19	34	13	37	37	4	10	29	DGQHCQI	480	0	0	0	0	0	0	0	0	0	1	0	0	0	0	0	0	0	0	0	0
YEL065W	Sit1p	47	22	20	19	11	11	28	42	14	69	64	29	15	45	24	47	38	15	26	42	SSKDRKD	628	0	0	0	1	0	0	0	0	0	0	0	0	0	0	0	0	0	0	0	0
YEL066W	Hpa3p	14	8	8	10	0	3	14	9	5	5	11	16	5	7	10	5	15	5	11	18	LYKRNGY	179	0	0	0	0	0	0	0	0	0	0	0	0	0	0	0	0	0	0	1	0
YEL067C	Yel067Cp	8	13	6	7	8	12	1	11	5	15	14	5	3	16	13	21	18	1	4	14	PPPQSYV	195	0	0	0	0	0	0	0	0	0	0	0	0	0	0	0	0	0	0	0	1
YEL068C	Yel068Cp	7	7	7	12	4	2	4	3	4	6	8	6	1	5	6	4	9	4	5	6	RCDRPHY	110	0	0	0	0	0	0	0	0	0	0	0	0	0	0	0	0	0	0	1	0
YEL069C	Hxt13p	36	19	17	21	14	13	27	53	6	48	53	29	16	40	22	44	25	13	25	43	KFSKNSD	564	0	0	0	1	0	0	0	0	0	0	0	0	0	0	0	0	0	0	0	0
YEL070W	Dsf1p	36	20	18	33	7	11	33	30	13	27	47	36	20	14	31	22	32	6	24	42	KEILDQV	502	0	0	0	0	0	0	0	0	0	0	0	0	0	0	0	0	0	0	0	1
YEL071W	Dld3p	34	17	32	35	6	12	26	36	14	30	47	40	11	24	20	34	20	3	19	36	LNPYKYI	496	0	0	0	0	0	0	0	0	0	1	0	0	0	0	0	0	0	0	0	0
YEL072W	Rmd6p	5	7	12	13	3	5	15	12	10	16	24	23	6	13	9	15	13	0	14	16	ELGNHRL	231	0	0	0	0	0	0	0	0	0	0	1	0	0	0	0	0	0	0	0	0
YEL073C	Yel073Cp	10	2	10	4	0	0	7	4	2	4	8	1	5	4	6	8	10	3	7	12	MGNMKVA	107	1	0	0	0	0	0	0	0	0	0	0	0	0	0	0	0	0	0	0	0
YEL075C	Yel075Cp	4	7	6	8	1	2	11	6	2	6	6	13	3	11	6	11	4	0	2	13	SAYFEIQ	122	0	0	0	0	0	1	0	0	0	0	0	0	0	0	0	0	0	0	0	0
YEL076C	Yel076Cp	12	14	10	15	10	3	15	12	4	17	21	18	5	8	10	15	10	4	3	10	KTILFFK	216	0	0	0	0	0	0	0	0	0	0	0	1	0	0	0	0	0	0	0	0
YEL076C-A	Yel076C-Ap	13	15	8	18	7	6	10	10	4	17	23	14	5	4	10	18	16	2	5	11	TVHRSLD	216	0	0	0	1	0	0	0	0	0	0	0	0	0	0	0	0	0	0	0	0
YEL077C	Yel077Cp	95	78	77	58	22	42	92	66	23	55	110	69	27	47	31	120	126	16	45	78	SSREVGE	1277	0	0	0	0	0	0	1	0	0	0	0	0	0	0	0	0	0	0	0	0
YER001W	Mnn1p	43	36	46	52	10	25	52	34	24	42	66	65	11	47	30	46	47	13	34	39	NSRHEQS	762	0	0	0	0	0	0	0	0	0	0	0	0	0	0	0	1	0	0	0	0
YER002W	Nop16p	14	20	14	20	0	9	25	12	1	11	16	32	4	3	6	11	9	3	7	14	RNGIASK	231	0	0	0	0	0	0	0	0	0	0	0	1	0	0	0	0	0	0	0	0
YER003C	Pmi40p	32	15	22	31	5	19	31	24	11	26	36	37	10	25	28	30	13	2	11	21	RAFVEPN	429	0	0	1	0	0	0	0	0	0	0	0	0	0	0	0	0	0	0	0	0
YER004W	Fmp52p	22	13	8	12	2	10	11	23	5	13	26	16	4	9	8	14	12	1	6	16	SLEKIAT	231	0	0	0	0	0	0	0	0	0	0	0	0	0	0	0	0	1	0	0	0
YER005W	Ynd1p	33	35	36	49	11	24	33	42	17	40	57	35	13	45	26	57	27	11	18	21	KDSRLYD	630	0	0	0	1	0	0	0	0	0	0	0	0	0	0	0	0	0	0	0	0
YER006W	Nug1p	48	29	24	37	2	16	40	27	6	31	49	55	9	11	22	46	22	5	11	30	DQDTMME	520	0	0	0	0	0	0	1	0	0	0	0	0	0	0	0	0	0	0	0	0
YER007C-A	Tma20p	10	4	6	9	2	6	16	11	5	16	17	20	4	8	10	12	6	1	4	14	LWNFSVE	181	0	0	0	0	0	0	1	0	0	0	0	0	0	0	0	0	0	0	0	0
YER007W	Pac2p	12	24	54	29	7	10	31	26	8	44	56	43	7	26	16	54	17	5	19	30	QKVNSPS	518	0	0	0	0	0	0	0	0	0	0	0	0	0	0	0	1	0	0	0	0
YER008C	Sec3p	57	73	102	60	9	69	150	36	28	86	132	94	28	49	46	124	75	13	37	68	FEEYKNA	1336	1	0	0	0	0	0	0	0	0	0	0	0	0	0	0	0	0	0	0	0
YER009W	Ntf2p	5	5	10	10	0	12	5	5	2	6	14	3	3	10	5	9	8	0	6	7	FRLNYSA	125	1	0	0	0	0	0	0	0	0	0	0	0	0	0	0	0	0	0	0	0
YER010C	Yer010Cp	14	9	13	15	3	12	6	16	4	21	19	12	3	7	16	17	15	0	10	22	SVLKKYI	234	0	0	0	0	0	0	0	0	0	1	0	0	0	0	0	0	0	0	0	0
YER011W	Tir1p	53	1	5	9	0	8	11	11	1	10	16	12	7	4	12	63	15	1	5	10	AAAAMLL	254	0	0	0	0	0	0	0	0	0	0	1	0	0	0	0	0	0	0	0	0
YER012W	Pre1p	10	11	3	17	1	13	11	13	4	14	19	14	5	7	7	15	8	0	11	15	VDDFQAQ	198	0	0	0	0	0	1	0	0	0	0	0	0	0	0	0	0	0	0	0	0
YER013W	Prp22p	56	62	58	69	12	59	84	60	22	98	91	93	31	38	48	91	58	5	38	72	RALGIKR	1145	0	1	0	0	0	0	0	0	0	0	0	0	0	0	0	0	0	0	0	0
YER014C-A	Bud25p	3	7	6	6	6	6	7	8	6	11	9	6	2	15	7	13	11	7	5	12	NQVSKAL	153	0	0	0	0	0	0	0	0	0	0	1	0	0	0	0	0	0	0	0	0
YER014W	Hem14p	23	24	37	33	7	16	22	46	7	32	61	48	14	20	27	38	31	4	15	34	DALQLSK	539	0	0	0	0	0	0	0	0	0	0	0	1	0	0	0	0	0	0	0	0
YER015W	Faa2p	48	35	36	43	13	17	45	43	13	51	78	55	12	42	38	54	47	5	25	44	LVKTEKL	744	0	0	0	0	0	0	0	0	0	0	1	0	0	0	0	0	0	0	0	0
YER016W	Bim1p	16	15	29	16	4	13	32	33	8	23	27	21	6	11	6	24	27	3	13	17	IIDEETF	344	0	0	0	0	0	0	0	0	0	0	0	0	0	1	0	0	0	0	0	0
YER017C	Afg3p	54	47	46	41	4	23	46	60	15	47	71	53	19	41	38	50	45	3	16	42	EAPAATN	761	0	0	1	0	0	0	0	0	0	0	0	0	0	0	0	0	0	0	0	0
YER018C	Spc25p	27	22	5	15	2	28	13	8	11	5	27	3	5	6	3	14	8	3	2	14	DMLLASL	221	0	0	0	0	0	0	0	0	0	0	1	0	0	0	0	0	0	0	0	0
YER019C-A	Sbh2p	7	5	1	2	0	7	2	7	2	7	9	6	1	5	3	10	6	0	2	6	TKFTHII	88	0	0	0	0	0	0	0	0	0	1	0	0	0	0	0	0	0	0	0	0
YER019W	Isc1p	40	29	16	27	10	20	25	27	16	32	50	23	6	21	17	39	27	10	18	24	QTFLSEK	477	0	0	0	0	0	0	0	0	0	0	0	1	0	0	0	0	0	0	0	0
YER020W	Gpa2p	25	21	35	25	4	35	24	22	5	28	38	25	10	17	20	42	31	4	13	25	KDSGVLQ	449	0	0	0	0	0	1	0	0	0	0	0	0	0	0	0	0	0	0	0	0
YER021W	Rpn3p	22	19	35	39	7	20	36	12	13	36	71	40	13	21	11	51	27	3	23	24	LDDLGFL	523	0	0	0	0	0	0	0	0	0	0	1	0	0	0	0	0	0	0	0	0
YER022W	Srb4p	21	27	50	55	2	20	63	24	15	59	77	65	14	24	26	66	28	2	15	34	YIQQKKV	687	0	0	0	0	0	0	0	0	0	0	0	0	0	0	0	0	0	0	0	1
YER023W	Pro3p	28	2	9	7	7	11	23	26	4	13	28	22	9	4	12	23	18	1	9	30	QLGQKKK	286	0	0	0	0	0	0	0	0	0	0	0	1	0	0	0	0	0	0	0	0
YER024W	Yat2p	50	48	51	75	9	35	49	50	27	57	82	58	14	39	39	94	62	7	25	52	KVATLDQ	923	0	0	0	0	0	1	0	0	0	0	0	0	0	0	0	0	0	0	0	0
YER025W	Gcd11p	37	26	21	28	10	21	43	41	9	50	43	42	9	15	32	25	27	2	7	39	TTLEPIA	527	1	0	0	0	0	0	0	0	0	0	0	0	0	0	0	0	0	0	0	0
YER026C	Cho1p	19	14	9	18	5	7	11	19	9	19	27	9	11	26	14	21	16	0	6	16	SLKIPKP	276	0	0	0	0	0	0	0	0	0	0	0	0	0	0	1	0	0	0	0	0
YER027C	Gal83p	24	11	32	37	1	33	21	23	15	18	29	18	15	12	31	33	26	4	14	20	ILYTPLQ	417	0	0	0	0	0	1	0	0	0	0	0	0	0	0	0	0	0	0	0	0
YER028C	Mig3p	19	30	24	19	6	14	12	20	14	21	21	21	6	14	31	65	28	0	7	22	APSYFSK	394	0	0	0	0	0	0	0	0	0	0	0	1	0	0	0	0	0	0	0	0
YER029C	Smb1p	10	17	13	9	1	11	12	10	3	10	18	28	3	4	11	13	10	0	3	10	PPGFKRK	196	0	0	0	0	0	0	0	0	0	0	0	1	0	0	0	0	0	0	0	0
YER030W	Chz1p	8	9	7	22	0	1	29	9	1	4	6	20	3	1	3	13	8	0	4	5	EDDDFKE	153	0	0	0	0	0	0	1	0	0	0	0	0	0	0	0	0	0	0	0	0
YER031C	Ypt31p	19	8	21	14	3	6	16	16	3	13	18	14	3	7	5	22	14	2	9	10	ANGNNCC	223	0	0	0	0	1	0	0	0	0	0	0	0	0	0	0	0	0	0	0	0
YER032W	Fir1p	19	45	73	50	11	38	63	21	32	54	61	67	11	27	75	123	52	1	14	39	PSHRKLK	876	0	0	0	0	0	0	0	0	0	0	0	1	0	0	0	0	0	0	0	0
YER033C	Zrg8p	44	33	104	106	7	38	72	42	29	48	64	75	10	42	65	160	76	2	28	31	QSSPKRA	1076	1	0	0	0	0	0	0	0	0	0	0	0	0	0	0	0	0	0	0	0
YER034W	Yer034Wp	15	10	13	21	0	12	15	4	4	4	20	22	2	3	8	8	11	1	3	9	DFLDGLL	185	0	0	0	0	0	0	0	0	0	0	1	0	0	0	0	0	0	0	0	0
YER035W	Edc2p	14	8	3	7	1	5	7	6	7	5	4	22	3	5	13	12	14	0	2	7	LPKPSFV	145	0	0	0	0	0	0	0	0	0	0	0	0	0	0	0	0	0	0	0	1
YER036C	Arb1p	44	31	21	42	3	28	45	38	13	28	75	49	13	21	23	42	30	4	18	42	LAKNVVL	610	0	0	0	0	0	0	0	0	0	0	1	0	0	0	0	0	0	0	0	0
YER037W	Phm8p	11	11	18	26	3	19	25	11	7	28	34	29	6	17	12	22	10	4	15	13	QINVQSS	321	0	0	0	0	0	0	0	0	0	0	0	0	0	0	0	1	0	0	0	0
YER038C	Kre29p	10	16	33	39	9	12	34	14	8	36	44	41	7	37	18	45	21	1	16	23	NLFSKIR	464	0	1	0	0	0	0	0	0	0	0	0	0	0	0	0	0	0	0	0	0
YER038W-A	Fmp49p	12	7	6	7	4	3	7	3	1	6	5	12	5	10	7	10	11	0	5	5	GNARTLL	126	0	0	0	0	0	0	0	0	0	0	1	0	0	0	0	0	0	0	0	0
YER039C	Hvg1p	19	4	10	8	3	8	7	12	0	19	35	14	11	18	5	27	15	4	10	20	LAATLEK	249	0	0	0	0	0	0	0	0	0	0	0	1	0	0	0	0	0	0	0	0
YER039C-A	Yer039C-Ap	4	1	7	1	3	1	2	2	2	4	7	3	4	5	1	8	5	1	1	10	IVGVANF	72	0	0	0	0	0	0	0	0	0	0	0	0	0	1	0	0	0	0	0	0
YER040W	Gln3p	40	31	105	31	4	37	18	26	12	35	43	35	17	29	38	141	49	4	9	26	DWLKFGI	730	0	0	0	0	0	0	0	0	0	1	0	0	0	0	0	0	0	0	0	0
YER041W	Yen1p	21	44	39	55	9	31	49	34	17	50	71	58	13	41	39	84	32	8	26	38	DSSSTIE	759	0	0	0	0	0	0	1	0	0	0	0	0	0	0	0	0	0	0	0	0
YER042W	Mxr1p	10	7	7	14	5	6	12	11	5	10	13	18	3	7	9	13	11	3	12	8	THYLREM	184	0	0	0	0	0	0	0	0	0	0	0	0	1	0	0	0	0	0	0	0
YER043C	Sah1p	45	15	18	23	11	14	32	37	16	30	41	29	12	17	13	22	21	4	12	37	KADHYRY	449	0	0	0	0	0	0	0	0	0	0	0	0	0	0	0	0	0	0	1	0
YER044C	Erg28p	6	6	2	1	2	3	7	9	3	8	16	8	7	12	5	11	17	4	9	12	YYTGVAW	148	0	0	0	0	0	0	0	0	0	0	0	0	0	0	0	0	0	1	0	0
YER044C-A	Mei4p	14	20	23	16	6	16	27	11	12	41	56	46	2	25	10	30	13	7	14	19	FNETENI	408	0	0	0	0	0	0	0	0	0	1	0	0	0	0	0	0	0	0	0	0
YER045C	Aca1p	34	15	47	21	8	40	23	15	16	30	33	32	14	13	33	58	22	2	15	18	SSSLYDE	489	0	0	0	0	0	0	1	0	0	0	0	0	0	0	0	0	0	0	0	0
YER046W	Spo73p	3	8	10	9	1	4	7	8	3	8	17	9	3	7	8	14	8	5	5	6	TTSHGLD	143	0	0	0	1	0	0	0	0	0	0	0	0	0	0	0	0	0	0	0	0
YER047C	Sap1p	49	49	50	48	2	29	67	35	22	48	73	77	16	24	56	112	64	5	24	47	QFGSSGS	897	0	0	0	0	0	0	0	0	0	0	0	0	0	0	0	1	0	0	0	0
YER048C	Caj1p	36	18	12	25	1	12	52	20	6	15	31	51	15	18	9	21	20	2	12	15	KKHTVAR	391	0	1	0	0	0	0	0	0	0	0	0	0	0	0	0	0	0	0	0	0
YER048W-A	Isd11p	3	8	9	3	0	7	4	3	1	2	9	9	4	8	4	4	6	0	4	6	PLQGRKH	94	0	0	0	0	0	0	0	0	1	0	0	0	0	0	0	0	0	0	0	0
YER049W	Tpa1p	30	25	31	54	6	22	55	32	15	38	62	60	9	31	27	53	27	12	22	33	DGQEDEA	644	1	0	0	0	0	0	0	0	0	0	0	0	0	0	0	0	0	0	0	0
YER050C	Rsm18p	8	14	8	6	1	8	3	9	2	13	9	15	5	5	5	12	7	0	5	3	CQAIGLM	138	0	0	0	0	0	0	0	0	0	0	0	0	1	0	0	0	0	0	0	0
YER051W	Jhd1p	22	17	37	36	9	15	32	23	14	33	42	46	10	19	23	31	22	7	22	32	ALADLIS	492	0	0	0	0	0	0	0	0	0	0	0	0	0	0	0	1	0	0	0	0
YER052C	Hom3p	37	19	26	30	10	18	33	28	12	41	49	39	9	21	23	45	30	2	12	43	QLKRLGI	527	0	0	0	0	0	0	0	0	0	1	0	0	0	0	0	0	0	0	0	0
YER053C	Pic2p	20	7	10	5	8	13	12	26	3	20	23	27	12	15	13	22	19	6	18	21	VGLPTTG	300	0	0	0	0	0	0	0	1	0	0	0	0	0	0	0	0	0	0	0	0
YER053C-A	Yer053C-Ap	2	2	2	2	0	2	1	1	1	3	3	1	2	6	1	2	1	0	2	3	SDVPYLQ	37	0	0	0	0	0	1	0	0	0	0	0	0	0	0	0	0	0	0	0	0
YER054C	Gip2p	24	28	56	35	5	15	35	30	13	26	37	50	9	26	33	47	25	4	20	30	DPFAAAA	548	1	0	0	0	0	0	0	0	0	0	0	0	0	0	0	0	0	0	0	0
YER055C	His1p	22	14	8	20	5	7	18	20	2	23	30	22	6	10	11	24	19	1	5	30	EISNCRV	297	0	0	0	0	0	0	0	0	0	0	0	0	0	0	0	0	0	0	0	1
YER056C	Fcy2p	58	11	27	15	7	10	24	51	5	45	46	18	16	39	15	41	26	15	25	39	ELKYFGR	533	0	1	0	0	0	0	0	0	0	0	0	0	0	0	0	0	0	0	0	0
YER056C-A	Rpl34Ap	11	13	4	1	4	6	6	7	2	7	5	19	1	2	4	7	9	0	3	10	SEKKAKK	121	0	0	0	0	0	0	0	0	0	0	0	1	0	0	0	0	0	0	0	0
YER057C	Hmf1p	19	3	10	6	2	3	8	3	3	9	9	7	4	5	6	10	5	0	3	14	AIAAERD	129	0	0	0	1	0	0	0	0	0	0	0	0	0	0	0	0	0	0	0	0
YER058W	Pet117p	7	8	2	3	1	4	14	5	3	3	6	14	4	2	3	7	8	0	3	10	VVKESKK	107	0	0	0	0	0	0	0	0	0	0	0	1	0	0	0	0	0	0	0	0
YER059W	Pcl6p	20	23	41	29	5	22	22	17	8	20	35	22	9	14	14	53	30	1	12	23	QALVTGM	420	0	0	0	0	0	0	0	0	0	0	0	0	1	0	0	0	0	0	0	0
YER060W	Fcy21p	58	15	24	17	8	9	22	46	7	43	47	15	14	37	19	34	30	14	28	41	ELKYFGR	528	0	1	0	0	0	0	0	0	0	0	0	0	0	0	0	0	0	0	0	0
YER060W-A	Fcy22p	62	13	27	18	9	7	21	54	5	42	49	16	15	35	17	37	23	14	25	41	ELKYFGR	530	0	1	0	0	0	0	0	0	0	0	0	0	0	0	0	0	0	0	0	0
YER061C	Cem1p	34	18	35	19	10	8	19	38	11	33	49	24	8	17	18	44	28	2	9	18	FKKWEGS	442	0	0	0	0	0	0	0	0	0	0	0	0	0	0	0	1	0	0	0	0
YER062C	Gpp2p	27	7	10	19	3	5	17	19	5	19	16	25	2	14	14	8	10	5	9	16	KDDLLKW	250	0	0	0	0	0	0	0	0	0	0	0	0	0	0	0	0	0	1	0	0
YER063W	Tho1p	18	14	21	11	0	13	26	12	1	6	18	23	1	3	10	22	6	0	2	11	NRSGYRR	218	0	1	0	0	0	0	0	0	0	0	0	0	0	0	0	0	0	0	0	0
YER064C	Vhr2p	27	26	26	25	4	22	34	15	12	35	52	44	8	17	28	68	30	1	11	20	PFSTISK	505	0	0	0	0	0	0	0	0	0	0	0	1	0	0	0	0	0	0	0	0
YER065C	Icl1p	57	26	19	38	6	25	38	36	17	31	40	40	17	24	22	34	30	11	15	31	KENGVKK	557	0	0	0	0	0	0	0	0	0	0	0	1	0	0	0	0	0	0	0	0
YER066W	Rrt13p	12	11	12	15	5	1	7	11	6	12	24	7	3	6	1	19	12	3	7	11	LEILDFS	185	0	0	0	0	0	0	0	0	0	0	0	0	0	0	0	1	0	0	0	0
YER067W	Rgi1p	6	3	4	14	2	5	19	5	14	6	8	20	2	10	6	5	12	1	5	14	THPVGAN	161	0	0	1	0	0	0	0	0	0	0	0	0	0	0	0	0	0	0	0	0
YER068W	Mot2p	33	24	50	26	12	30	32	31	21	34	39	38	8	15	41	50	51	2	23	27	RKIIAGN	587	0	0	1	0	0	0	0	0	0	0	0	0	0	0	0	0	0	0	0	0
YER069W	Arg5,6p	67	36	48	45	8	28	48	62	15	64	79	62	9	30	34	76	42	8	33	69	ENKIIGV	863	0	0	0	0	0	0	0	0	0	0	0	0	0	0	0	0	0	0	0	1
YER070W	Rnr1p	77	42	43	50	14	32	58	50	17	59	69	53	27	31	43	64	58	10	43	48	ACEMCSG	888	0	0	0	0	0	0	0	1	0	0	0	0	0	0	0	0	0	0	0	0
YER071C	Tda2p	3	2	13	8	1	2	13	4	2	11	18	13	2	2	2	14	6	2	5	3	TILWLHK	126	0	0	0	0	0	0	0	0	0	0	0	1	0	0	0	0	0	0	0	0
YER072W	Vtc1p	11	10	6	4	1	1	2	12	1	7	19	6	4	10	6	5	9	2	4	9	NDANTKL	129	0	0	0	0	0	0	0	0	0	0	1	0	0	0	0	0	0	0	0	0
YER073W	Ald5p	50	20	23	28	6	16	30	42	8	33	35	41	8	24	22	32	33	6	15	48	AIDKPIR	520	0	1	0	0	0	0	0	0	0	0	0	0	0	0	0	0	0	0	0	0
YER074W	Rps24Ap	13	14	6	6	0	5	8	9	1	3	9	19	1	7	3	7	5	0	4	15	VARRNAD	135	0	0	0	1	0	0	0	0	0	0	0	0	0	0	0	0	0	0	0	0
YER074W-A	Yos1p	3	6	4	2	0	4	4	8	0	9	17	2	1	4	2	3	4	0	2	10	VYELLLG	85	0	0	0	0	0	0	0	1	0	0	0	0	0	0	0	0	0	0	0	0
YER075C	Ptp3p	31	32	74	57	13	41	45	26	22	67	90	69	20	40	51	113	59	5	32	41	KLKELPQ	928	0	0	0	0	0	1	0	0	0	0	0	0	0	0	0	0	0	0	0	0
YER076C	Yer076Cp	26	10	21	16	9	14	15	19	6	15	17	7	5	14	7	30	27	9	13	22	CFDQAQG	302	0	0	0	0	0	0	0	1	0	0	0	0	0	0	0	0	0	0	0	0
YER077C	Mrx1p	30	37	38	35	12	29	46	26	12	49	88	76	14	31	14	50	42	5	21	33	ETSYDKF	688	0	0	0	0	0	0	0	0	0	0	0	0	0	1	0	0	0	0	0	0
YER078C	Icp55p	26	28	33	32	7	17	33	29	12	40	43	31	10	26	26	46	20	4	20	28	EDQVAPL	511	0	0	0	0	0	0	0	0	0	0	1	0	0	0	0	0	0	0	0	0
YER078W-A	Yer078W-Ap	1	3	1	0	3	2	1	0	2	7	9	1	1	3	5	5	3	0	3	4	TPCNVYI	54	0	0	0	0	0	0	0	0	0	1	0	0	0	0	0	0	0	0	0	0
YER079W	Yer079Wp	8	6	23	20	1	7	2	7	6	10	12	22	6	3	9	36	18	0	8	6	HSSNVHT	210	0	0	0	0	0	0	0	0	0	0	0	0	0	0	0	0	1	0	0	0
YER080W	Aim9p	33	24	46	38	5	28	46	24	11	44	58	67	12	29	36	32	29	9	21	35	KQPEATK	627	0	0	0	0	0	0	0	0	0	0	0	1	0	0	0	0	0	0	0	0
YER081W	Ser3p	36	13	31	20	5	22	29	29	11	41	43	23	10	13	17	44	29	3	14	36	ISIRLLY	469	0	0	0	0	0	0	0	0	0	0	0	0	0	0	0	0	0	0	1	0
YER082C	Utp7p	36	28	36	29	2	24	33	38	22	23	56	52	11	15	23	39	37	6	17	27	EALSRFG	554	0	0	0	0	0	0	0	1	0	0	0	0	0	0	0	0	0	0	0	0
YER083C	Get2p	26	10	14	11	0	13	10	12	4	14	43	18	5	11	19	29	19	5	9	13	LGLLTYL	285	0	0	0	0	0	0	0	0	0	0	1	0	0	0	0	0	0	0	0	0
YER084W	Yer084Wp	7	7	3	3	3	1	2	2	4	2	14	8	3	10	19	18	10	1	4	7	VSKRYQP	128	0	0	0	0	0	0	0	0	0	0	0	0	0	0	1	0	0	0	0	0
YER085C	Yer085Cp	6	21	14	3	3	7	17	7	3	16	16	13	2	8	5	9	4	0	5	14	RKKKTIN	173	0	0	1	0	0	0	0	0	0	0	0	0	0	0	0	0	0	0	0	0
YER086W	Ilv1p	41	32	26	27	5	23	34	41	18	34	55	34	10	23	27	40	30	1	20	55	YQKFLKY	576	0	0	0	0	0	0	0	0	0	0	0	0	0	0	0	0	0	0	1	0
YER087C-B	Sbh1p	7	3	4	2	0	4	1	6	1	4	8	8	1	4	5	10	4	0	1	9	KVAGKLF	82	0	0	0	0	0	0	0	0	0	0	0	0	0	1	0	0	0	0	0	0
YER087W	Aim10p	24	28	35	41	15	22	37	36	13	38	56	50	16	23	20	45	22	10	18	27	GVLLKDM	576	0	0	0	0	0	0	0	0	0	0	0	0	1	0	0	0	0	0	0	0
YER088C	Dot6p	33	31	57	35	4	20	21	17	24	27	44	40	17	21	50	136	61	6	5	21	TIFKDML	670	0	0	0	0	0	0	0	0	0	0	1	0	0	0	0	0	0	0	0	0
YER089C	Ptc2p	38	17	20	48	12	16	25	32	15	24	39	28	10	14	16	42	29	3	7	29	AGRSHLQ	464	0	0	0	0	0	1	0	0	0	0	0	0	0	0	0	0	0	0	0	0
YER090W	Trp2p	34	25	22	35	6	21	32	29	12	40	45	30	11	15	29	35	31	2	22	31	ADIVGSA	507	1	0	0	0	0	0	0	0	0	0	0	0	0	0	0	0	0	0	0	0
YER091C	Met6p	65	33	34	48	3	30	53	42	12	46	69	61	9	38	38	48	43	9	25	61	FREQYKN	767	0	0	1	0	0	0	0	0	0	0	0	0	0	0	0	0	0	0	0	0
YER092W	Ies5p	5	5	4	13	0	3	15	2	1	10	14	10	2	0	7	9	12	1	5	7	YNDTHTP	125	0	0	0	0	0	0	0	0	0	0	0	0	0	0	1	0	0	0	0	0
YER093C	Tsc11p	57	76	111	73	15	55	97	53	27	102	162	110	36	75	39	127	87	8	43	77	RPANFTR	1430	0	1	0	0	0	0	0	0	0	0	0	0	0	0	0	0	0	0	0	0
YER093C-A	Aim11p	13	9	4	4	1	7	10	3	0	8	14	11	6	10	4	13	11	1	4	4	LSSENNK	137	0	0	0	0	0	0	0	0	0	0	0	1	0	0	0	0	0	0	0	0
YER094C	Pup3p	14	8	7	13	4	5	14	18	2	14	19	13	5	12	7	16	10	1	8	15	YLKMRQD	205	0	0	0	1	0	0	0	0	0	0	0	0	0	0	0	0	0	0	0	0
YER095W	Rad51p	39	20	13	27	8	21	30	41	7	16	38	17	13	14	13	27	19	0	8	29	DPREEDE	400	0	0	0	0	0	0	1	0	0	0	0	0	0	0	0	0	0	0	0	0
YER096W	Shc1p	42	19	27	31	6	11	36	29	13	28	43	35	11	20	20	68	20	3	24	26	VAAKKLI	512	0	0	0	0	0	0	0	0	0	1	0	0	0	0	0	0	0	0	0	0
YER098W	Ubp9p	26	36	68	50	16	35	53	33	22	36	57	66	14	31	25	71	55	3	25	32	RILSFIK	754	0	0	0	0	0	0	0	0	0	0	0	1	0	0	0	0	0	0	0	0
YER099C	Prs2p	27	15	15	23	6	8	15	19	11	29	32	17	7	8	11	23	19	0	8	25	LFTHAPV	318	0	0	0	0	0	0	0	0	0	0	0	0	0	0	0	0	0	0	0	1
YER100W	Ubc6p	14	11	15	15	1	7	19	13	5	16	20	19	7	10	18	17	21	3	10	9	LVGLFMK	250	0	0	0	0	0	0	0	0	0	0	0	1	0	0	0	0	0	0	0	0
YER101C	Ast2p	21	15	25	28	4	8	19	31	12	28	39	40	10	16	21	30	19	5	22	37	IMKVEGF	430	0	0	0	0	0	0	0	0	0	0	0	0	0	1	0	0	0	0	0	0
YER102W	Rps8Bp	23	22	8	3	2	7	14	16	4	11	10	22	1	7	4	17	12	3	6	8	RRLTAKK	200	0	0	0	0	0	0	0	0	0	0	0	1	0	0	0	0	0	0	0	0
YER103W	Ssa4p	65	28	33	45	2	23	53	49	5	37	46	50	7	28	27	39	48	1	12	44	PTVEEVD	642	0	0	0	1	0	0	0	0	0	0	0	0	0	0	0	0	0	0	0	0
YER104W	Rtt105p	9	19	16	14	2	13	23	6	6	6	16	10	10	6	7	23	10	2	5	5	SYPNSHT	208	0	0	0	0	0	0	0	0	0	0	0	0	0	0	0	0	1	0	0	0
YER105C	Nup157p	76	63	87	83	21	37	86	65	24	108	148	92	14	71	51	144	74	9	55	83	DRHHGLK	1391	0	0	0	0	0	0	0	0	0	0	0	1	0	0	0	0	0	0	0	0
YER106W	Mam1p	10	16	28	17	6	11	30	4	9	22	28	40	3	10	10	24	13	3	10	8	KLHIDEN	302	0	0	1	0	0	0	0	0	0	0	0	0	0	0	0	0	0	0	0	0
YER107C	Gle2p	27	19	23	21	9	19	11	26	9	20	16	19	10	15	19	35	24	8	12	23	VKEKKKR	365	0	1	0	0	0	0	0	0	0	0	0	0	0	0	0	0	0	0	0	0
YER109C	Flo8p	55	30	98	33	4	52	31	44	8	31	38	50	16	23	64	92	66	5	18	41	NFINWEG	799	0	0	0	0	0	0	0	1	0	0	0	0	0	0	0	0	0	0	0	0
YER110C	Kap123p	120	31	57	62	9	47	101	39	15	80	126	57	21	50	37	94	59	3	29	76	VLAAVIA	1113	1	0	0	0	0	0	0	0	0	0	0	0	0	0	0	0	0	0	0	0
YER111C	Swi4p	41	30	148	54	7	73	56	24	23	88	80	92	26	33	54	125	69	4	28	38	KDLRANA	1093	1	0	0	0	0	0	0	0	0	0	0	0	0	0	0	0	0	0	0	0
YER112W	Lsm4p	4	9	44	5	0	12	9	11	3	15	11	10	4	4	4	22	5	1	8	6	SPQKVEF	187	0	0	0	0	0	0	0	0	0	0	0	0	0	1	0	0	0	0	0	0
YER113C	Tmn3p	22	25	35	35	14	14	31	39	14	57	76	41	21	45	28	59	39	14	46	51	YHQKVNL	706	0	0	0	0	0	0	0	0	0	0	1	0	0	0	0	0	0	0	0	0
YER114C	Boi2p	60	61	61	61	2	41	74	50	14	52	67	82	21	40	61	148	81	7	24	33	KHKTDKI	1040	0	0	0	0	0	0	0	0	0	1	0	0	0	0	0	0	0	0	0	0
YER115C	Spr6p	11	12	10	8	9	11	5	11	6	10	19	15	3	8	10	20	8	2	6	7	EFSSLYF	191	0	0	0	0	0	0	0	0	0	0	0	0	0	1	0	0	0	0	0	0
YER116C	Slx8p	17	17	19	23	9	12	31	10	7	10	20	14	6	6	15	19	20	0	3	16	VKKKVKS	274	0	0	0	0	0	0	0	0	0	0	0	0	0	0	0	1	0	0	0	0
YER117W	Rpl23Bp	15	10	8	5	2	2	4	17	0	7	9	11	6	3	7	10	3	2	2	14	SNSGVVV	137	0	0	0	0	0	0	0	0	0	0	0	0	0	0	0	0	0	0	0	1
YER118C	Sho1p	29	18	33	24	2	13	13	21	6	33	21	12	6	17	16	37	27	7	19	13	GPEEMHR	367	0	1	0	0	0	0	0	0	0	0	0	0	0	0	0	0	0	0	0	0
YER119C	Avt6p	41	16	15	8	10	12	13	25	10	52	61	14	14	21	21	40	22	3	15	35	TAALKLN	448	0	0	1	0	0	0	0	0	0	0	0	0	0	0	0	0	0	0	0	0
YER120W	Scs2p	21	3	12	9	2	16	24	5	2	14	14	20	2	8	23	17	14	2	6	30	VLGWFYR	244	0	1	0	0	0	0	0	0	0	0	0	0	0	0	0	0	0	0	0	0
YER121W	Yer121Wp	12	6	12	8	0	4	9	3	3	2	7	5	3	4	4	15	3	2	6	6	FRNLKLR	114	0	1	0	0	0	0	0	0	0	0	0	0	0	0	0	0	0	0	0	0
YER122C	Glo3p	26	21	45	42	4	27	24	28	6	15	31	48	9	27	14	57	38	3	9	19	LRDYLRK	493	0	0	0	0	0	0	0	0	0	0	0	1	0	0	0	0	0	0	0	0
YER123W	Yck3p	24	31	47	34	13	28	21	28	18	35	35	37	11	19	28	46	20	4	29	16	CCCFCCC	524	0	0	0	0	1	0	0	0	0	0	0	0	0	0	0	0	0	0	0	0
YER124C	Dse1p	15	9	46	44	15	23	20	33	11	47	58	46	14	24	21	61	36	7	16	27	TIDTTVV	573	0	0	0	0	0	0	0	0	0	0	0	0	0	0	0	0	0	0	0	1
YER125W	Rsp5p	38	58	40	53	4	41	51	58	17	32	57	39	12	41	37	63	74	13	28	53	TIGFGQE	809	0	0	0	0	0	0	1	0	0	0	0	0	0	0	0	0	0	0	0	0
YER126C	Nsa2p	15	20	8	9	1	11	19	17	7	14	17	37	7	6	12	17	15	3	5	21	VNAVLLV	261	0	0	0	0	0	0	0	0	0	0	0	0	0	0	0	0	0	0	0	1
YER127W	Lcp5p	24	31	22	27	1	11	38	18	7	17	28	32	8	7	10	35	17	2	10	12	DRAQRRL	357	0	0	0	0	0	0	0	0	0	0	1	0	0	0	0	0	0	0	0	0
YER128W	Vfa1p	10	9	11	12	3	11	17	4	2	8	18	23	4	4	11	16	17	3	9	11	VFPSVPK	203	0	0	0	0	0	0	0	0	0	0	0	1	0	0	0	0	0	0	0	0
YER129W	Sak1p	45	66	79	74	15	35	70	56	29	57	102	93	20	39	58	166	59	3	18	58	KRRSALP	1142	0	0	0	0	0	0	0	0	0	0	0	0	0	0	1	0	0	0	0	0
YER130C	Com2p	11	23	48	30	7	16	34	13	10	25	36	30	6	25	19	61	23	0	7	19	VKTHASL	443	0	0	0	0	0	0	0	0	0	0	1	0	0	0	0	0	0	0	0	0
YER131W	Rps26Bp	16	16	8	4	4	1	4	3	3	6	4	15	2	1	9	8	1	0	4	10	AAAKKAL	119	0	0	0	0	0	0	0	0	0	0	1	0	0	0	0	0	0	0	0	0
YER132C	Pmd1p	79	94	134	100	15	64	90	81	39	105	145	98	28	73	101	254	122	11	54	66	PFFGKRR	1753	0	1	0	0	0	0	0	0	0	0	0	0	0	0	0	0	0	0	0	0
YER133W	Glc7p	12	19	13	25	12	14	20	21	4	24	33	19	7	18	16	18	6	3	13	15	AGGRKKK	312	0	0	0	0	0	0	0	0	0	0	0	1	0	0	0	0	0	0	0	0
YER134C	Yer134Cp	7	7	6	16	4	3	10	13	3	11	17	18	2	7	9	9	9	4	11	12	DYLSGKV	178	0	0	0	0	0	0	0	0	0	0	0	0	0	0	0	0	0	0	0	1
YER136W	Gdi1p	21	16	13	33	5	19	31	31	11	36	40	38	10	19	21	32	24	3	24	24	RQEQEKQ	451	0	0	0	0	0	1	0	0	0	0	0	0	0	0	0	0	0	0	0	0
YER137C	Yer137Cp	8	4	6	7	4	6	12	7	5	11	14	22	6	2	2	13	9	0	2	8	LTVIPKK	148	0	0	0	0	0	0	0	0	0	0	0	1	0	0	0	0	0	0	0	0
YER137C-A	Yer137C-Ap	22	14	37	21	4	28	17	16	13	22	24	25	12	13	41	53	40	3	17	18	HLRPGTY	440	0	0	0	0	0	0	0	0	0	0	0	0	0	0	0	0	0	0	1	0
YER138C	Yer138Cp	81	70	126	103	14	76	90	68	59	129	141	128	31	52	113	178	135	14	76	71	LTNKWIH	1755	0	0	0	0	0	0	0	0	1	0	0	0	0	0	0	0	0	0	0	0
YER138W-A	Yer138W-Ap	1	3	0	1	1	0	1	0	0	8	5	1	1	1	1	6	2	1	1	0	ISTYLIL	34	0	0	0	0	0	0	0	0	0	0	1	0	0	0	0	0	0	0	0	0
YER139C	Rtr1p	8	10	8	22	6	8	23	9	6	13	28	19	4	12	9	14	13	1	7	6	GDFTRED	226	0	0	0	1	0	0	0	0	0	0	0	0	0	0	0	0	0	0	0	0
YER140W	Emp65p	25	39	20	22	5	17	29	14	12	43	73	43	18	27	17	57	30	7	24	34	MVSKRIW	556	0	0	0	0	0	0	0	0	0	0	0	0	0	0	0	0	0	1	0	0
YER141W	Cox15p	36	27	16	9	3	15	22	31	10	30	61	35	16	23	22	42	30	15	10	33	KLASKPL	486	0	0	0	0	0	0	0	0	0	0	1	0	0	0	0	0	0	0	0	0
YER142C	Mag1p	21	12	9	17	4	5	31	11	3	21	28	38	10	16	11	20	9	3	13	14	EENFVKS	296	0	0	0	0	0	0	0	0	0	0	0	0	0	0	0	1	0	0	0	0
YER143W	Ddi1p	31	22	19	30	3	24	25	27	3	32	51	21	13	15	26	21	39	0	10	16	AASLLFQ	428	0	0	0	0	0	1	0	0	0	0	0	0	0	0	0	0	0	0	0	0
YER144C	Ubp5p	31	42	49	41	20	51	37	30	20	52	84	46	15	44	52	70	46	6	29	40	LFYERIF	805	0	0	0	0	0	0	0	0	0	0	0	0	0	1	0	0	0	0	0	0
YER145C	Ftr1p	26	18	22	11	7	14	23	33	8	33	48	21	12	23	10	28	11	8	19	29	HVKADSL	404	0	0	0	0	0	0	0	0	0	0	1	0	0	0	0	0	0	0	0	0
YER146W	Lsm5p	3	3	6	6	0	3	10	6	2	8	12	5	3	3	5	4	4	1	0	9	KTPTEAL	93	0	0	0	0	0	0	0	0	0	0	1	0	0	0	0	0	0	0	0	0
YER147C	Scc4p	29	24	30	22	18	38	48	31	13	31	82	49	20	26	14	40	27	10	28	44	QITSVKQ	624	0	0	0	0	0	1	0	0	0	0	0	0	0	0	0	0	0	0	0	0
YER148W	Spt15p	23	15	8	10	2	8	19	12	2	19	16	22	5	15	11	14	16	1	6	16	LSEFRKM	240	0	0	0	0	0	0	0	0	0	0	0	0	1	0	0	0	0	0	0	0
YER149C	Pea2p	19	18	34	30	1	14	39	10	11	16	53	37	8	14	21	49	22	2	14	8	DDPPDML	420	0	0	0	0	0	0	0	0	0	0	1	0	0	0	0	0	0	0	0	0
YER150W	Spi1p	21	1	9	3	3	1	7	6	1	6	12	2	4	4	11	19	24	0	3	11	GAVMMLL	148	0	0	0	0	0	0	0	0	0	0	1	0	0	0	0	0	0	0	0	0
YER151C	Ubp3p	52	23	74	48	6	38	61	43	29	56	57	87	20	27	48	107	56	5	36	39	LMYQKRN	912	0	0	1	0	0	0	0	0	0	0	0	0	0	0	0	0	0	0	0	0
YER152C	Yer152Cp	32	24	26	22	6	13	25	31	10	34	40	19	13	20	23	34	33	3	20	15	ITNNITM	443	0	0	0	0	0	0	0	0	0	0	0	0	1	0	0	0	0	0	0	0
YER153C	Pet122p	27	25	4	11	1	18	15	11	6	9	40	8	12	8	13	9	13	4	6	14	RGFEINT	254	0	0	0	0	0	0	0	0	0	0	0	0	0	0	0	0	1	0	0	0
YER154W	Oxa1p	36	20	22	12	1	24	12	18	9	30	41	24	11	19	20	39	29	8	7	20	NFINNKK	402	0	0	0	0	0	0	0	0	0	0	0	1	0	0	0	0	0	0	0	0
YER155C	Bem2p	88	89	172	132	16	78	107	71	63	157	205	162	45	105	87	279	132	19	58	102	PNDYFKQ	2167	0	0	0	0	0	1	0	0	0	0	0	0	0	0	0	0	0	0	0	0
YER156C	Yer156Cp	22	17	16	23	4	9	22	22	7	22	28	28	6	21	13	31	11	5	10	21	LAKMSLA	338	1	0	0	0	0	0	0	0	0	0	0	0	0	0	0	0	0	0	0	0
YER157W	Cog3p	36	36	44	67	10	36	54	16	10	59	91	66	9	37	20	68	53	2	38	49	DIDTITK	801	0	0	0	0	0	0	0	0	0	0	0	1	0	0	0	0	0	0	0	0
YER158C	Yer158Cp	30	40	54	27	4	22	21	15	10	24	31	33	17	19	46	101	40	3	15	21	KYTHYYL	573	0	0	0	0	0	0	0	0	0	0	1	0	0	0	0	0	0	0	0	0
YER159C	Bur6p	9	5	7	8	1	7	14	12	2	9	10	12	4	6	10	6	10	0	0	10	QPEEESA	142	1	0	0	0	0	0	0	0	0	0	0	0	0	0	0	0	0	0	0	0
YER159C-A	Yer159C-Ap	22	14	38	22	3	28	16	15	13	23	23	25	12	13	42	52	39	3	19	18	HLRPETY	440	0	0	0	0	0	0	0	0	0	0	0	0	0	0	0	0	0	0	1	0
YER160C	Yer160Cp	79	71	124	103	15	76	83	68	64	127	144	130	31	51	111	180	135	14	75	74	LTNKWIH	1755	0	0	0	0	0	0	0	0	1	0	0	0	0	0	0	0	0	0	0	0
YER161C	Spt2p	16	28	15	26	0	10	39	19	5	11	22	50	9	8	20	30	6	2	8	9	RRKKGIR	333	0	1	0	0	0	0	0	0	0	0	0	0	0	0	0	0	0	0	0	0
YER162C	Rad4p	39	54	38	53	14	17	71	37	13	38	57	74	17	27	32	48	34	12	25	54	EMSEESD	754	0	0	0	1	0	0	0	0	0	0	0	0	0	0	0	0	0	0	0	0
YER163C	Gcg1p	16	14	12	9	0	8	21	15	11	16	20	8	3	4	14	12	16	2	14	17	ETVNKYR	232	0	1	0	0	0	0	0	0	0	0	0	0	0	0	0	0	0	0	0	0
YER164W	Chd1p	79	87	87	111	6	52	131	76	31	79	133	138	34	48	59	118	76	18	45	60	ITESQKK	1468	0	0	0	0	0	0	0	0	0	0	0	1	0	0	0	0	0	0	0	0
YER165W	Pab1p	54	22	34	29	3	41	49	42	9	25	38	47	16	27	29	36	22	1	23	30	EQQTEQA	577	1	0	0	0	0	0	0	0	0	0	0	0	0	0	0	0	0	0	0	0
YER166W	Dnf1p	98	84	87	99	25	52	102	106	25	106	138	94	33	82	60	105	93	22	64	96	IGTQQNN	1571	0	0	1	0	0	0	0	0	0	0	0	0	0	0	0	0	0	0	0	0
YER167W	Bck2p	35	37	83	47	4	31	40	36	23	29	50	51	23	31	53	144	72	2	23	37	FYFDNSN	851	0	0	1	0	0	0	0	0	0	0	0	0	0	0	0	0	0	0	0	0
YER168C	Cca1p	30	21	44	28	5	22	37	25	14	41	65	47	12	28	25	29	27	5	15	26	AILPKYL	546	0	0	0	0	0	0	0	0	0	0	1	0	0	0	0	0	0	0	0	0
YER169W	Rph1p	34	30	57	34	10	31	50	33	25	44	69	74	16	32	60	88	40	9	26	34	QQSTPLN	796	0	0	1	0	0	0	0	0	0	0	0	0	0	0	0	0	0	0	0	0
YER170W	Adk2p	12	13	6	14	0	9	14	15	3	14	34	18	2	5	13	17	17	2	8	9	DIIFRNY	225	0	0	0	0	0	0	0	0	0	0	0	0	0	0	0	0	0	0	1	0
YER171W	Rad3p	38	49	27	48	13	27	71	33	14	57	81	50	26	33	32	54	42	4	33	46	DEDIEMQ	778	0	0	0	0	0	1	0	0	0	0	0	0	0	0	0	0	0	0	0	0
YER172C	Brr2p	116	85	135	128	24	79	176	92	44	155	232	157	41	93	85	177	109	26	73	136	SFEINVK	2163	0	0	0	0	0	0	0	0	0	0	0	1	0	0	0	0	0	0	0	0
YER173W	Rad24p	19	35	53	44	11	24	48	28	13	47	65	49	16	27	28	69	28	7	21	27	DSDLEIL	659	0	0	0	0	0	0	0	0	0	0	1	0	0	0	0	0	0	0	0	0
YER174C	Grx4p	18	8	9	16	2	15	26	10	3	17	19	16	4	16	11	22	10	2	4	16	YFQHALQ	244	0	0	0	0	0	1	0	0	0	0	0	0	0	0	0	0	0	0	0	0
YER175C	Tmt1p	16	15	7	28	3	12	19	14	7	16	20	27	7	17	15	24	14	7	14	17	YKLGKRV	299	0	0	0	0	0	0	0	0	0	0	0	0	0	0	0	0	0	0	0	1
YER175W-A	Yer175W-Ap	0	5	5	0	2	3	2	2	1	9	4	4	3	6	0	5	2	0	0	1	VSTKISF	54	0	0	0	0	0	0	0	0	0	0	0	0	0	1	0	0	0	0	0	0
YER176W	Ecm32p	44	58	97	45	20	50	84	67	17	76	87	119	14	45	46	91	70	7	28	56	FTDLTAY	1121	0	0	0	0	0	0	0	0	0	0	0	0	0	0	0	0	0	0	1	0
YER177W	Bmh1p	26	11	7	14	2	18	31	8	6	13	24	17	6	5	8	31	15	2	12	11	AEGEAPK	267	0	0	0	0	0	0	0	0	0	0	0	1	0	0	0	0	0	0	0	0
YER178W	Pda1p	40	22	10	22	7	14	26	39	8	20	33	29	17	16	18	28	24	3	21	23	QGFASRD	420	0	0	0	1	0	0	0	0	0	0	0	0	0	0	0	0	0	0	0	0
YER179W	Dmc1p	21	19	11	18	6	17	27	31	6	22	31	20	8	9	8	27	20	0	9	24	GITDSSD	334	0	0	0	1	0	0	0	0	0	0	0	0	0	0	0	0	0	0	0	0
YER180C	Isc10p	10	18	17	25	2	9	27	5	6	22	23	18	2	14	12	22	12	1	15	7	LDSNIWR	267	0	1	0	0	0	0	0	0	0	0	0	0	0	0	0	0	0	0	0	0
YER180C-A	Slo1p	2	4	7	4	1	6	11	5	0	2	11	7	4	0	2	7	6	1	2	3	SSNVLEK	85	0	0	0	0	0	0	0	0	0	0	0	1	0	0	0	0	0	0	0	0
YER182W	Fmp10p	17	14	17	7	0	10	14	18	4	14	25	19	5	10	11	9	19	4	11	16	GNPKEEK	244	0	0	0	0	0	0	0	0	0	0	0	1	0	0	0	0	0	0	0	0
YER183C	Fau1p	12	12	3	14	5	11	13	13	12	16	19	13	8	8	10	14	7	1	7	13	GSIHWFQ	211	0	0	0	0	0	1	0	0	0	0	0	0	0	0	0	0	0	0	0	0
YER184C	Tog1p	37	35	44	40	31	30	49	40	11	60	86	59	19	46	21	73	39	12	33	29	TKENLGE	794	0	0	0	0	0	0	1	0	0	0	0	0	0	0	0	0	0	0	0	0
YER185W	Pug1p	23	12	9	9	4	8	10	19	3	32	29	12	8	32	8	26	19	1	11	28	ECQTLSN	303	0	0	1	0	0	0	0	0	0	0	0	0	0	0	0	0	0	0	0	0
YER186C	Yer186Cp	8	15	11	21	9	5	24	14	5	20	23	30	8	27	15	20	15	5	11	20	MSWMQDN	306	0	0	1	0	0	0	0	0	0	0	0	0	0	0	0	0	0	0	0	0
YER187W	Yer187Wp	13	4	11	14	2	8	8	17	1	8	6	4	2	7	4	12	6	3	8	3	QNTGDGR	141	0	1	0	0	0	0	0	0	0	0	0	0	0	0	0	0	0	0	0	0
YER188C-A	Yer188C-Ap	3	0	7	2	3	2	0	4	9	9	10	8	2	6	7	7	9	0	8	3	LSFNDNT	99	0	0	0	0	0	0	0	0	0	0	0	0	0	0	0	0	1	0	0	0
YER189W	Yer189Wp	4	7	6	8	1	3	11	6	2	7	6	12	3	11	6	11	4	0	2	12	SAYFEIQ	122	0	0	0	0	0	1	0	0	0	0	0	0	0	0	0	0	0	0	0	0
YER190C-B	Yer190C-Bp	8	9	5	5	4	12	2	2	6	10	22	5	3	17	10	16	5	1	5	13	SQHSLHS	160	0	0	0	0	0	0	0	0	0	0	0	0	0	0	0	1	0	0	0	0
YER190W	Yrf1-2p	113	114	82	93	36	53	116	87	31	74	162	94	38	69	52	138	132	21	66	110	SSREVGE	1681	0	0	0	0	0	0	1	0	0	0	0	0	0	0	0	0	0	0	0	0
YFL001W	Deg1p	25	25	30	23	9	13	28	16	8	28	36	44	11	22	20	28	25	4	16	31	KKNNKNK	442	0	0	0	0	0	0	0	0	0	0	0	1	0	0	0	0	0	0	0	0
YFL002C	Spb4p	31	35	31	36	6	17	45	26	6	36	64	59	15	31	24	41	37	6	16	44	QGNFDDL	606	0	0	0	0	0	0	0	0	0	0	1	0	0	0	0	0	0	0	0	0
YFL002W-A	Yfl002W-Ap	79	73	134	112	15	85	89	60	64	127	151	133	30	49	96	166	138	15	82	72	LTNKWIH	1770	0	0	0	0	0	0	0	0	1	0	0	0	0	0	0	0	0	0	0	0
YFL002W-B	Yfl002W-Bp	25	14	38	18	3	33	23	9	18	22	31	24	10	11	32	48	34	4	21	20	RPATERI	438	0	0	0	0	0	0	0	0	0	1	0	0	0	0	0	0	0	0	0	0
YFL003C	Msh4p	51	37	60	47	17	27	62	26	15	80	101	71	25	31	20	88	54	4	22	40	FIENFEE	878	0	0	0	0	0	0	1	0	0	0	0	0	0	0	0	0	0	0	0	0
YFL004W	Vtc2p	39	42	46	54	1	28	71	32	13	44	94	78	13	44	39	71	32	10	26	51	LMGPSSD	828	0	0	0	1	0	0	0	0	0	0	0	0	0	0	0	0	0	0	0	0
YFL005W	Sec4p	11	7	16	14	3	6	12	20	1	19	16	19	4	10	2	19	15	2	4	15	SSKSNCC	215	0	0	0	0	1	0	0	0	0	0	0	0	0	0	0	0	0	0	0	0
YFL007W	Blm10p	105	92	116	157	28	76	128	75	57	151	250	139	47	115	78	175	109	20	85	140	LWRSYYA	2143	1	0	0	0	0	0	0	0	0	0	0	0	0	0	0	0	0	0	0	0
YFL008W	Smc1p	61	60	86	70	6	62	135	49	18	94	131	134	17	39	22	94	53	3	40	51	DLSNYAE	1225	0	0	0	0	0	0	1	0	0	0	0	0	0	0	0	0	0	0	0	0
YFL009W	Cdc4p	47	31	59	48	8	15	33	47	24	54	73	46	11	26	28	86	55	11	26	51	TRTTIIP	779	0	0	0	0	0	0	0	0	0	0	0	0	0	0	1	0	0	0	0	0
YFL010C	Wwm1p	19	5	7	18	0	25	5	29	3	0	6	5	5	7	25	16	8	4	15	9	GFDGSDF	211	0	0	0	0	0	0	0	0	0	0	0	0	0	1	0	0	0	0	0	0
YFL010W-A	Aua1p	1	16	2	4	5	10	1	2	11	6	6	3	3	2	3	8	2	0	6	3	RQMRVLA	94	1	0	0	0	0	0	0	0	0	0	0	0	0	0	0	0	0	0	0	0
YFL011W	Hxt10p	32	25	15	14	12	15	21	53	2	50	41	23	18	41	20	45	35	13	23	48	LVIVDSK	546	0	0	0	0	0	0	0	0	0	0	0	1	0	0	0	0	0	0	0	0
YFL012W	Yfl012Wp	2	9	12	7	3	4	11	4	5	11	11	15	2	6	7	17	9	2	3	8	LRSFQNF	148	0	0	0	0	0	0	0	0	0	0	0	0	0	1	0	0	0	0	0	0
YFL013C	Ies1p	31	31	44	51	4	25	71	25	7	42	66	66	13	28	30	52	52	2	14	38	TAMFKLE	692	0	0	0	0	0	0	1	0	0	0	0	0	0	0	0	0	0	0	0	0
YFL014W	Hsp12p	13	3	3	11	0	6	11	13	2	1	3	15	2	2	3	8	2	0	4	7	EEDPTKK	109	0	0	0	0	0	0	0	0	0	0	0	1	0	0	0	0	0	0	0	0
YFL016C	Mdj1p	38	23	22	32	10	22	21	56	16	33	22	48	10	24	24	35	33	2	13	27	IKGDKKN	511	0	0	1	0	0	0	0	0	0	0	0	0	0	0	0	0	0	0	0	0
YFL017C	Gna1p	5	5	8	10	4	6	14	13	2	17	12	14	5	5	3	5	11	2	7	11	VEMQIRK	159	0	0	0	0	0	0	0	0	0	0	0	1	0	0	0	0	0	0	0	0
YFL017W-A	Smx2p	5	3	7	6	0	2	4	6	1	9	10	5	3	1	2	4	2	0	2	5	LEALDAI	77	0	0	0	0	0	0	0	0	0	1	0	0	0	0	0	0	0	0	0	0
YFL018C	Lpd1p	45	17	25	24	5	13	38	48	14	40	37	47	9	17	15	24	27	1	10	43	YDKAIHC	499	0	0	0	0	1	0	0	0	0	0	0	0	0	0	0	0	0	0	0	0
YFL020C	Pau5p	21	4	3	5	0	3	6	7	2	9	8	2	2	3	5	11	12	1	7	11	GIYTIAN	122	0	0	1	0	0	0	0	0	0	0	0	0	0	0	0	0	0	0	0	0
YFL021W	Gat1p	27	22	68	35	8	9	6	13	18	30	42	25	11	22	37	74	35	5	6	17	DWLNLNL	510	0	0	0	0	0	0	0	0	0	0	1	0	0	0	0	0	0	0	0	0
YFL022C	Frs2p	27	19	26	35	1	25	38	28	12	27	58	41	14	26	20	31	30	6	15	24	LDEDLYE	503	0	0	0	0	0	0	1	0	0	0	0	0	0	0	0	0	0	0	0	0
YFL023W	Bud27p	32	33	47	73	0	35	114	35	11	43	52	83	16	28	30	59	33	1	20	51	LHMDSKP	796	0	0	0	0	0	0	0	0	0	0	0	0	0	0	1	0	0	0	0	0
YFL024C	Epl1p	37	55	58	59	5	62	62	26	22	52	61	75	12	35	28	84	38	4	27	30	ITQKNSS	832	0	0	0	0	0	0	0	0	0	0	0	0	0	0	0	1	0	0	0	0
YFL025C	Bst1p	52	38	66	47	9	32	51	41	24	87	135	51	25	67	46	90	53	15	43	57	LFFETIH	1029	0	0	0	0	0	0	0	0	1	0	0	0	0	0	0	0	0	0	0	0
YFL026W	Ste2p	30	16	23	22	2	14	12	18	4	33	44	17	11	27	15	49	45	3	19	27	TEDNNNL	431	0	0	0	0	0	0	0	0	0	0	1	0	0	0	0	0	0	0	0	0
YFL027C	Gyp8p	23	26	27	27	6	18	31	21	15	38	72	39	12	23	11	39	22	5	21	21	KLGHPTR	497	0	1	0	0	0	0	0	0	0	0	0	0	0	0	0	0	0	0	0	0
YFL028C	Caf16p	11	18	17	23	3	10	17	16	7	17	35	19	6	9	8	19	12	7	6	29	PDKEIGI	289	0	0	0	0	0	0	0	0	0	1	0	0	0	0	0	0	0	0	0	0
YFL029C	Cak1p	15	16	20	31	7	16	19	17	8	33	31	26	14	17	18	28	13	4	13	22	LQELEKP	368	0	0	0	0	0	0	0	0	0	0	0	0	0	0	1	0	0	0	0	0
YFL030W	Agx1p	33	13	14	21	6	11	15	27	10	23	37	25	7	19	18	38	20	5	10	33	LALQRKK	385	0	0	0	0	0	0	0	0	0	0	0	1	0	0	0	0	0	0	0	0
YFL031W	Hac1p	18	16	18	19	4	8	19	3	5	6	27	11	5	11	13	29	17	2	2	5	NDFFITS	238	0	0	0	0	0	0	0	0	0	0	0	0	0	0	0	1	0	0	0	0
YFL033C	Rim15p	89	79	141	121	15	70	84	76	45	105	160	101	35	65	102	230	125	11	43	73	SDSDETH	1770	0	0	0	0	0	0	0	0	1	0	0	0	0	0	0	0	0	0	0	0
YFL034C-A	Rpl22Bp	6	4	6	10	0	5	8	6	1	7	8	13	1	4	4	10	8	1	7	13	DEEEDDE	122	0	0	0	0	0	0	1	0	0	0	0	0	0	0	0	0	0	0	0	0
YFL034C-B	Mob2p	17	11	21	9	0	22	12	7	12	16	22	19	7	24	19	28	14	4	9	14	QGKIIYN	287	0	0	1	0	0	0	0	0	0	0	0	0	0	0	0	0	0	0	0	0
YFL034W	Mil1p	63	51	60	82	15	38	86	65	22	57	96	76	29	31	47	97	59	14	17	68	FSFPDDI	1073	0	0	0	0	0	0	0	0	0	1	0	0	0	0	0	0	0	0	0	0
YFL036W	Rpo41p	73	65	80	82	8	49	83	62	33	79	150	116	28	56	66	121	66	19	31	84	NSQYFFS	1351	0	0	0	0	0	0	0	0	0	0	0	0	0	0	0	1	0	0	0	0
YFL037W	Tub2p	31	19	27	29	6	23	36	34	11	21	32	15	15	25	18	37	26	5	14	33	PITENFE	457	0	0	0	0	0	0	1	0	0	0	0	0	0	0	0	0	0	0	0	0
YFL038C	Ypt1p	8	7	12	17	4	9	12	15	1	11	20	18	5	8	1	15	18	2	9	14	NTGGGCC	206	0	0	0	0	1	0	0	0	0	0	0	0	0	0	0	0	0	0	0	0
YFL039C	Act1p	26	18	9	20	4	14	27	29	10	30	25	18	16	14	19	31	21	4	14	26	IVHHKCF	375	0	0	0	0	0	0	0	0	0	0	0	0	0	1	0	0	0	0	0	0
YFL040W	Yfl040Wp	18	14	20	14	12	13	24	47	7	66	66	32	21	36	24	40	33	13	15	25	SDEEMII	540	0	0	0	0	0	0	0	0	0	1	0	0	0	0	0	0	0	0	0	0
YFL041W	Fet5p	33	23	37	39	4	26	42	40	27	36	59	20	19	29	38	27	36	8	31	48	EIEVSRG	622	0	0	0	0	0	0	0	1	0	0	0	0	0	0	0	0	0	0	0	0
YFL041W-A	Yfl041W-Ap	1	5	1	8	1	1	2	2	0	4	9	7	3	3	1	5	2	1	4	3	KKLLKLR	63	0	1	0	0	0	0	0	0	0	0	0	0	0	0	0	0	0	0	0	0
YFL042C	Lam5p	34	29	44	43	7	24	63	27	12	39	51	45	15	30	32	69	46	8	18	38	QLVELKL	674	0	0	0	0	0	0	0	0	0	0	1	0	0	0	0	0	0	0	0	0
YFL044C	Otu1p	18	8	22	22	3	15	19	19	7	23	25	22	7	13	11	21	15	2	7	22	VDFGQNR	301	0	1	0	0	0	0	0	0	0	0	0	0	0	0	0	0	0	0	0	0
YFL045C	Sec53p	11	13	11	16	3	7	25	20	4	14	25	19	3	20	8	15	14	2	9	15	LTELFNL	254	0	0	0	0	0	0	0	0	0	0	1	0	0	0	0	0	0	0	0	0
YFL046W	Fmp32p	9	14	10	13	2	13	17	9	7	14	24	16	6	9	2	11	15	1	3	12	AYMRLLT	207	0	0	0	0	0	0	0	0	0	0	0	0	0	0	0	0	1	0	0	0
YFL047W	Rgd2p	30	28	44	51	13	33	51	31	16	48	82	57	16	39	21	55	40	5	26	28	KRQNSKN	714	0	0	1	0	0	0	0	0	0	0	0	0	0	0	0	0	0	0	0	0
YFL048C	Emp47p	21	15	27	33	2	27	24	27	2	27	47	39	12	19	16	30	29	6	14	28	IIKTKLL	445	0	0	0	0	0	0	0	0	0	0	1	0	0	0	0	0	0	0	0	0
YFL049W	Swp82p	35	20	53	25	2	33	46	30	14	42	54	57	10	24	31	48	35	4	20	40	NEVAMNN	623	0	0	1	0	0	0	0	0	0	0	0	0	0	0	0	0	0	0	0	0
YFL050C	Alr2p	56	57	53	50	10	31	59	40	21	39	66	44	22	36	30	104	57	7	30	46	SRYSRYN	858	0	0	1	0	0	0	0	0	0	0	0	0	0	0	0	0	0	0	0	0
YFL051C	Yfl051Cp	7	6	8	8	5	2	11	10	1	5	12	6	5	5	10	13	21	2	15	8	SMGNRRR	160	0	1	0	0	0	0	0	0	0	0	0	0	0	0	0	0	0	0	0	0
YFL052W	Znf1p	23	24	16	32	22	16	25	16	8	24	56	31	8	22	20	38	28	7	19	30	EDVDALP	465	0	0	0	0	0	0	0	0	0	0	0	0	0	0	1	0	0	0	0	0
YFL053W	Dak2p	73	18	18	33	2	11	38	66	12	32	55	41	12	13	25	41	32	3	22	44	FVTAAGY	591	0	0	0	0	0	0	0	0	0	0	0	0	0	0	0	0	0	0	1	0
YFL054C	Aqy3p	48	33	38	29	4	16	36	64	11	36	46	36	16	26	35	65	41	13	20	33	KSVPTSS	646	0	0	0	0	0	0	0	0	0	0	0	0	0	0	0	1	0	0	0	0
YFL055W	Agp3p	56	22	22	20	5	8	21	49	9	50	59	19	6	35	24	42	25	12	27	47	YLSNIFT	558	0	0	0	0	0	0	0	0	0	0	0	0	0	0	0	0	1	0	0	0
YFL058W	Thi5p	24	11	10	19	10	14	23	23	5	21	33	34	9	13	18	15	17	4	20	17	KRLALPA	340	1	0	0	0	0	0	0	0	0	0	0	0	0	0	0	0	0	0	0	0
YFL059W	Snz3p	34	11	7	15	5	10	26	26	6	22	23	22	12	8	11	16	14	2	3	25	RLSEIGW	298	0	0	0	0	0	0	0	0	0	0	0	0	0	0	0	0	0	1	0	0
YFL060C	Sno3p	17	9	13	12	5	10	14	11	7	16	20	17	3	13	7	11	10	2	6	19	VLKNYSK	222	0	0	0	0	0	0	0	0	0	0	0	1	0	0	0	0	0	0	0	0
YFL061W	Ddi2p	18	13	12	14	3	8	11	12	6	14	19	7	3	9	11	13	20	3	9	20	CNTFGYN	225	0	0	1	0	0	0	0	0	0	0	0	0	0	0	0	0	0	0	0	0
YFL062W	Cos4p	17	17	18	10	8	12	30	10	3	20	49	32	12	33	12	34	9	17	14	22	CSEESLA	379	1	0	0	0	0	0	0	0	0	0	0	0	0	0	0	0	0	0	0	0
YFL064C	Yfl064Cp	5	10	11	9	3	5	13	7	3	8	15	16	4	15	8	13	8	0	9	12	LYDAYFH	174	0	0	0	0	0	0	0	0	1	0	0	0	0	0	0	0	0	0	0	0
YFL065C	Yfl065Cp	4	8	3	7	4	3	4	4	2	6	11	9	4	5	6	8	4	0	4	6	LRVCCPS	102	0	0	0	0	0	0	0	0	0	0	0	0	0	0	0	1	0	0	0	0
YFL066C	Yfl066Cp	27	21	16	17	9	10	32	31	6	25	42	28	8	17	13	21	20	5	12	32	HVGCCVC	392	0	0	0	0	1	0	0	0	0	0	0	0	0	0	0	0	0	0	0	0
YFL067W	Yfl067Wp	16	10	2	8	0	0	2	32	0	21	7	0	2	2	6	38	16	0	0	13	ALLEARR	175	0	1	0	0	0	0	0	0	0	0	0	0	0	0	0	0	0	0	0	0
YFL068W	Yfl068Wp	8	9	5	5	4	12	2	2	6	9	23	6	3	16	11	15	5	1	5	13	SQHSLHS	160	0	0	0	0	0	0	0	0	0	0	0	0	0	0	0	1	0	0	0	0
YFR001W	Loc1p	16	20	8	11	0	8	19	7	1	11	16	41	2	3	7	13	9	0	3	9	KKVSFAQ	204	0	0	0	0	0	1	0	0	0	0	0	0	0	0	0	0	0	0	0	0
YFR002W	Nic96p	45	38	67	49	5	33	59	32	15	69	108	65	15	30	23	72	36	8	34	36	INIDVSL	839	0	0	0	0	0	0	0	0	0	0	1	0	0	0	0	0	0	0	0	0
YFR003C	Ypi1p	5	15	11	10	3	12	20	5	5	4	5	11	5	2	7	18	5	1	4	7	KQQEKKD	155	0	0	0	1	0	0	0	0	0	0	0	0	0	0	0	0	0	0	0	0
YFR004W	Rpn11p	19	12	16	18	1	14	24	19	8	13	27	24	16	6	6	21	19	3	10	30	VNSVAIK	306	0	0	0	0	0	0	0	0	0	0	0	1	0	0	0	0	0	0	0	0
YFR005C	Sad1p	13	17	29	26	10	15	32	13	19	27	50	38	3	29	19	35	21	6	14	32	QVWEKQE	448	0	0	0	0	0	0	1	0	0	0	0	0	0	0	0	0	0	0	0	0
YFR006W	Yfr006Wp	26	29	23	39	10	13	44	33	17	39	47	41	14	30	24	29	20	4	24	29	SGFHVIV	535	0	0	0	0	0	0	0	0	0	0	0	0	0	0	0	0	0	0	0	1
YFR007W	Yfh7p	20	16	25	27	7	13	19	14	12	26	35	26	4	14	13	23	20	1	10	28	IVHIRND	353	0	0	0	1	0	0	0	0	0	0	0	0	0	0	0	0	0	0	0	0
YFR008W	Far7p	8	10	17	11	0	26	20	5	6	12	32	16	9	4	4	15	10	0	7	9	LRLHAQD	221	0	0	0	1	0	0	0	0	0	0	0	0	0	0	0	0	0	0	0	0
YFR009W	Gcn20p	46	38	34	60	5	39	51	42	18	39	89	60	15	27	19	59	35	4	24	48	AGVVKKH	752	0	0	0	0	0	0	0	0	1	0	0	0	0	0	0	0	0	0	0	0
YFR010W	Ubp6p	23	21	31	26	5	26	46	27	7	27	42	50	11	26	19	39	24	3	17	29	MYKGFGL	499	0	0	0	0	0	0	0	0	0	0	1	0	0	0	0	0	0	0	0	0
YFR011C	Mic19p	7	1	11	12	2	10	15	10	0	6	21	24	3	5	2	20	9	0	4	8	FKKLVMG	170	0	0	0	0	0	0	0	1	0	0	0	0	0	0	0	0	0	0	0	0
YFR012W	Dcv1p	10	8	7	4	8	4	2	11	5	20	34	5	3	15	8	24	15	4	5	10	QSDRKHS	202	0	0	0	0	0	0	0	0	0	0	0	0	0	0	0	1	0	0	0	0
YFR012W-A	Yfr012W-Ap	3	2	1	0	0	3	0	0	1	0	1	5	1	1	4	1	1	0	3	1	QPAYTFQ	28	0	0	0	0	0	1	0	0	0	0	0	0	0	0	0	0	0	0	0	0
YFR013W	Ioc3p	39	38	46	61	4	40	55	26	15	33	80	79	14	35	51	64	36	8	30	33	RVKRQRT	787	0	0	0	0	0	0	0	0	0	0	0	0	0	0	0	0	1	0	0	0
YFR014C	Cmk1p	28	16	15	33	5	17	41	24	8	21	49	51	4	16	18	33	22	4	13	28	KDTKTEE	446	0	0	0	0	0	0	1	0	0	0	0	0	0	0	0	0	0	0	0	0
YFR015C	Gsy1p	47	39	43	50	7	18	48	43	21	34	72	41	13	34	29	37	38	8	31	55	SAYYEDN	708	0	0	1	0	0	0	0	0	0	0	0	0	0	0	0	0	0	0	0	0
YFR016C	Yfr016Cp	71	39	85	104	4	41	215	53	15	73	59	119	11	20	46	97	93	2	9	77	ELIYDTI	1233	0	0	0	0	0	0	0	0	0	1	0	0	0	0	0	0	0	0	0	0
YFR017C	Igd1p	10	15	15	13	2	9	10	11	7	8	8	7	7	8	18	24	12	0	5	6	LHMFGEK	195	0	0	0	0	0	0	0	0	0	0	0	1	0	0	0	0	0	0	0	0
YFR018C	Yfr018Cp	34	22	18	19	3	12	30	23	15	16	46	7	5	16	14	19	21	7	14	22	SLRSRNQ	363	0	0	0	0	0	1	0	0	0	0	0	0	0	0	0	0	0	0	0	0
YFR019W	Fab1p	93	106	184	133	26	79	130	88	60	140	190	174	42	83	106	279	165	18	79	103	PWYREGN	2278	0	0	1	0	0	0	0	0	0	0	0	0	0	0	0	0	0	0	0	0
YFR020W	Css2p	14	6	15	19	6	6	9	20	6	12	15	6	10	16	8	20	20	5	8	11	IEAGFTS	232	0	0	0	0	0	0	0	0	0	0	0	0	0	0	0	1	0	0	0	0
YFR021W	Atg18p	27	23	25	33	4	13	26	29	10	43	37	23	18	20	22	65	39	0	18	25	QYSILMD	500	0	0	0	1	0	0	0	0	0	0	0	0	0	0	0	0	0	0	0	0
YFR022W	Rog3p	29	35	49	31	12	23	36	40	8	43	73	38	10	24	58	124	33	3	20	44	LSKGNKR	733	0	1	0	0	0	0	0	0	0	0	0	0	0	0	0	0	0	0	0	0
YFR023W	Pes4p	18	31	51	29	5	15	41	25	15	41	48	65	9	41	21	65	34	3	26	28	SSLGFKR	611	0	1	0	0	0	0	0	0	0	0	0	0	0	0	0	0	0	0	0	0
YFR024C-A	Lsb3p	46	39	19	43	1	8	16	47	1	21	22	21	4	21	22	59	24	4	18	23	ANYVELV	459	0	0	0	0	0	0	0	0	0	0	0	0	0	0	0	0	0	0	0	1
YFR025C	His2p	13	10	21	21	8	14	24	14	16	23	30	21	7	16	15	25	11	3	16	27	DPFWANI	335	0	0	0	0	0	0	0	0	0	1	0	0	0	0	0	0	0	0	0	0
YFR026C	Uli1p	9	5	19	6	6	6	9	11	2	9	17	9	3	5	10	14	10	2	9	8	ISYSSGK	169	0	0	0	0	0	0	0	0	0	0	0	1	0	0	0	0	0	0	0	0
YFR027W	Eco1p	12	20	19	9	3	8	15	19	8	24	17	25	6	2	11	29	16	6	12	20	LLLPVYI	281	0	0	0	0	0	0	0	0	0	1	0	0	0	0	0	0	0	0	0	0
YFR028C	Cdc14p	37	31	44	31	7	21	28	36	18	34	42	30	9	28	27	44	29	4	21	30	ISGSIKK	551	0	0	0	0	0	0	0	0	0	0	0	1	0	0	0	0	0	0	0	0
YFR029W	Ptr3p	32	34	42	39	18	29	38	27	18	54	56	43	10	27	34	71	57	4	19	26	CKQIFHK	678	0	0	0	0	0	0	0	0	0	0	0	1	0	0	0	0	0	0	0	0
YFR030W	Met10p	81	28	52	58	2	29	77	55	15	73	102	77	5	59	50	94	49	9	38	82	RYILEVY	1035	0	0	0	0	0	0	0	0	0	0	0	0	0	0	0	0	0	0	1	0
YFR031C	Smc2p	52	52	70	61	9	60	123	47	16	82	134	130	25	34	23	86	78	3	27	58	TSVVSIM	1170	0	0	0	0	0	0	0	0	0	0	0	0	1	0	0	0	0	0	0	0
YFR031C-A	Rpl2Ap	23	26	11	9	0	8	8	35	10	18	16	19	2	5	11	15	10	1	7	20	GSQKTQD	254	0	0	0	1	0	0	0	0	0	0	0	0	0	0	0	0	0	0	0	0
YFR032C	Rrt5p	29	12	16	19	3	15	15	6	5	17	20	20	1	9	27	18	29	1	8	19	RPTVAAT	289	0	0	0	0	0	0	0	0	0	0	0	0	0	0	0	0	1	0	0	0
YFR032C-A	Rpl29p	9	4	4	1	0	1	0	3	6	1	3	13	1	1	3	2	4	0	2	1	ALAAAKK	59	0	0	0	0	0	0	0	0	0	0	0	1	0	0	0	0	0	0	0	0
YFR032C-B	Min10p	4	5	6	0	1	6	3	5	3	13	5	2	1	7	5	10	4	0	5	2	GNAGSQI	87	0	0	0	0	0	0	0	0	0	1	0	0	0	0	0	0	0	0	0	0
YFR033C	Qcr6p	10	3	3	22	2	8	36	6	7	2	11	9	2	4	3	0	5	1	4	9	RLFDKLK	147	0	0	0	0	0	0	0	0	0	0	0	1	0	0	0	0	0	0	0	0
YFR034C	Pho4p	26	18	19	18	1	10	20	12	13	11	22	20	5	5	23	40	22	2	4	21	LQQNVST	312	0	0	0	0	0	0	0	0	0	0	0	0	0	0	0	0	1	0	0	0
YFR035C	Yfr035Cp	10	5	4	3	10	1	2	6	0	5	12	6	3	15	3	13	9	0	1	6	FFFFCLA	114	1	0	0	0	0	0	0	0	0	0	0	0	0	0	0	0	0	0	0	0
YFR036W	Cdc26p	6	4	17	17	0	7	7	3	6	6	10	6	2	3	2	12	10	0	3	3	PFYIREE	124	0	0	0	0	0	0	1	0	0	0	0	0	0	0	0	0	0	0	0	0
YFR037C	Rsc8p	25	21	29	37	7	28	57	32	14	33	48	51	9	20	21	44	26	5	14	36	VYKPWSL	557	0	0	0	0	0	0	0	0	0	0	1	0	0	0	0	0	0	0	0	0
YFR038W	Irc5p	43	31	73	66	8	33	54	39	14	52	107	79	22	35	22	58	50	8	19	40	FETTSGL	853	0	0	0	0	0	0	0	0	0	0	1	0	0	0	0	0	0	0	0	0
YFR039C	Osw7p	24	17	30	39	6	20	53	17	12	33	54	36	12	25	9	42	25	8	22	26	EFVRQEH	510	0	0	0	0	0	0	0	0	1	0	0	0	0	0	0	0	0	0	0	0
YFR040W	Sap155p	28	38	109	97	5	40	78	37	20	82	94	60	21	45	30	91	51	6	29	41	DNDYDHE	1002	0	0	0	0	0	0	1	0	0	0	0	0	0	0	0	0	0	0	0	0
YFR041C	Erj5p	7	11	19	13	2	15	13	19	3	20	24	39	5	15	12	25	15	5	17	16	KVIYSRK	295	0	0	0	0	0	0	0	0	0	0	0	1	0	0	0	0	0	0	0	0
YFR042W	Keg1p	10	7	6	4	2	4	5	7	7	16	39	14	4	14	5	14	10	4	16	12	YKKLLTK	200	0	0	0	0	0	0	0	0	0	0	0	1	0	0	0	0	0	0	0	0
YFR043C	Irc6p	11	10	18	14	4	13	25	4	8	22	21	12	5	10	10	12	11	5	7	15	DELSRYL	237	0	0	0	0	0	0	0	0	0	0	1	0	0	0	0	0	0	0	0	0
YFR044C	Dug1p	29	11	14	35	5	16	27	38	9	30	44	40	12	23	26	44	25	5	15	33	YSESPEN	481	0	0	1	0	0	0	0	0	0	0	0	0	0	0	0	0	0	0	0	0
YFR045W	Yfr045Wp	27	11	18	7	3	18	9	17	4	22	27	22	10	22	9	19	33	1	10	20	LGFSSRS	309	0	0	0	0	0	0	0	0	0	0	0	0	0	0	0	1	0	0	0	0
YFR046C	Cnn1p	12	22	24	30	0	21	40	10	5	26	38	20	7	9	21	31	24	1	5	15	RIESYLF	361	0	0	0	0	0	0	0	0	0	0	0	0	0	1	0	0	0	0	0	0
YFR047C	Bna6p	22	9	15	18	9	7	19	25	7	17	31	21	7	10	8	23	15	5	8	19	FSLKLAH	295	0	0	0	0	0	0	0	0	1	0	0	0	0	0	0	0	0	0	0	0
YFR048W	Rmd8p	28	50	45	43	4	24	45	27	17	40	55	36	14	32	38	70	36	4	22	32	IHRHTST	662	0	0	0	0	0	0	0	0	0	0	0	0	0	0	0	0	1	0	0	0
YFR049W	Ymr31p	10	6	6	1	2	1	9	6	5	8	8	10	4	6	11	11	5	1	3	10	INSGGAW	123	0	0	0	0	0	0	0	0	0	0	0	0	0	0	0	0	0	1	0	0
YFR050C	Pre4p	23	13	20	17	0	10	11	19	3	18	21	12	9	8	11	18	16	3	13	21	GYGTQKI	266	0	0	0	0	0	0	0	0	0	1	0	0	0	0	0	0	0	0	0	0
YFR051C	Ret2p	45	25	26	35	1	25	42	24	14	39	41	28	12	23	24	64	29	2	16	31	SDEYLVQ	546	0	0	0	0	0	1	0	0	0	0	0	0	0	0	0	0	0	0	0	0
YFR052W	Rpn12p	14	4	25	19	1	10	24	4	4	24	37	25	6	14	8	26	9	3	13	4	ISIENIV	274	0	0	0	0	0	0	0	0	0	0	0	0	0	0	0	0	0	0	0	1
YFR053C	Hxk1p	32	18	18	36	4	15	35	42	9	33	48	39	13	17	25	24	29	4	16	28	SLGIIGA	485	1	0	0	0	0	0	0	0	0	0	0	0	0	0	0	0	0	0	0	0
YFR055W	Irc7p	25	13	9	21	4	6	20	36	9	18	44	21	9	11	14	24	22	6	9	19	LGFSWGG	340	0	0	0	0	0	0	0	1	0	0	0	0	0	0	0	0	0	0	0	0
YFR057W	Yfr057Wp	8	6	9	7	2	3	5	3	4	9	14	11	2	15	5	23	7	1	10	7	SASVTKP	151	0	0	0	0	0	0	0	0	0	0	0	0	0	0	1	0	0	0	0	0
YGL001C	Erg26p	27	11	20	28	5	10	13	26	10	26	26	26	8	16	19	15	18	6	10	29	AWMDEGL	349	0	0	0	0	0	0	0	0	0	0	1	0	0	0	0	0	0	0	0	0
YGL002W	Erp6p	7	12	8	12	3	9	17	11	4	12	24	15	6	14	3	19	7	4	10	19	FVKQKVL	216	0	0	0	0	0	0	0	0	0	0	1	0	0	0	0	0	0	0	0	0
YGL003C	Cdh1p	31	36	32	34	6	17	25	32	17	26	49	29	11	17	29	75	39	9	15	37	DAFNQIR	566	0	1	0	0	0	0	0	0	0	0	0	0	0	0	0	0	0	0	0	0
YGL004C	Rpn14p	22	16	32	30	6	11	28	31	11	31	32	24	5	22	11	32	29	3	12	29	LYNLSNP	417	0	0	0	0	0	0	0	0	0	0	0	0	0	0	1	0	0	0	0	0
YGL005C	Cog7p	12	11	18	24	1	10	24	6	3	16	36	18	5	10	2	34	26	2	9	12	IDDGMIS	279	0	0	0	0	0	0	0	0	0	0	0	0	0	0	0	1	0	0	0	0
YGL006W	Pmc1p	76	54	73	73	17	43	64	66	13	80	119	83	28	61	39	102	62	11	25	84	PESTAFY	1173	0	0	0	0	0	0	0	0	0	0	0	0	0	0	0	0	0	0	1	0
YGL006W-A	Ygl006W-Ap	2	2	1	0	0	1	0	2	5	5	4	2	2	3	3	3	0	0	1	0	PPRKGFI	36	0	0	0	0	0	0	0	0	0	1	0	0	0	0	0	0	0	0	0	0
YGL007C-A	Ygl007C-Ap	0	1	3	1	0	0	0	0	0	4	4	1	1	2	2	6	0	0	1	2	LSLSSNI	28	0	0	0	0	0	0	0	0	0	1	0	0	0	0	0	0	0	0	0	0
YGL008C	Pma1p	90	33	26	59	9	27	54	76	14	64	86	48	24	38	36	59	57	15	22	81	TQHEKET	918	0	0	0	0	0	0	0	0	0	0	0	0	0	0	0	0	1	0	0	0
YGL009C	Leu1p	61	33	29	55	11	26	55	63	17	55	58	60	15	33	40	47	48	8	17	48	DKVHQDW	779	0	0	0	0	0	0	0	0	0	0	0	0	0	0	0	0	0	1	0	0
YGL010W	Mpo1p	6	9	5	5	2	8	6	11	7	12	35	8	5	16	6	9	6	1	6	11	NLRMQRQ	174	0	0	0	0	0	1	0	0	0	0	0	0	0	0	0	0	0	0	0	0
YGL011C	Scl1p	28	11	11	14	3	8	18	14	4	18	15	18	6	10	10	14	18	1	13	18	VAIAEQD	252	0	0	0	1	0	0	0	0	0	0	0	0	0	0	0	0	0	0	0	0
YGL012W	Erg4p	24	12	16	15	12	15	17	30	15	28	52	30	15	39	23	16	29	20	38	27	VFIPYVF	473	0	0	0	0	0	0	0	0	0	0	0	0	0	1	0	0	0	0	0	0
YGL013C	Pdr1p	42	43	99	57	24	39	63	42	24	66	97	71	22	66	40	112	58	8	37	58	SDVYPDS	1068	0	0	0	0	0	0	0	0	0	0	0	0	0	0	0	1	0	0	0	0
YGL014W	Puf4p	51	21	90	48	11	43	38	45	29	52	76	52	26	32	76	86	49	2	23	38	GMLHLDS	888	0	0	0	0	0	0	0	0	0	0	0	0	0	0	0	1	0	0	0	0
YGL015C	Ygl015Cp	3	5	12	7	4	4	10	3	4	6	15	11	3	6	8	16	7	2	2	2	ECCTSDD	130	0	0	0	1	0	0	0	0	0	0	0	0	0	0	0	0	0	0	0	0
YGL016W	Kap122p	43	27	81	50	20	69	66	37	17	88	134	50	27	58	34	88	70	13	39	70	TLPNYQG	1081	0	0	0	0	0	0	0	1	0	0	0	0	0	0	0	0	0	0	0	0
YGL017W	Ate1p	25	21	25	25	15	12	42	33	12	32	42	38	17	22	25	29	21	7	32	28	ILYSEQM	503	0	0	0	0	0	0	0	0	0	0	0	0	1	0	0	0	0	0	0	0
YGL018C	Jac1p	11	9	7	13	1	19	12	4	5	6	25	17	5	5	7	9	11	3	9	6	KQLEMNH	184	0	0	0	0	0	0	0	0	1	0	0	0	0	0	0	0	0	0	0	0
YGL019W	Ckb1p	12	13	6	22	9	11	36	16	8	8	21	15	7	18	13	22	10	4	12	15	EFETPAV	278	0	0	0	0	0	0	0	0	0	0	0	0	0	0	0	0	0	0	0	1
YGL020C	Get1p	19	4	12	10	0	9	14	8	7	14	25	25	6	15	7	17	11	8	7	17	DDAIILD	235	0	0	0	1	0	0	0	0	0	0	0	0	0	0	0	0	0	0	0	0
YGL021W	Alk1p	24	38	51	47	6	33	30	25	21	45	91	70	15	27	27	116	42	9	15	28	DLLKLYK	760	0	0	0	0	0	0	0	0	0	0	0	1	0	0	0	0	0	0	0	0
YGL022W	Stt3p	59	32	19	38	5	14	24	46	12	57	72	32	22	53	26	51	43	21	37	55	PELGLRV	718	0	0	0	0	0	0	0	0	0	0	0	0	0	0	0	0	0	0	0	1
YGL023C	Pib2p	29	34	63	40	8	29	40	31	18	32	42	47	8	15	28	87	38	5	11	30	NWNWSSF	635	0	0	0	0	0	0	0	0	0	0	0	0	0	1	0	0	0	0	0	0
YGL025C	Pgd1p	38	11	46	15	2	41	11	20	8	15	33	18	20	8	28	32	32	0	6	13	GLNMDFL	397	0	0	0	0	0	0	0	0	0	0	1	0	0	0	0	0	0	0	0	0
YGL026C	Trp5p	64	28	26	40	7	27	42	66	19	34	62	44	11	32	31	43	46	5	19	61	FEEDPSA	707	1	0	0	0	0	0	0	0	0	0	0	0	0	0	0	0	0	0	0	0
YGL027C	Cwh41p	36	33	48	52	8	32	71	50	18	52	78	51	19	49	37	60	36	19	41	43	VNILGRF	833	0	0	0	0	0	0	0	0	0	0	0	0	0	1	0	0	0	0	0	0
YGL028C	Scw11p	34	3	24	22	6	29	24	30	4	36	27	18	4	15	24	107	80	3	15	37	GVIEYFP	542	0	0	0	0	0	0	0	0	0	0	0	0	0	0	1	0	0	0	0	0
YGL029W	Cgr1p	11	15	4	2	0	4	18	3	1	1	9	27	4	1	2	4	5	2	1	6	NKALKER	120	0	1	0	0	0	0	0	0	0	0	0	0	0	0	0	0	0	0	0	0
YGL030W	Rpl30p	8	3	4	2	0	4	5	9	0	7	13	12	2	2	2	10	7	0	6	9	DILTTLA	105	1	0	0	0	0	0	0	0	0	0	0	0	0	0	0	0	0	0	0	0
YGL031C	Rpl24Ap	18	16	4	3	0	7	10	8	2	7	7	30	1	8	4	14	7	1	1	7	KVAATSR	155	0	1	0	0	0	0	0	0	0	0	0	0	0	0	0	0	0	0	0	0
YGL032C	Aga2p	4	1	3	0	3	5	4	4	1	6	7	3	2	5	5	13	11	0	4	6	INTQYVF	87	0	0	0	0	0	0	0	0	0	0	0	0	0	1	0	0	0	0	0	0
YGL033W	Hop2p	11	6	16	18	3	10	24	3	1	20	20	24	3	6	7	15	13	1	3	10	EIGFEDI	214	0	0	0	0	0	0	0	0	0	1	0	0	0	0	0	0	0	0	0	0
YGL035C	Mig1p	22	29	38	19	4	41	19	20	17	18	47	26	14	11	41	79	35	0	6	18	LPFPHMD	504	0	0	0	1	0	0	0	0	0	0	0	0	0	0	0	0	0	0	0	0
YGL036W	Ygl036Wp	34	19	95	53	8	42	39	29	21	80	104	56	13	40	34	106	68	9	27	32	DFENENN	909	0	0	1	0	0	0	0	0	0	0	0	0	0	0	0	0	0	0	0	0
YGL037C	Pnc1p	9	7	9	21	2	6	12	8	12	16	14	18	5	5	10	12	15	5	10	20	NINVVDK	216	0	0	0	0	0	0	0	0	0	0	0	1	0	0	0	0	0	0	0	0
YGL038C	Och1p	19	18	31	38	1	21	18	17	11	35	44	38	12	22	30	51	23	11	18	22	DKNAGHK	480	0	0	0	0	0	0	0	0	0	0	0	1	0	0	0	0	0	0	0	0
YGL039W	Ygl039Wp	27	6	22	21	9	11	22	21	5	19	29	32	4	24	11	31	20	3	6	25	LEVQSKS	348	0	0	0	0	0	0	0	0	0	0	0	0	0	0	0	1	0	0	0	0
YGL040C	Hem2p	34	21	13	24	9	6	19	26	9	26	34	15	6	14	20	19	13	2	14	18	DWLDEEN	342	0	0	1	0	0	0	0	0	0	0	0	0	0	0	0	0	0	0	0	0
YGL041C-B	Ygl041C-Bp	2	2	1	2	3	0	2	1	2	6	11	1	2	8	0	8	3	0	3	3	DRAIFNA	60	1	0	0	0	0	0	0	0	0	0	0	0	0	0	0	0	0	0	0	0
YGL041W-A	Dpc13p	5	12	9	8	0	7	11	4	4	12	18	16	8	2	6	13	7	4	1	7	LGLEKKK	154	0	0	0	0	0	0	0	0	0	0	0	1	0	0	0	0	0	0	0	0
YGL043W	Dst1p	26	11	22	19	7	15	22	9	10	15	20	39	4	6	11	22	18	2	9	22	GNRWKFS	309	0	0	0	0	0	0	0	0	0	0	0	0	0	0	0	1	0	0	0	0
YGL044C	Rna15p	17	10	35	15	4	24	17	18	1	14	30	15	7	12	16	27	8	2	6	18	RGEFGAF	296	0	0	0	0	0	0	0	0	0	0	0	0	0	1	0	0	0	0	0	0
YGL045W	Rim8p	18	29	33	27	6	22	34	26	6	40	38	46	11	18	34	59	37	3	16	39	PPPCDDY	542	0	0	0	0	0	0	0	0	0	0	0	0	0	0	0	0	0	0	1	0
YGL047W	Alg13p	8	9	6	10	6	13	13	15	4	16	20	10	4	12	8	17	9	1	6	15	LVETIYS	202	0	0	0	0	0	0	0	0	0	0	0	0	0	0	0	1	0	0	0	0
YGL048C	Rpt6p	26	27	14	20	4	13	35	27	8	31	37	36	14	10	16	24	18	0	8	37	SVAKLFK	405	0	0	0	0	0	0	0	0	0	0	0	1	0	0	0	0	0	0	0	0
YGL049C	Tif4632p	48	47	76	52	5	40	84	46	19	37	56	89	22	27	59	72	58	7	29	41	NNDGDSD	914	0	0	0	1	0	0	0	0	0	0	0	0	0	0	0	0	0	0	0	0
YGL050W	Tyw3p	12	15	13	14	5	9	24	18	2	20	25	25	5	10	10	24	15	2	9	16	KSPQNVL	273	0	0	0	0	0	0	0	0	0	0	1	0	0	0	0	0	0	0	0	0
YGL051W	Mst27p	15	15	15	10	2	6	16	7	4	17	27	12	3	9	12	15	13	4	16	16	ALLKKTE	234	0	0	0	0	0	0	1	0	0	0	0	0	0	0	0	0	0	0	0	0
YGL053W	Prm8p	13	7	12	13	4	9	19	11	4	19	22	16	4	15	10	19	12	4	12	12	PGVDEFF	237	0	0	0	0	0	0	0	0	0	0	0	0	0	1	0	0	0	0	0	0
YGL054C	Erv14p	11	3	9	5	2	2	6	7	4	10	27	7	4	13	3	4	4	2	7	8	AESGDDF	138	0	0	0	0	0	0	0	0	0	0	0	0	0	1	0	0	0	0	0	0
YGL055W	Ole1p	35	22	24	28	4	15	23	37	21	38	42	38	14	25	18	31	29	15	24	27	YETGKFF	510	0	0	0	0	0	0	0	0	0	0	0	0	0	1	0	0	0	0	0	0
YGL056C	Sds23p	20	21	43	19	4	24	24	20	18	31	55	30	9	12	38	72	40	3	10	34	KQRGHIG	527	0	0	0	0	0	0	0	1	0	0	0	0	0	0	0	0	0	0	0	0
YGL057C	Gep7p	12	12	23	15	0	15	12	10	4	19	35	23	5	21	15	26	13	5	5	17	KSTVISE	287	0	0	0	0	0	0	1	0	0	0	0	0	0	0	0	0	0	0	0	0
YGL058W	Rad6p	12	8	9	28	1	3	12	4	3	6	11	9	8	7	15	10	8	3	5	10	DDDDEAD	172	0	0	0	1	0	0	0	0	0	0	0	0	0	0	0	0	0	0	0	0
YGL059W	Pkp2p	16	20	28	20	5	19	36	20	17	36	57	38	14	21	22	37	27	2	33	23	KLQLDKV	491	0	0	0	0	0	0	0	0	0	0	0	0	0	0	0	0	0	0	0	1
YGL060W	Ybp2p	32	18	45	30	12	19	52	18	14	53	82	41	18	24	25	50	44	4	27	33	EEMNIRS	641	0	0	0	0	0	0	0	0	0	0	0	0	0	0	0	1	0	0	0	0
YGL061C	Duo1p	13	15	27	12	1	10	10	12	6	17	19	21	5	4	13	28	16	2	4	12	SSRKMFR	247	0	1	0	0	0	0	0	0	0	0	0	0	0	0	0	0	0	0	0	0
YGL062W	Pyc1p	102	66	46	77	12	50	75	90	29	72	104	65	26	47	55	60	63	8	31	100	VPVETKA	1178	1	0	0	0	0	0	0	0	0	0	0	0	0	0	0	0	0	0	0	0
YGL063W	Pus2p	27	28	16	15	11	18	20	26	11	20	40	16	9	15	21	21	17	5	14	20	RLATPLI	370	0	0	0	0	0	0	0	0	0	1	0	0	0	0	0	0	0	0	0	0
YGL064C	Mrh4p	26	27	33	26	2	16	27	27	10	45	60	62	12	23	36	44	37	5	8	35	KKHQRLS	561	0	0	0	0	0	0	0	0	0	0	0	0	0	0	0	1	0	0	0	0
YGL065C	Alg2p	30	15	25	22	6	19	37	22	10	43	53	37	8	37	19	32	23	7	25	33	SYPYEEI	503	0	0	0	0	0	0	0	0	0	1	0	0	0	0	0	0	0	0	0	0
YGL066W	Sgf73p	34	31	62	41	7	73	29	44	18	24	38	50	12	12	31	71	37	1	15	27	PYNGRIN	657	0	0	1	0	0	0	0	0	0	0	0	0	0	0	0	0	0	0	0	0
YGL067W	Npy1p	16	16	27	20	13	10	23	20	6	29	33	23	4	23	17	35	26	5	16	22	KTSSSHL	384	0	0	0	0	0	0	0	0	0	0	1	0	0	0	0	0	0	0	0	0
YGL068W	Mnp1p	19	5	5	9	0	2	15	12	1	13	18	23	5	5	10	18	18	1	0	15	GAKVSLE	194	0	0	0	0	0	0	1	0	0	0	0	0	0	0	0	0	0	0	0	0
YGL070C	Rpb9p	2	12	7	7	8	6	9	4	3	4	8	5	3	9	5	11	9	0	3	7	NKRTQFS	122	0	0	0	0	0	0	0	0	0	0	0	0	0	0	0	1	0	0	0	0
YGL071W	Aft1p	28	25	63	44	8	38	39	23	38	34	48	47	7	28	46	79	44	2	14	35	KYVKPED	690	0	0	0	1	0	0	0	0	0	0	0	0	0	0	0	0	0	0	0	0
YGL073W	Hsf1p	38	39	120	65	0	31	46	33	22	44	58	42	14	31	50	93	60	6	15	26	LPKRAKK	833	0	0	0	0	0	0	0	0	0	0	0	1	0	0	0	0	0	0	0	0
YGL075C	Mps2p	19	24	25	23	2	20	29	17	5	33	34	30	2	24	13	35	19	5	10	18	YSRVFGI	387	0	0	0	0	0	0	0	0	0	1	0	0	0	0	0	0	0	0	0	0
YGL076C	Rpl7Ap	24	15	14	4	0	12	16	15	4	21	20	29	2	10	11	12	9	2	10	14	KLVKSMN	244	0	0	1	0	0	0	0	0	0	0	0	0	0	0	0	0	0	0	0	0
YGL077C	Hnm1p	46	12	23	17	16	9	23	43	14	45	54	24	15	43	22	57	28	15	19	38	HVPWGKK	563	0	0	0	0	0	0	0	0	0	0	0	1	0	0	0	0	0	0	0	0
YGL078C	Dbp3p	33	20	20	32	3	23	44	29	11	27	49	69	6	17	22	30	31	2	13	42	PKKITFD	523	0	0	0	1	0	0	0	0	0	0	0	0	0	0	0	0	0	0	0	0
YGL079W	Kxd1p	10	8	15	23	1	10	21	5	3	15	16	11	4	10	7	34	12	0	4	9	LNEDHDC	218	0	0	0	0	1	0	0	0	0	0	0	0	0	0	0	0	0	0	0	0
YGL080W	Mpc1p	10	3	4	4	1	6	7	7	2	7	12	15	3	9	6	7	11	2	9	5	KEKTGKQ	130	0	0	0	0	0	1	0	0	0	0	0	0	0	0	0	0	0	0	0	0
YGL081W	Ygl081Wp	10	17	17	22	9	8	35	16	8	32	25	23	2	15	9	26	28	2	4	12	FDRLLSN	320	0	0	1	0	0	0	0	0	0	0	0	0	0	0	0	0	0	0	0	0
YGL082W	Ygl082Wp	19	19	39	18	3	29	27	24	7	19	34	21	7	15	11	27	22	2	16	22	KKNCVIM	381	0	0	0	0	0	0	0	0	0	0	0	0	1	0	0	0	0	0	0	0
YGL083W	Scy1p	26	21	46	40	8	30	46	26	13	54	92	69	15	46	50	89	56	6	25	46	NVYGSLI	804	0	0	0	0	0	0	0	0	0	1	0	0	0	0	0	0	0	0	0	0
YGL084C	Gup1p	36	29	27	20	6	9	18	21	14	55	71	28	12	45	20	44	25	18	28	34	HGIYLKC	560	0	0	0	0	1	0	0	0	0	0	0	0	0	0	0	0	0	0	0	0
YGL085W	Lcl3p	11	22	16	15	2	8	11	22	5	17	22	27	5	15	12	15	13	10	12	14	GEYKKRI	274	0	0	0	0	0	0	0	0	0	1	0	0	0	0	0	0	0	0	0	0
YGL086W	Mad1p	22	27	94	52	7	52	73	15	7	33	105	81	14	22	10	54	33	6	18	24	WEQRQAK	749	0	0	0	0	0	0	0	0	0	0	0	1	0	0	0	0	0	0	0	0
YGL087C	Mms2p	4	7	8	8	3	2	11	9	3	6	13	11	4	5	12	9	12	2	4	4	PKEGETF	137	0	0	0	0	0	0	0	0	0	0	0	0	0	1	0	0	0	0	0	0
YGL089C	Mf(Alpha)2p	19	3	5	7	0	5	7	6	3	8	11	5	3	7	6	6	8	4	3	4	KPGQPMY	120	0	0	0	0	0	0	0	0	0	0	0	0	0	0	0	0	0	0	1	0
YGL090W	Lif1p	13	25	20	39	6	16	47	18	5	31	37	38	11	12	7	44	21	3	7	21	SETDIET	421	0	0	0	0	0	0	0	0	0	0	0	0	0	0	0	0	1	0	0	0
YGL091C	Nbp35p	20	5	13	28	11	5	24	30	6	22	33	22	10	7	22	25	13	4	6	22	RDAVGDV	328	0	0	0	0	0	0	0	0	0	0	0	0	0	0	0	0	0	0	0	1
YGL092W	Nup145p	72	47	101	71	14	53	84	84	12	68	134	91	19	68	58	154	85	11	35	56	MKCTYKI	1317	0	0	0	0	0	0	0	0	0	1	0	0	0	0	0	0	0	0	0	0
YGL093W	Spc105p	35	46	59	72	1	35	86	30	16	58	77	77	27	40	39	92	60	4	17	46	RIHLEFT	917	0	0	0	0	0	0	0	0	0	0	0	0	0	0	0	0	1	0	0	0
YGL094C	Pan2p	40	54	80	67	21	30	66	59	25	76	115	69	21	49	48	100	75	9	55	56	VPETSKG	1115	0	0	0	0	0	0	0	1	0	0	0	0	0	0	0	0	0	0	0	0
YGL095C	Vps45p	19	31	37	39	5	30	45	17	11	44	63	45	11	28	16	47	31	3	19	36	DSIRSAK	577	0	0	0	0	0	0	0	0	0	0	0	1	0	0	0	0	0	0	0	0
YGL096W	Tos8p	10	18	31	1	0	15	16	15	8	21	15	16	5	11	24	27	15	2	9	17	STNLAKF	276	0	0	0	0	0	0	0	0	0	0	0	0	0	1	0	0	0	0	0	0
YGL097W	Srm1p	38	19	24	37	9	16	29	44	15	20	40	35	11	19	23	30	21	8	11	33	RADEMDD	482	0	0	0	1	0	0	0	0	0	0	0	0	0	0	0	0	0	0	0	0
YGL098W	Use1p	13	12	7	19	0	21	18	12	3	13	27	18	6	11	3	23	13	0	12	14	IQLFPAL	245	0	0	0	0	0	0	0	0	0	0	1	0	0	0	0	0	0	0	0	0
YGL099W	Lsg1p	50	38	39	43	4	27	49	35	11	28	61	62	10	24	33	37	26	7	21	35	VFSIENN	640	0	0	1	0	0	0	0	0	0	0	0	0	0	0	0	0	0	0	0	0
YGL100W	Seh1p	25	15	13	30	8	12	20	19	11	18	35	22	5	9	12	43	14	12	9	17	SVITAQQ	349	0	0	0	0	0	1	0	0	0	0	0	0	0	0	0	0	0	0	0	0
YGL101W	Ygk1p	9	12	9	18	6	9	19	7	5	18	20	19	6	7	8	10	12	4	8	9	FFDSLKE	215	0	0	0	0	0	0	1	0	0	0	0	0	0	0	0	0	0	0	0	0
YGL103W	Rpl28p	12	12	3	5	0	4	5	18	10	9	9	18	4	5	8	5	5	2	5	10	GVVELIA	149	1	0	0	0	0	0	0	0	0	0	0	0	0	0	0	0	0	0	0	0
YGL104C	Vps73p	22	20	22	12	11	18	13	35	8	62	55	19	14	27	19	45	25	10	16	33	PETKRSG	486	0	0	0	0	0	0	0	1	0	0	0	0	0	0	0	0	0	0	0	0
YGL105W	Arc1p	33	11	13	29	3	18	28	15	11	17	28	47	6	14	21	24	17	3	7	31	IANAQVR	376	0	1	0	0	0	0	0	0	0	0	0	0	0	0	0	0	0	0	0	0
YGL106W	Mlc1p	11	5	6	17	0	6	11	11	0	9	16	14	2	6	1	9	11	0	4	10	IEDVLRQ	149	0	0	0	0	0	1	0	0	0	0	0	0	0	0	0	0	0	0	0	0
YGL107C	Rmd9p	30	32	46	37	5	21	41	24	13	47	66	48	12	33	23	60	36	8	31	33	SFIAKEQ	646	0	0	0	0	0	1	0	0	0	0	0	0	0	0	0	0	0	0	0	0
YGL108C	Ygl108Cp	10	10	5	5	1	7	15	5	3	2	8	27	4	1	6	9	14	0	2	6	RENMIYD	140	0	0	0	1	0	0	0	0	0	0	0	0	0	0	0	0	0	0	0	0
YGL110C	Cue3p	29	37	35	41	3	24	59	33	16	37	77	59	11	21	19	45	26	8	18	26	RAGNNAI	624	0	0	0	0	0	0	0	0	0	1	0	0	0	0	0	0	0	0	0	0
YGL111W	Nsa1p	26	16	20	34	3	13	33	27	8	26	49	52	9	19	15	41	20	5	11	36	ASKKSKI	463	0	0	0	0	0	0	0	0	0	1	0	0	0	0	0	0	0	0	0	0
YGL112C	Taf6p	29	19	25	34	2	25	34	23	10	32	66	34	5	21	22	39	39	3	16	38	SAIFFGE	516	0	0	0	0	0	0	1	0	0	0	0	0	0	0	0	0	0	0	0	0
YGL113W	Sld3p	24	47	43	36	7	20	47	16	11	38	73	73	8	22	33	67	44	6	21	32	LFAPEST	668	0	0	0	0	0	0	0	0	0	0	0	0	0	0	0	0	1	0	0	0
YGL114W	Ygl114Wp	49	32	29	28	11	27	29	54	7	70	78	22	17	39	35	67	32	15	23	61	CLNVPHY	725	0	0	0	0	0	0	0	0	0	0	0	0	0	0	0	0	0	0	1	0
YGL115W	Snf4p	10	17	14	26	4	14	15	15	4	27	42	19	7	11	10	27	19	1	11	29	YILLGSN	322	0	0	1	0	0	0	0	0	0	0	0	0	0	0	0	0	0	0	0	0
YGL116W	Cdc20p	36	34	34	34	10	24	28	41	14	43	46	39	11	14	27	76	45	11	16	27	TSQYLIR	610	0	1	0	0	0	0	0	0	0	0	0	0	0	0	0	0	0	0	0	0
YGL117W	Ygl117Wp	7	14	18	23	4	11	11	9	10	24	26	20	7	13	8	18	12	0	10	20	ITHRRVI	265	0	0	0	0	0	0	0	0	0	1	0	0	0	0	0	0	0	0	0	0
YGL119W	Coq8p	35	30	22	23	6	15	36	26	8	27	55	46	17	22	18	44	27	4	15	25	EIFAYKV	501	0	0	0	0	0	0	0	0	0	0	0	0	0	0	0	0	0	0	0	1
YGL120C	Prp43p	50	48	28	46	7	33	66	38	22	46	77	51	18	30	42	48	38	3	30	46	KSKHSKK	767	0	0	0	0	0	0	0	0	0	0	0	1	0	0	0	0	0	0	0	0
YGL121C	Gpg1p	6	10	4	9	0	4	14	2	3	3	19	3	4	5	4	8	12	2	6	8	PRRRFYH	126	0	0	0	0	0	0	0	0	1	0	0	0	0	0	0	0	0	0	0	0
YGL122C	Nab2p	41	27	36	17	21	61	34	31	12	20	31	31	11	20	50	26	24	1	6	25	EQDTEMN	525	0	0	1	0	0	0	0	0	0	0	0	0	0	0	0	0	0	0	0	0
YGL123W	Rps2p	21	18	10	6	1	13	12	28	3	17	21	20	2	7	16	12	19	3	4	21	SAQKKRF	254	0	0	0	0	0	0	0	0	0	0	0	0	0	1	0	0	0	0	0	0
YGL124C	Mon1p	23	26	46	34	13	28	39	24	14	36	82	46	14	37	25	72	33	4	20	28	ISDGAVF	644	0	0	0	0	0	0	0	0	0	0	0	0	0	1	0	0	0	0	0	0
YGL125W	Met13p	30	22	37	44	10	27	30	32	17	52	60	35	14	23	37	40	27	13	25	25	HSILLSL	600	0	0	0	0	0	0	0	0	0	0	1	0	0	0	0	0	0	0	0	0
YGL126W	Scs3p	39	28	9	13	10	17	5	33	19	17	46	8	9	15	12	13	28	17	11	31	AAALRPV	380	0	0	0	0	0	0	0	0	0	0	0	0	0	0	0	0	0	0	0	1
YGL127C	Soh1p	5	2	12	3	3	10	10	5	0	8	16	5	4	5	10	8	5	4	7	5	MVERWAN	127	0	0	1	0	0	0	0	0	0	0	0	0	0	0	0	0	0	0	0	0
YGL128C	Cwc23p	7	14	23	24	2	11	15	4	15	24	37	14	1	9	18	19	19	3	14	10	NEPILLD	283	0	0	0	1	0	0	0	0	0	0	0	0	0	0	0	0	0	0	0	0
YGL129C	Rsm23p	22	14	29	21	1	18	18	19	9	25	51	51	9	21	21	42	29	2	18	30	SLVLSHR	450	0	1	0	0	0	0	0	0	0	0	0	0	0	0	0	0	0	0	0	0
YGL130W	Ceg1p	17	23	23	34	8	21	33	23	8	16	50	35	13	21	31	30	21	7	15	30	DEDDWSD	459	0	0	0	1	0	0	0	0	0	0	0	0	0	0	0	0	0	0	0	0
YGL131C	Snt2p	53	72	103	72	52	45	100	48	30	86	99	135	30	67	67	114	78	19	65	68	NTHPSSQ	1403	0	0	0	0	0	1	0	0	0	0	0	0	0	0	0	0	0	0	0	0
YGL133W	Itc1p	55	68	88	92	14	53	117	44	19	75	115	114	22	47	54	111	60	18	32	66	TVTPAPN	1264	0	0	1	0	0	0	0	0	0	0	0	0	0	0	0	0	0	0	0	0
YGL134W	Pcl10p	16	15	28	32	10	14	37	21	10	23	50	29	8	22	14	46	29	1	8	20	ELRSFCV	433	0	0	0	0	0	0	0	0	0	0	0	0	0	0	0	0	0	0	0	1
YGL135W	Rpl1Bp	9	9	14	12	4	8	9	10	2	8	25	28	6	10	9	19	6	1	5	23	GPAFRLY	217	0	0	0	0	0	0	0	0	0	0	0	0	0	0	0	0	0	0	1	0
YGL136C	Mrm2p	15	24	22	23	3	14	16	11	10	22	29	21	7	15	12	25	17	4	14	16	LDVFSNS	320	0	0	0	0	0	0	0	0	0	0	0	0	0	0	0	1	0	0	0	0
YGL137W	Sec27p	63	30	52	61	6	28	77	63	14	41	78	51	8	43	32	66	55	20	33	68	EPVEEES	889	0	0	0	0	0	0	0	0	0	0	0	0	0	0	0	1	0	0	0	0
YGL138C	Ygl138Cp	9	14	30	14	5	19	20	10	8	27	25	34	6	27	17	26	18	5	16	15	NKIPLKN	345	0	0	1	0	0	0	0	0	0	0	0	0	0	0	0	0	0	0	0	0
YGL139W	Flc3p	59	33	49	40	10	29	28	41	12	58	79	35	24	57	27	70	47	15	35	54	FFDEGFM	802	0	0	0	0	0	0	0	0	0	0	0	0	1	0	0	0	0	0	0	0
YGL140C	Ygl140Cp	84	57	68	55	19	35	70	65	25	89	123	75	31	70	50	102	71	14	45	71	HMKEKKD	1219	0	0	0	1	0	0	0	0	0	0	0	0	0	0	0	0	0	0	0	0
YGL141W	Hul5p	42	44	57	60	9	22	67	30	17	50	120	73	17	57	31	80	43	9	39	43	GARFDLS	910	0	0	0	0	0	0	0	0	0	0	0	0	0	0	0	1	0	0	0	0
YGL142C	Gpi10p	29	27	15	26	4	13	32	22	17	44	89	35	10	65	33	52	28	15	32	28	DIPAADI	616	0	0	0	0	0	0	0	0	0	1	0	0	0	0	0	0	0	0	0	0
YGL143C	Mrf1p	26	28	15	20	2	15	37	22	10	25	41	34	7	13	17	38	26	2	14	21	KELLESN	413	0	0	1	0	0	0	0	0	0	0	0	0	0	0	0	0	0	0	0	0
YGL144C	Rog1p	34	26	43	43	2	26	45	35	17	52	66	47	11	29	38	41	35	8	33	54	MNSDLVQ	685	0	0	0	0	0	1	0	0	0	0	0	0	0	0	0	0	0	0	0	0
YGL145W	Tip20p	28	20	64	41	5	42	42	15	12	50	92	55	11	32	17	60	37	6	32	40	IIYGNIL	701	0	0	0	0	0	0	0	0	0	0	1	0	0	0	0	0	0	0	0	0
YGL146C	Rrt6p	14	14	21	17	4	8	16	17	5	23	34	18	11	15	9	36	17	2	8	22	HIKKKGL	311	0	0	0	0	0	0	0	0	0	0	1	0	0	0	0	0	0	0	0	0
YGL147C	Rpl9Ap	7	11	13	11	1	7	9	13	5	17	10	20	3	7	4	8	12	0	6	27	GFITEDL	191	0	0	0	0	0	0	0	0	0	0	1	0	0	0	0	0	0	0	0	0
YGL148W	Aro2p	28	22	13	20	5	13	25	36	8	24	20	24	11	17	21	31	24	0	8	26	FSRSVVH	376	0	0	0	0	0	0	0	0	1	0	0	0	0	0	0	0	0	0	0	0
YGL150C	Ino80p	88	82	141	116	9	67	129	51	30	86	126	127	37	54	38	120	77	18	34	59	EAASALA	1489	1	0	0	0	0	0	0	0	0	0	0	0	0	0	0	0	0	0	0	0
YGL151W	Nut1p	49	28	96	70	11	39	77	30	19	85	145	78	15	64	38	109	70	7	38	64	MLKTCVF	1132	0	0	0	0	0	0	0	0	0	0	0	0	0	1	0	0	0	0	0	0
YGL153W	Pex14p	26	12	20	28	0	14	37	14	1	25	23	36	12	9	14	28	15	4	6	17	QVEDSIP	341	0	0	0	0	0	0	0	0	0	0	0	0	0	0	1	0	0	0	0	0
YGL154C	Lys5p	12	8	14	15	8	8	20	16	2	20	29	15	6	23	10	23	17	3	7	16	FIENDGL	272	0	0	0	0	0	0	0	0	0	0	1	0	0	0	0	0	0	0	0	0
YGL155W	Cdc43p	19	16	17	27	17	12	19	23	13	19	42	22	9	22	7	35	22	4	16	15	FSKRCCF	376	0	0	0	0	0	0	0	0	0	0	0	0	0	1	0	0	0	0	0	0
YGL156W	Ams1p	47	48	57	70	17	44	65	65	27	63	87	84	19	59	47	89	59	26	46	64	ASFRLYF	1083	0	0	0	0	0	0	0	0	0	0	0	0	0	1	0	0	0	0	0	0
YGL157W	Ari1p	27	3	20	18	8	9	26	23	7	21	27	34	6	22	12	24	27	3	6	24	LEVQNEA	347	1	0	0	0	0	0	0	0	0	0	0	0	0	0	0	0	0	0	0	0
YGL158W	Rck1p	28	20	34	37	12	13	37	29	12	32	41	37	8	28	16	50	25	6	21	26	KNKIFFW	512	0	0	0	0	0	0	0	0	0	0	0	0	0	0	0	0	0	1	0	0
YGL159W	Ygl159Wp	14	10	33	16	11	10	28	19	10	38	48	27	8	15	6	33	18	1	9	16	KNTENKE	370	0	0	0	0	0	0	1	0	0	0	0	0	0	0	0	0	0	0	0	0
YGL160W	Aim14p	21	26	43	19	8	8	31	22	16	57	71	33	6	37	28	53	32	6	31	22	VCETYGL	570	0	0	0	0	0	0	0	0	0	0	1	0	0	0	0	0	0	0	0	0
YGL161C	Yip5p	15	12	27	22	2	13	12	20	4	24	27	11	7	20	12	29	17	5	11	20	LFRFIIF	310	0	0	0	0	0	0	0	0	0	0	0	0	0	1	0	0	0	0	0	0
[truncated: 3,920 more rows]
[truncated: 38 more columns]

## Sheet: Homo sapiens
Syst Name	Stan Name	Ala	Arg	Asn	Asp	Cys	Gln	Glu	Gly	His	Ile	Leu	Lys	Met	Phe	Pro	Ser	Thr	Trp	Tyr	Val	Cterm	Ala	Arg	Asn	Asp	Cys	Gln	Glu	Gly	His	Ile	Leu	Lys	Met	Phe	Pro	Ser	Thr	Trp	Tyr	Val	Human		Ala	Arg	Asn	Asp	Cys
Whole proteome		A	R	N	D	C	Q	E	G	H	I	L	K	M	F	P	S	T	W	Y	V	All	A	R	N	D	C	Q	E	G	H	I	L	K	M	F	P	S	T	W	Y	V	Mito		A	R	N	D	C
	11374905	798266	641869	407792	539060	261668	542654	808152	747794	298443	493073	1132912	651372	242498	414898	717843	946866	609238	138592	303252	678663	20397	1091	1087	793	983	648	998	1004	690	682	923	2242	1510	446	961	1181	2040	924	242	618	1334	(33 proteins)	33	1	4	0	0	2
																						AAADPL	0	0	0	0	0	0	0	0	0	0	1	0	0	0	0	0	0	0	0	0	ACON	MKELQQ	0	0	0	0	0
																						AAAGNL	0	0	0	0	0	0	0	0	0	0	1	0	0	0	0	0	0	0	0	0	ADX	DVGKTS	0	0	0	0	0
																						AAAGRQ	0	0	0	0	0	1	0	0	0	0	0	0	0	0	0	0	0	0	0	0	AIFM3	LTGKGS	0	0	0	0	0
																						AAAKKD	0	0	0	1	0	0	0	0	0	0	0	0	0	0	0	0	0	0	0	0	BOLA1	KTLGTP	0	0	0	0	0
																						AAEGRS	0	0	0	0	0	0	0	0	0	0	0	0	0	0	0	1	0	0	0	0	BOLA3	TSVPKR	0	1	0	0	0
																						AAEHVK	0	0	0	0	0	0	0	0	0	0	0	1	0	0	0	0	0	0	0	0	CISD1	IKKKET	0	0	0	0	0
																						AAEHVK	0	0	0	0	0	0	0	0	0	0	0	1	0	0	0	0	0	0	0	0	CISD2	LKKKEV	0	0	0	0	0
																						AAFNKI	0	0	0	0	0	0	0	0	0	1	0	0	0	0	0	0	0	0	0	0	CISD3	EVGSPL	0	0	0	0	0
																						AAGAQQ	0	0	0	0	0	1	0	0	0	0	0	0	0	0	0	0	0	0	0	0	CK5P1 CDKRAP1	DSSAYC	0	0	0	0	1
																						AAGDEL	0	0	0	0	0	0	0	0	0	0	1	0	0	0	0	0	0	0	0	0	ETFD	PAYNGM	0	0	0	0	0
																						AAGQHW	0	0	0	0	0	0	0	0	0	0	0	0	0	0	0	0	0	1	0	0	EXO5	QVKKAK	0	0	0	0	0
																						AAGRPV	0	0	0	0	0	0	0	0	0	0	0	0	0	0	0	0	0	0	0	1	FDX2	HVPKPH	0	0	0	0	0
																						AAHVPE	0	0	0	0	0	0	1	0	0	0	0	0	0	0	0	0	0	0	0	0	GABT	ILADFK	0	0	0	0	0
																						AAIVEP	0	0	0	0	0	0	0	0	0	0	0	0	0	0	1	0	0	0	0	0	GLRX2	KRKEFQ	0	0	0	0	0
																						AAKASA	1	0	0	0	0	0	0	0	0	0	0	0	0	0	0	0	0	0	0	0	GLRX5	KDQDSK	0	0	0	0	0
																						AALKVI	0	0	0	0	0	0	0	0	0	1	0	0	0	0	0	0	0	0	0	0	HEMH	FTSQQL	0	0	0	0	0
																						AALMKA	1	0	0	0	0	0	0	0	0	0	0	0	0	0	0	0	0	0	0	0	ISCA1	GESFNI	0	0	0	0	0
																						AALTGK	0	0	0	0	0	0	0	0	0	0	0	1	0	0	0	0	0	0	0	0	ISCA2	SFSIKL	0	0	0	0	0
																						AANKKH	0	0	0	0	0	0	0	0	1	0	0	0	0	0	0	0	0	0	0	0	ISCU	GEAEKK	0	0	0	0	0
																						AAPQEA	1	0	0	0	0	0	0	0	0	0	0	0	0	0	0	0	0	0	0	0	LIAS	RKTKDL	0	0	0	0	0
																						AARDEL	0	0	0	0	0	0	0	0	0	0	1	0	0	0	0	0	0	0	0	0	MOCS1	GDFHRA	1	0	0	0	0
																						AASPHS	0	0	0	0	0	0	0	0	0	0	0	0	0	0	0	1	0	0	0	0	NDUS1	EEPSIC	0	0	0	0	1
																						AASSSS	0	0	0	0	0	0	0	0	0	0	0	0	0	0	0	1	0	0	0	0	NDUS2	FGEVDR	0	1	0	0	0
																						AATAAQ	0	0	0	0	0	1	0	0	0	0	0	0	0	0	0	0	0	0	0	0	NDUS7	QIWYRR	0	1	0	0	0
																						AAVERL	0	0	0	0	0	0	0	0	0	0	1	0	0	0	0	0	0	0	0	0	NDUS8	ADYLYR	0	1	0	0	0
																						AAYALG	0	0	0	0	0	0	0	1	0	0	0	0	0	0	0	0	0	0	0	0	NDUV1	ARQAAS	0	0	0	0	0
																						ACFVPQ	0	0	0	0	0	1	0	0	0	0	0	0	0	0	0	0	0	0	0	0	NDUV2	GVQAGL	0	0	0	0	0
																						ACQAQD	0	0	0	1	0	0	0	0	0	0	0	0	0	0	0	0	0	0	0	0	NFU1	KEANSP	0	0	0	0	0
																						ACVLVA	1	0	0	0	0	0	0	0	0	0	0	0	0	0	0	0	0	0	0	0	NTH	PAAQGL	0	0	0	0	0
																						ADCGQF	0	0	0	0	0	0	0	0	0	0	0	0	0	1	0	0	0	0	0	0	NUBPL	LPSPSE	0	0	0	0	0
																						ADCGQF	0	0	0	0	0	0	0	0	0	0	0	0	0	1	0	0	0	0	0	0	RSAD1	SPVPGG	0	0	0	0	0
																						ADCGQF	0	0	0	0	0	0	0	0	0	0	0	0	0	1	0	0	0	0	0	0	SDHB	EKKASV	0	0	0	0	0
																						ADDIVY	0	0	0	0	0	0	0	0	0	0	0	0	0	0	0	0	0	0	1	0	UCRI	DMVIVG	0	0	0	0	0
																						ADHMLA	1	0	0	0	0	0	0	0	0	0	0	0	0	0	0	0	0	0	0	0
																						ADQCCC	0	0	0	0	1	0	0	0	0	0	0	0	0	0	0	0	0	0	0	0
																						AEATTP	0	0	0	0	0	0	0	0	0	0	0	0	0	0	1	0	0	0	0	0
																						AECGCR	0	1	0	0	0	0	0	0	0	0	0	0	0	0	0	0	0	0	0	0
																						AEDNYL	0	0	0	0	0	0	0	0	0	0	1	0	0	0	0	0	0	0	0	0
																						AEECIR	0	1	0	0	0	0	0	0	0	0	0	0	0	0	0	0	0	0	0	0
																						AEECIR	0	1	0	0	0	0	0	0	0	0	0	0	0	0	0	0	0	0	0	0
																						AEECIR	0	1	0	0	0	0	0	0	0	0	0	0	0	0	0	0	0	0	0	0
																						AEECIR	0	1	0	0	0	0	0	0	0	0	0	0	0	0	0	0	0	0	0	0
																						AEEGED	0	0	0	1	0	0	0	0	0	0	0	0	0	0	0	0	0	0	0	0
																						AEELLG	0	0	0	0	0	0	0	1	0	0	0	0	0	0	0	0	0	0	0	0
																						AEGFAY	0	0	0	0	0	0	0	0	0	0	0	0	0	0	0	0	0	0	1	0
																						AEGIAD	0	0	0	1	0	0	0	0	0	0	0	0	0	0	0	0	0	0	0	0
																						AEKDEL	0	0	0	0	0	0	0	0	0	0	1	0	0	0	0	0	0	0	0	0
																						AEKDEL	0	0	0	0	0	0	0	0	0	0	1	0	0	0	0	0	0	0	0	0
																						AEKEEL	0	0	0	0	0	0	0	0	0	0	1	0	0	0	0	0	0	0	0	0
																						AELEIS	0	0	0	0	0	0	0	0	0	0	0	0	0	0	0	1	0	0	0	0
																						AENTAF	0	0	0	0	0	0	0	0	0	0	0	0	0	1	0	0	0	0	0	0
																						AEPEEQ	0	0	0	0	0	1	0	0	0	0	0	0	0	0	0	0	0	0	0	0
																						AERKQR	0	1	0	0	0	0	0	0	0	0	0	0	0	0	0	0	0	0	0	0
																						AERQKP	0	0	0	0	0	0	0	0	0	0	0	0	0	0	1	0	0	0	0	0
																						AESDEF	0	0	0	0	0	0	0	0	0	0	0	0	0	1	0	0	0	0	0	0
																						AESPPS	0	0	0	0	0	0	0	0	0	0	0	0	0	0	0	1	0	0	0	0
																						AESSEI	0	0	0	0	0	0	0	0	0	1	0	0	0	0	0	0	0	0	0	0
																						AEVGPD	0	0	0	1	0	0	0	0	0	0	0	0	0	0	0	0	0	0	0	0
																						AEWTRV	0	0	0	0	0	0	0	0	0	0	0	0	0	0	0	0	0	0	0	1
																						AFFTKT	0	0	0	0	0	0	0	0	0	0	0	0	0	0	0	0	1	0	0	0
																						AFGLSI	0	0	0	0	0	0	0	0	0	1	0	0	0	0	0	0	0	0	0	0
																						AFHPSN	0	0	1	0	0	0	0	0	0	0	0	0	0	0	0	0	0	0	0	0
																						AFLHWL	0	0	0	0	0	0	0	0	0	0	1	0	0	0	0	0	0	0	0	0
																						AFLRRL	0	0	0	0	0	0	0	0	0	0	1	0	0	0	0	0	0	0	0	0
																						AFLSGQ	0	0	0	0	0	1	0	0	0	0	0	0	0	0	0	0	0	0	0	0
																						AFPGFL	0	0	0	0	0	0	0	0	0	0	1	0	0	0	0	0	0	0	0	0
																						AFRFPD	0	0	0	1	0	0	0	0	0	0	0	0	0	0	0	0	0	0	0	0
																						AFRWFF	0	0	0	0	0	0	0	0	0	0	0	0	0	1	0	0	0	0	0	0
																						AFRWFQ	0	0	0	0	0	1	0	0	0	0	0	0	0	0	0	0	0	0	0	0
																						AFSYFP	0	0	0	0	0	0	0	0	0	0	0	0	0	0	1	0	0	0	0	0
																						AFTASK	0	0	0	0	0	0	0	0	0	0	0	1	0	0	0	0	0	0	0	0
																						AFYTTP	0	0	0	0	0	0	0	0	0	0	0	0	0	0	1	0	0	0	0	0
																						AGAPTL	0	0	0	0	0	0	0	0	0	0	1	0	0	0	0	0	0	0	0	0
																						AGATIL	0	0	0	0	0	0	0	0	0	0	1	0	0	0	0	0	0	0	0	0
																						AGCRSS	0	0	0	0	0	0	0	0	0	0	0	0	0	0	0	1	0	0	0	0
																						AGDAQP	0	0	0	0	0	0	0	0	0	0	0	0	0	0	1	0	0	0	0	0
																						AGDEEI	0	0	0	0	0	0	0	0	0	1	0	0	0	0	0	0	0	0	0	0
																						AGDLWQ	0	0	0	0	0	1	0	0	0	0	0	0	0	0	0	0	0	0	0	0
																						AGDRLC	0	0	0	0	1	0	0	0	0	0	0	0	0	0	0	0	0	0	0	0
																						AGFELS	0	0	0	0	0	0	0	0	0	0	0	0	0	0	0	1	0	0	0	0
																						AGGGCC	0	0	0	0	1	0	0	0	0	0	0	0	0	0	0	0	0	0	0	0
																						AGGGCC	0	0	0	0	1	0	0	0	0	0	0	0	0	0	0	0	0	0	0	0
																						AGGQVE	0	0	0	0	0	0	1	0	0	0	0	0	0	0	0	0	0	0	0	0
																						AGGRSP	0	0	0	0	0	0	0	0	0	0	0	0	0	0	1	0	0	0	0	0
																						AGGTVA	1	0	0	0	0	0	0	0	0	0	0	0	0	0	0	0	0	0	0	0
																						AGGTVA	1	0	0	0	0	0	0	0	0	0	0	0	0	0	0	0	0	0	0	0
																						AGGTVA	1	0	0	0	0	0	0	0	0	0	0	0	0	0	0	0	0	0	0	0
																						AGGTVA	1	0	0	0	0	0	0	0	0	0	0	0	0	0	0	0	0	0	0	0
																						AGHPAA	1	0	0	0	0	0	0	0	0	0	0	0	0	0	0	0	0	0	0	0
																						AGMALI	0	0	0	0	0	0	0	0	0	1	0	0	0	0	0	0	0	0	0	0
																						AGMEQS	0	0	0	0	0	0	0	0	0	0	0	0	0	0	0	1	0	0	0	0
																						AGPEQQ	0	0	0	0	0	1	0	0	0	0	0	0	0	0	0	0	0	0	0	0
																						AGPGID	0	0	0	1	0	0	0	0	0	0	0	0	0	0	0	0	0	0	0	0
																						AGRSLP	0	0	0	0	0	0	0	0	0	0	0	0	0	0	1	0	0	0	0	0
																						AGSDKL	0	0	0	0	0	0	0	0	0	0	1	0	0	0	0	0	0	0	0	0
																						AGSFRR	0	1	0	0	0	0	0	0	0	0	0	0	0	0	0	0	0	0	0	0
																						AGSHLT	0	0	0	0	0	0	0	0	0	0	0	0	0	0	0	0	1	0	0	0
																						AGSSCC	0	0	0	0	1	0	0	0	0	0	0	0	0	0	0	0	0	0	0	0
																						AGTETV	0	0	0	0	0	0	0	0	0	0	0	0	0	0	0	0	0	0	0	1
																						AGTKRQ	0	0	0	0	0	1	0	0	0	0	0	0	0	0	0	0	0	0	0	0
																						AGTQNL	0	0	0	0	0	0	0	0	0	0	1	0	0	0	0	0	0	0	0	0
																						AGVTFT	0	0	0	0	0	0	0	0	0	0	0	0	0	0	0	0	1	0	0	0
																						AGVTFT	0	0	0	0	0	0	0	0	0	0	0	0	0	0	0	0	1	0	0	0
																						AGWSVL	0	0	0	0	0	0	0	0	0	0	1	0	0	0	0	0	0	0	0	0
																						AHDILT	0	0	0	0	0	0	0	0	0	0	0	0	0	0	0	0	1	0	0	0
																						AHFEGR	0	1	0	0	0	0	0	0	0	0	0	0	0	0	0	0	0	0	0	0
																						AHFQVY	0	0	0	0	0	0	0	0	0	0	0	0	0	0	0	0	0	0	1	0
																						AHILRE	0	0	0	0	0	0	1	0	0	0	0	0	0	0	0	0	0	0	0	0
																						AHKLEV	0	0	0	0	0	0	0	0	0	0	0	0	0	0	0	0	0	0	0	1
																						AHQDEH	0	0	0	0	0	0	0	0	1	0	0	0	0	0	0	0	0	0	0	0
																						AHSNHH	0	0	0	0	0	0	0	0	1	0	0	0	0	0	0	0	0	0	0	0
																						AHSRCG	0	0	0	0	0	0	0	1	0	0	0	0	0	0	0	0	0	0	0	0
																						AHTLKT	0	0	0	0	0	0	0	0	0	0	0	0	0	0	0	0	1	0	0	0
																						AHVGRN	0	0	1	0	0	0	0	0	0	0	0	0	0	0	0	0	0	0	0	0
																						AHVPLG	0	0	0	0	0	0	0	1	0	0	0	0	0	0	0	0	0	0	0	0
																						AHYRWW	0	0	0	0	0	0	0	0	0	0	0	0	0	0	0	0	0	1	0	0
																						AIAIVL	0	0	0	0	0	0	0	0	0	0	1	0	0	0	0	0	0	0	0	0
																						AIEICV	0	0	0	0	0	0	0	0	0	0	0	0	0	0	0	0	0	0	0	1
																						AIESVD	0	0	0	1	0	0	0	0	0	0	0	0	0	0	0	0	0	0	0	0
																						AIFQIE	0	0	0	0	0	0	1	0	0	0	0	0	0	0	0	0	0	0	0	0
																						AIKIHN	0	0	1	0	0	0	0	0	0	0	0	0	0	0	0	0	0	0	0	0
																						AIKVSS	0	0	0	0	0	0	0	0	0	0	0	0	0	0	0	1	0	0	0	0
																						AILDAL	0	0	0	0	0	0	0	0	0	0	1	0	0	0	0	0	0	0	0	0
																						AILGLY	0	0	0	0	0	0	0	0	0	0	0	0	0	0	0	0	0	0	1	0
																						AIQPLI	0	0	0	0	0	0	0	0	0	1	0	0	0	0	0	0	0	0	0	0
																						AIQTEI	0	0	0	0	0	0	0	0	0	1	0	0	0	0	0	0	0	0	0	0
																						AIRMQP	0	0	0	0	0	0	0	0	0	0	0	0	0	0	1	0	0	0	0	0
																						AISTDV	0	0	0	0	0	0	0	0	0	0	0	0	0	0	0	0	0	0	0	1
																						AIWKGE	0	0	0	0	0	0	1	0	0	0	0	0	0	0	0	0	0	0	0	0
																						AKAILF	0	0	0	0	0	0	0	0	0	0	0	0	0	1	0	0	0	0	0	0
																						AKCHCN	0	0	1	0	0	0	0	0	0	0	0	0	0	0	0	0	0	0	0	0
																						AKDLEN	0	0	1	0	0	0	0	0	0	0	0	0	0	0	0	0	0	0	0	0
																						AKEEGA	1	0	0	0	0	0	0	0	0	0	0	0	0	0	0	0	0	0	0	0
																						AKESYI	0	0	0	0	0	0	0	0	0	1	0	0	0	0	0	0	0	0	0	0
																						AKETCQ	0	0	0	0	0	1	0	0	0	0	0	0	0	0	0	0	0	0	0	0
																						AKGTPV	0	0	0	0	0	0	0	0	0	0	0	0	0	0	0	0	0	0	0	1
																						AKKKGK	0	0	0	0	0	0	0	0	0	0	0	1	0	0	0	0	0	0	0	0
																						AKKKKK	0	0	0	0	0	0	0	0	0	0	0	1	0	0	0	0	0	0	0	0
																						AKLFFL	0	0	0	0	0	0	0	0	0	0	1	0	0	0	0	0	0	0	0	0
																						AKLGAP	0	0	0	0	0	0	0	0	0	0	0	0	0	0	1	0	0	0	0	0
																						AKNILV	0	0	0	0	0	0	0	0	0	0	0	0	0	0	0	0	0	0	0	1
																						AKPSTN	0	0	1	0	0	0	0	0	0	0	0	0	0	0	0	0	0	0	0	0
																						AKQIFF	0	0	0	0	0	0	0	0	0	0	0	0	0	1	0	0	0	0	0	0
																						AKQSED	0	0	0	1	0	0	0	0	0	0	0	0	0	0	0	0	0	0	0	0
																						AKQSSG	0	0	0	0	0	0	0	1	0	0	0	0	0	0	0	0	0	0	0	0
																						AKQSSG	0	0	0	0	0	0	0	1	0	0	0	0	0	0	0	0	0	0	0	0
																						AKRHAE	0	0	0	0	0	0	1	0	0	0	0	0	0	0	0	0	0	0	0	0
																						AKRRGL	0	0	0	0	0	0	0	0	0	0	1	0	0	0	0	0	0	0	0	0
																						AKSKKN	0	0	1	0	0	0	0	0	0	0	0	0	0	0	0	0	0	0	0	0
																						AKTKSQ	0	0	0	0	0	1	0	0	0	0	0	0	0	0	0	0	0	0	0	0
																						AKTLKL	0	0	0	0	0	0	0	0	0	0	1	0	0	0	0	0	0	0	0	0
																						AKTPSQ	0	0	0	0	0	1	0	0	0	0	0	0	0	0	0	0	0	0	0	0
																						AKVGRY	0	0	0	0	0	0	0	0	0	0	0	0	0	0	0	0	0	0	1	0
																						AKVKAN	0	0	1	0	0	0	0	0	0	0	0	0	0	0	0	0	0	0	0	0
																						AKVLCL	0	0	0	0	0	0	0	0	0	0	1	0	0	0	0	0	0	0	0	0
																						AKVQDP	0	0	0	0	0	0	0	0	0	0	0	0	0	0	1	0	0	0	0	0
																						AKWPAQ	0	0	0	0	0	1	0	0	0	0	0	0	0	0	0	0	0	0	0	0
																						AKYLNA	1	0	0	0	0	0	0	0	0	0	0	0	0	0	0	0	0	0	0	0
																						ALAERD	0	0	0	1	0	0	0	0	0	0	0	0	0	0	0	0	0	0	0	0
																						ALAGHP	0	0	0	0	0	0	0	0	0	0	0	0	0	0	1	0	0	0	0	0
																						ALALDR	0	1	0	0	0	0	0	0	0	0	0	0	0	0	0	0	0	0	0	0
																						ALANAL	0	0	0	0	0	0	0	0	0	0	1	0	0	0	0	0	0	0	0	0
																						ALDQAT	0	0	0	0	0	0	0	0	0	0	0	0	0	0	0	0	1	0	0	0
																						ALDQVN	0	0	1	0	0	0	0	0	0	0	0	0	0	0	0	0	0	0	0	0
																						ALEDKS	0	0	0	0	0	0	0	0	0	0	0	0	0	0	0	1	0	0	0	0
																						ALEESS	0	0	0	0	0	0	0	0	0	0	0	0	0	0	0	1	0	0	0	0
																						ALELKQ	0	0	0	0	0	1	0	0	0	0	0	0	0	0	0	0	0	0	0	0
																						ALEMPK	0	0	0	0	0	0	0	0	0	0	0	1	0	0	0	0	0	0	0	0
																						ALEWEF	0	0	0	0	0	0	0	0	0	0	0	0	0	1	0	0	0	0	0	0
																						ALGAYV	0	0	0	0	0	0	0	0	0	0	0	0	0	0	0	0	0	0	0	1
																						ALGCGK	0	0	0	0	0	0	0	0	0	0	0	1	0	0	0	0	0	0	0	0
																						ALHRAA	1	0	0	0	0	0	0	0	0	0	0	0	0	0	0	0	0	0	0	0
																						ALKNYI	0	0	0	0	0	0	0	0	0	1	0	0	0	0	0	0	0	0	0	0
																						ALKVPE	0	0	0	0	0	0	1	0	0	0	0	0	0	0	0	0	0	0	0	0
																						ALKYFQ	0	0	0	0	0	1	0	0	0	0	0	0	0	0	0	0	0	0	0	0
																						ALLEEL	0	0	0	0	0	0	0	0	0	0	1	0	0	0	0	0	0	0	0	0
																						ALLEEL	0	0	0	0	0	0	0	0	0	0	1	0	0	0	0	0	0	0	0	0
																						ALLEEL	0	0	0	0	0	0	0	0	0	0	1	0	0	0	0	0	0	0	0	0
																						ALLEEL	0	0	0	0	0	0	0	0	0	0	1	0	0	0	0	0	0	0	0	0
																						ALLEEL	0	0	0	0	0	0	0	0	0	0	1	0	0	0	0	0	0	0	0	0
																						ALLEEL	0	0	0	0	0	0	0	0	0	0	1	0	0	0	0	0	0	0	0	0
																						ALLEEL	0	0	0	0	0	0	0	0	0	0	1	0	0	0	0	0	0	0	0	0
																						ALLESR	0	1	0	0	0	0	0	0	0	0	0	0	0	0	0	0	0	0	0	0
																						ALLLAE	0	0	0	0	0	0	1	0	0	0	0	0	0	0	0	0	0	0	0	0
																						ALLLEA	1	0	0	0	0	0	0	0	0	0	0	0	0	0	0	0	0	0	0	0
																						ALLLQI	0	0	0	0	0	0	0	0	0	1	0	0	0	0	0	0	0	0	0	0
																						ALLLQV	0	0	0	0	0	0	0	0	0	0	0	0	0	0	0	0	0	0	0	1
																						ALLVCQ	0	0	0	0	0	1	0	0	0	0	0	0	0	0	0	0	0	0	0	0
																						ALLVCQ	0	0	0	0	0	1	0	0	0	0	0	0	0	0	0	0	0	0	0	0
																						ALLVCQ	0	0	0	0	0	1	0	0	0	0	0	0	0	0	0	0	0	0	0	0
																						ALLVCQ	0	0	0	0	0	1	0	0	0	0	0	0	0	0	0	0	0	0	0	0
																						ALLVCQ	0	0	0	0	0	1	0	0	0	0	0	0	0	0	0	0	0	0	0	0
																						ALLVCQ	0	0	0	0	0	1	0	0	0	0	0	0	0	0	0	0	0	0	0	0
																						ALLVCQ	0	0	0	0	0	1	0	0	0	0	0	0	0	0	0	0	0	0	0	0
																						ALLVCQ	0	0	0	0	0	1	0	0	0	0	0	0	0	0	0	0	0	0	0	0
																						ALLVCQ	0	0	0	0	0	1	0	0	0	0	0	0	0	0	0	0	0	0	0	0
																						ALLVCQ	0	0	0	0	0	1	0	0	0	0	0	0	0	0	0	0	0	0	0	0
																						ALLVCQ	0	0	0	0	0	1	0	0	0	0	0	0	0	0	0	0	0	0	0	0
																						ALLVCQ	0	0	0	0	0	1	0	0	0	0	0	0	0	0	0	0	0	0	0	0
																						ALLVCQ	0	0	0	0	0	1	0	0	0	0	0	0	0	0	0	0	0	0	0	0
																						ALLWAP	0	0	0	0	0	0	0	0	0	0	0	0	0	0	1	0	0	0	0	0
																						ALNKDS	0	0	0	0	0	0	0	0	0	0	0	0	0	0	0	1	0	0	0	0
																						ALNQGS	0	0	0	0	0	0	0	0	0	0	0	0	0	0	0	1	0	0	0	0
																						ALPALL	0	0	0	0	0	0	0	0	0	0	1	0	0	0	0	0	0	0	0	0
																						ALPNLK	0	0	0	0	0	0	0	0	0	0	0	1	0	0	0	0	0	0	0	0
																						ALQGRI	0	0	0	0	0	0	0	0	0	1	0	0	0	0	0	0	0	0	0	0
																						ALQHSK	0	0	0	0	0	0	0	0	0	0	0	1	0	0	0	0	0	0	0	0
																						ALQKHF	0	0	0	0	0	0	0	0	0	0	0	0	0	1	0	0	0	0	0	0
																						ALQPCI	0	0	0	0	0	0	0	0	0	1	0	0	0	0	0	0	0	0	0	0
																						ALQQIK	0	0	0	0	0	0	0	0	0	0	0	1	0	0	0	0	0	0	0	0
																						ALRACC	0	0	0	0	1	0	0	0	0	0	0	0	0	0	0	0	0	0	0	0
																						ALRQLL	0	0	0	0	0	0	0	0	0	0	1	0	0	0	0	0	0	0	0	0
																						ALRWVQ	0	0	0	0	0	1	0	0	0	0	0	0	0	0	0	0	0	0	0	0
																						ALSAIG	0	0	0	0	0	0	0	1	0	0	0	0	0	0	0	0	0	0	0	0
																						ALSCTA	1	0	0	0	0	0	0	0	0	0	0	0	0	0	0	0	0	0	0	0
																						ALTLKV	0	0	0	0	0	0	0	0	0	0	0	0	0	0	0	0	0	0	0	1
																						ALTNVI	0	0	0	0	0	0	0	0	0	1	0	0	0	0	0	0	0	0	0	0
																						ALTPLL	0	0	0	0	0	0	0	0	0	0	1	0	0	0	0	0	0	0	0	0
																						ALTPVH	0	0	0	0	0	0	0	0	1	0	0	0	0	0	0	0	0	0	0	0
																						ALVGKK	0	0	0	0	0	0	0	0	0	0	0	1	0	0	0	0	0	0	0	0
																						ALVHAQ	0	0	0	0	0	1	0	0	0	0	0	0	0	0	0	0	0	0	0	0
																						ALVHSE	0	0	0	0	0	0	1	0	0	0	0	0	0	0	0	0	0	0	0	0
																						ALYCEL	0	0	0	0	0	0	0	0	0	0	1	0	0	0	0	0	0	0	0	0
																						AMEAER	0	1	0	0	0	0	0	0	0	0	0	0	0	0	0	0	0	0	0	0
																						AMERLI	0	0	0	0	0	0	0	0	0	1	0	0	0	0	0	0	0	0	0	0
																						AMGNCA	1	0	0	0	0	0	0	0	0	0	0	0	0	0	0	0	0	0	0	0
																						AMKHKC	0	0	0	0	1	0	0	0	0	0	0	0	0	0	0	0	0	0	0	0
																						AMKKTM	0	0	0	0	0	0	0	0	0	0	0	0	1	0	0	0	0	0	0	0
																						AMKSPP	0	0	0	0	0	0	0	0	0	0	0	0	0	0	1	0	0	0	0	0
																						AMKSRP	0	0	0	0	0	0	0	0	0	0	0	0	0	0	1	0	0	0	0	0
																						AMLKSV	0	0	0	0	0	0	0	0	0	0	0	0	0	0	0	0	0	0	0	1
																						AMLLGL	0	0	0	0	0	0	0	0	0	0	1	0	0	0	0	0	0	0	0	0
																						AMLLTL	0	0	0	0	0	0	0	0	0	0	1	0	0	0	0	0	0	0	0	0
																						AMLWKL	0	0	0	0	0	0	0	0	0	0	1	0	0	0	0	0	0	0	0	0
																						AMQIDG	0	0	0	0	0	0	0	1	0	0	0	0	0	0	0	0	0	0	0	0
																						AMRLYK	0	0	0	0	0	0	0	0	0	0	0	1	0	0	0	0	0	0	0	0
																						AMSIES	0	0	0	0	0	0	0	0	0	0	0	0	0	0	0	1	0	0	0	0
																						AMTALL	0	0	0	0	0	0	0	0	0	0	1	0	0	0	0	0	0	0	0	0
																						AMTCWC	0	0	0	0	1	0	0	0	0	0	0	0	0	0	0	0	0	0	0	0
																						AMVLYT	0	0	0	0	0	0	0	0	0	0	0	0	0	0	0	0	1	0	0	0
																						ANAIHA	1	0	0	0	0	0	0	0	0	0	0	0	0	0	0	0	0	0	0	0
																						ANAQRT	0	0	0	0	0	0	0	0	0	0	0	0	0	0	0	0	1	0	0	0
																						ANCAYG	0	0	0	0	0	0	0	1	0	0	0	0	0	0	0	0	0	0	0	0
																						ANFKDQ	0	0	0	0	0	1	0	0	0	0	0	0	0	0	0	0	0	0	0	0
																						ANFLDC	0	0	0	0	1	0	0	0	0	0	0	0	0	0	0	0	0	0	0	0
																						ANFNFS	0	0	0	0	0	0	0	0	0	0	0	0	0	0	0	1	0	0	0	0
																						ANGPEA	1	0	0	0	0	0	0	0	0	0	0	0	0	0	0	0	0	0	0	0
																						ANHPRR	0	1	0	0	0	0	0	0	0	0	0	0	0	0	0	0	0	0	0	0
																						ANHTEL	0	0	0	0	0	0	0	0	0	0	1	0	0	0	0	0	0	0	0	0
																						ANIPCK	0	0	0	0	0	0	0	0	0	0	0	1	0	0	0	0	0	0	0	0
																						ANKRTM	0	0	0	0	0	0	0	0	0	0	0	0	1	0	0	0	0	0	0	0
																						ANLHLQ	0	0	0	0	0	1	0	0	0	0	0	0	0	0	0	0	0	0	0	0
																						ANLSPE	0	0	0	0	0	0	1	0	0	0	0	0	0	0	0	0	0	0	0	0
																						ANLTFS	0	0	0	0	0	0	0	0	0	0	0	0	0	0	0	1	0	0	0	0
																						ANNFIR	0	1	0	0	0	0	0	0	0	0	0	0	0	0	0	0	0	0	0	0
																						ANNKKM	0	0	0	0	0	0	0	0	0	0	0	0	1	0	0	0	0	0	0	0
																						ANPFAQ	0	0	0	0	0	1	0	0	0	0	0	0	0	0	0	0	0	0	0	0
																						ANPKAV	0	0	0	0	0	0	0	0	0	0	0	0	0	0	0	0	0	0	0	1
																						ANPSRS	0	0	0	0	0	0	0	0	0	0	0	0	0	0	0	1	0	0	0	0
																						ANSCSI	0	0	0	0	0	0	0	0	0	1	0	0	0	0	0	0	0	0	0	0
																						ANSNSW	0	0	0	0	0	0	0	0	0	0	0	0	0	0	0	0	0	1	0	0
																						ANSQQT	0	0	0	0	0	0	0	0	0	0	0	0	0	0	0	0	1	0	0	0
																						ANTSVV	0	0	0	0	0	0	0	0	0	0	0	0	0	0	0	0	0	0	0	1
																						APAAEA	1	0	0	0	0	0	0	0	0	0	0	0	0	0	0	0	0	0	0	0
																						APAECS	0	0	0	0	0	0	0	0	0	0	0	0	0	0	0	1	0	0	0	0
																						APALPS	0	0	0	0	0	0	0	0	0	0	0	0	0	0	0	1	0	0	0	0
																						APAVAT	0	0	0	0	0	0	0	0	0	0	0	0	0	0	0	0	1	0	0	0
																						APAVEA	1	0	0	0	0	0	0	0	0	0	0	0	0	0	0	0	0	0	0	0
																						APCDRP	0	0	0	0	0	0	0	0	0	0	0	0	0	0	1	0	0	0	0	0
																						APDEAI	0	0	0	0	0	0	0	0	0	1	0	0	0	0	0	0	0	0	0	0
																						APDIPS	0	0	0	0	0	0	0	0	0	0	0	0	0	0	0	1	0	0	0	0
																						APDSNT	0	0	0	0	0	0	0	0	0	0	0	0	0	0	0	0	1	0	0	0
																						APDTAL	0	0	0	0	0	0	0	0	0	0	1	0	0	0	0	0	0	0	0	0
																						APEDLL	0	0	0	0	0	0	0	0	0	0	1	0	0	0	0	0	0	0	0	0
																						APEEKK	0	0	0	0	0	0	0	0	0	0	0	1	0	0	0	0	0	0	0	0
																						APEGQV	0	0	0	0	0	0	0	0	0	0	0	0	0	0	0	0	0	0	0	1
																						APELSA	1	0	0	0	0	0	0	0	0	0	0	0	0	0	0	0	0	0	0	0
																						APFSRE	0	0	0	0	0	0	1	0	0	0	0	0	0	0	0	0	0	0	0	0
																						APGGGH	0	0	0	0	0	0	0	0	1	0	0	0	0	0	0	0	0	0	0	0
																						APHQLA	1	0	0	0	0	0	0	0	0	0	0	0	0	0	0	0	0	0	0	0
																						APKQHD	0	0	0	1	0	0	0	0	0	0	0	0	0	0	0	0	0	0	0	0
																						APNKPS	0	0	0	0	0	0	0	0	0	0	0	0	0	0	0	1	0	0	0	0
																						APQAPA	1	0	0	0	0	0	0	0	0	0	0	0	0	0	0	0	0	0	0	0
																						APSALG	0	0	0	0	0	0	0	1	0	0	0	0	0	0	0	0	0	0	0	0
																						APSGQA	1	0	0	0	0	0	0	0	0	0	0	0	0	0	0	0	0	0	0	0
																						APSHPR	0	1	0	0	0	0	0	0	0	0	0	0	0	0	0	0	0	0	0	0
																						APTDHL	0	0	0	0	0	0	0	0	0	0	1	0	0	0	0	0	0	0	0	0
																						APTECS	0	0	0	0	0	0	0	0	0	0	0	0	0	0	0	1	0	0	0	0
																						APTECS	0	0	0	0	0	0	0	0	0	0	0	0	0	0	0	1	0	0	0	0
																						APTECS	0	0	0	0	0	0	0	0	0	0	0	0	0	0	0	1	0	0	0	0
																						APTPHQ	0	0	0	0	0	1	0	0	0	0	0	0	0	0	0	0	0	0	0	0
																						APTSFL	0	0	0	0	0	0	0	0	0	0	1	0	0	0	0	0	0	0	0	0
																						APWQTL	0	0	0	0	0	0	0	0	0	0	1	0	0	0	0	0	0	0	0	0
																						AQAAAV	0	0	0	0	0	0	0	0	0	0	0	0	0	0	0	0	0	0	0	1
																						AQAKAK	0	0	0	0	0	0	0	0	0	0	0	1	0	0	0	0	0	0	0	0
																						AQAPQA	1	0	0	0	0	0	0	0	0	0	0	0	0	0	0	0	0	0	0	0
																						AQAQES	0	0	0	0	0	0	0	0	0	0	0	0	0	0	0	1	0	0	0	0
																						AQARRK	0	0	0	0	0	0	0	0	0	0	0	1	0	0	0	0	0	0	0	0
																						AQAVLL	0	0	0	0	0	0	0	0	0	0	1	0	0	0	0	0	0	0	0	0
																						AQDFNC	0	0	0	0	1	0	0	0	0	0	0	0	0	0	0	0	0	0	0	0
																						AQEKSV	0	0	0	0	0	0	0	0	0	0	0	0	0	0	0	0	0	0	0	1
																						AQFGII	0	0	0	0	0	0	0	0	0	1	0	0	0	0	0	0	0	0	0	0
																						AQGMNM	0	0	0	0	0	0	0	0	0	0	0	0	1	0	0	0	0	0	0	0
																						AQHASL	0	0	0	0	0	0	0	0	0	0	1	0	0	0	0	0	0	0	0	0
																						AQHGAL	0	0	0	0	0	0	0	0	0	0	1	0	0	0	0	0	0	0	0	0
																						AQHKGT	0	0	0	0	0	0	0	0	0	0	0	0	0	0	0	0	1	0	0	0
																						AQKAGK	0	0	0	0	0	0	0	0	0	0	0	1	0	0	0	0	0	0	0	0
																						AQLSVS	0	0	0	0	0	0	0	0	0	0	0	0	0	0	0	1	0	0	0	0
																						AQLVNY	0	0	0	0	0	0	0	0	0	0	0	0	0	0	0	0	0	0	1	0
																						AQPIWQ	0	0	0	0	0	1	0	0	0	0	0	0	0	0	0	0	0	0	0	0
																						AQQAGK	0	0	0	0	0	0	0	0	0	0	0	1	0	0	0	0	0	0	0	0
																						AQQATT	0	0	0	0	0	0	0	0	0	0	0	0	0	0	0	0	1	0	0	0
																						AQRKED	0	0	0	1	0	0	0	0	0	0	0	0	0	0	0	0	0	0	0	0
																						AQTPGI	0	0	0	0	0	0	0	0	0	1	0	0	0	0	0	0	0	0	0	0
																						AQVPED	0	0	0	1	0	0	0	0	0	0	0	0	0	0	0	0	0	0	0	0
																						AQYGII	0	0	0	0	0	0	0	0	0	1	0	0	0	0	0	0	0	0	0	0
																						ARAAGP	0	0	0	0	0	0	0	0	0	0	0	0	0	0	1	0	0	0	0	0
																						ARARNL	0	0	0	0	0	0	0	0	0	0	1	0	0	0	0	0	0	0	0	0
																						ARASGS	0	0	0	0	0	0	0	0	0	0	0	0	0	0	0	1	0	0	0	0
																						ARCSLM	0	0	0	0	0	0	0	0	0	0	0	0	1	0	0	0	0	0	0	0
																						ARDECK	0	0	0	0	0	0	0	0	0	0	0	1	0	0	0	0	0	0	0	0
																						ARDTRS	0	0	0	0	0	0	0	0	0	0	0	0	0	0	0	1	0	0	0	0
																						AREACG	0	0	0	0	0	0	0	1	0	0	0	0	0	0	0	0	0	0	0	0
																						ARFENN	0	0	1	0	0	0	0	0	0	0	0	0	0	0	0	0	0	0	0	0
																						ARGLLT	0	0	0	0	0	0	0	0	0	0	0	0	0	0	0	0	1	0	0	0
																						ARGPAR	0	1	0	0	0	0	0	0	0	0	0	0	0	0	0	0	0	0	0	0
																						ARHGPL	0	0	0	0	0	0	0	0	0	0	1	0	0	0	0	0	0	0	0	0
																						ARLRAL	0	0	0	0	0	0	0	0	0	0	1	0	0	0	0	0	0	0	0	0
																						ARMAQK	0	0	0	0	0	0	0	0	0	0	0	1	0	0	0	0	0	0	0	0
																						ARQDPT	0	0	0	0	0	0	0	0	0	0	0	0	0	0	0	0	1	0	0	0
																						ARRARG	0	0	0	0	0	0	0	1	0	0	0	0	0	0	0	0	0	0	0	0
																						ARRFPD	0	0	0	1	0	0	0	0	0	0	0	0	0	0	0	0	0	0	0	0
																						ARRHRS	0	0	0	0	0	0	0	0	0	0	0	0	0	0	0	1	0	0	0	0
																						ARVALI	0	0	0	0	0	0	0	0	0	1	0	0	0	0	0	0	0	0	0	0
																						ARVALI	0	0	0	0	0	0	0	0	0	1	0	0	0	0	0	0	0	0	0	0
																						ARVGHC	0	0	0	0	1	0	0	0	0	0	0	0	0	0	0	0	0	0	0	0
																						ARYFTF	0	0	0	0	0	0	0	0	0	0	0	0	0	1	0	0	0	0	0	0
																						ARYSAF	0	0	0	0	0	0	0	0	0	0	0	0	0	1	0	0	0	0	0	0
																						ASADKS	0	0	0	0	0	0	0	0	0	0	0	0	0	0	0	1	0	0	0	0
																						ASALVA	1	0	0	0	0	0	0	0	0	0	0	0	0	0	0	0	0	0	0	0
																						ASDSDT	0	0	0	0	0	0	0	0	0	0	0	0	0	0	0	0	1	0	0	0
																						ASEARC	0	0	0	0	1	0	0	0	0	0	0	0	0	0	0	0	0	0	0	0
																						ASEPHS	0	0	0	0	0	0	0	0	0	0	0	0	0	0	0	1	0	0	0	0
																						ASESGI	0	0	0	0	0	0	0	0	0	1	0	0	0	0	0	0	0	0	0	0
																						ASESRN	0	0	1	0	0	0	0	0	0	0	0	0	0	0	0	0	0	0	0	0
																						ASEWGL	0	0	0	0	0	0	0	0	0	0	1	0	0	0	0	0	0	0	0	0
																						ASFLGR	0	1	0	0	0	0	0	0	0	0	0	0	0	0	0	0	0	0	0	0
																						ASFPKM	0	0	0	0	0	0	0	0	0	0	0	0	1	0	0	0	0	0	0	0
																						ASFPRN	0	0	1	0	0	0	0	0	0	0	0	0	0	0	0	0	0	0	0	0
																						ASFPSF	0	0	0	0	0	0	0	0	0	0	0	0	0	1	0	0	0	0	0	0
																						ASGGDS	0	0	0	0	0	0	0	0	0	0	0	0	0	0	0	1	0	0	0	0
																						ASGKKA	1	0	0	0	0	0	0	0	0	0	0	0	0	0	0	0	0	0	0	0
																						ASGTLY	0	0	0	0	0	0	0	0	0	0	0	0	0	0	0	0	0	0	1	0
																						ASKGLC	0	0	0	0	1	0	0	0	0	0	0	0	0	0	0	0	0	0	0	0
																						ASLAER	0	1	0	0	0	0	0	0	0	0	0	0	0	0	0	0	0	0	0	0
																						ASLDRK	0	0	0	0	0	0	0	0	0	0	0	1	0	0	0	0	0	0	0	0
																						ASLKGI	0	0	0	0	0	0	0	0	0	1	0	0	0	0	0	0	0	0	0	0
																						ASLSKK	0	0	0	0	0	0	0	0	0	0	0	1	0	0	0	0	0	0	0	0
																						ASNLTR	0	1	0	0	0	0	0	0	0	0	0	0	0	0	0	0	0	0	0	0
																						ASPGRA	1	0	0	0	0	0	0	0	0	0	0	0	0	0	0	0	0	0	0	0
																						ASPPTV	0	0	0	0	0	0	0	0	0	0	0	0	0	0	0	0	0	0	0	1
																						ASPQMM	0	0	0	0	0	0	0	0	0	0	0	0	1	0	0	0	0	0	0	0
																						ASPVPA	1	0	0	0	0	0	0	0	0	0	0	0	0	0	0	0	0	0	0	0
																						ASRAKK	0	0	0	0	0	0	0	0	0	0	0	1	0	0	0	0	0	0	0	0
																						ASSFTM	0	0	0	0	0	0	0	0	0	0	0	0	1	0	0	0	0	0	0	0
																						ASSGHC	0	0	0	0	1	0	0	0	0	0	0	0	0	0	0	0	0	0	0	0
																						ASSKPK	0	0	0	0	0	0	0	0	0	0	0	1	0	0	0	0	0	0	0	0
																						ASSLDV	0	0	0	0	0	0	0	0	0	0	0	0	0	0	0	0	0	0	0	1
																						ASSLLI	0	0	0	0	0	0	0	0	0	1	0	0	0	0	0	0	0	0	0	0
																						ASTEEP	0	0	0	0	0	0	0	0	0	0	0	0	0	0	1	0	0	0	0	0
																						ASVPAR	0	1	0	0	0	0	0	0	0	0	0	0	0	0	0	0	0	0	0	0
																						ASVPPQ	0	0	0	0	0	1	0	0	0	0	0	0	0	0	0	0	0	0	0	0
																						ASVTSV	0	0	0	0	0	0	0	0	0	0	0	0	0	0	0	0	0	0	0	1
																						ASYPNV	0	0	0	0	0	0	0	0	0	0	0	0	0	0	0	0	0	0	0	1
																						ASYPTV	0	0	0	0	0	0	0	0	0	0	0	0	0	0	0	0	0	0	0	1
																						ASYSGL	0	0	0	0	0	0	0	0	0	0	1	0	0	0	0	0	0	0	0	0
																						ATAGKD	0	0	0	1	0	0	0	0	0	0	0	0	0	0	0	0	0	0	0	0
																						ATATSC	0	0	0	0	1	0	0	0	0	0	0	0	0	0	0	0	0	0	0	0
																						ATDAHL	0	0	0	0	0	0	0	0	0	0	1	0	0	0	0	0	0	0	0	0
																						ATEGIS	0	0	0	0	0	0	0	0	0	0	0	0	0	0	0	1	0	0	0	0
																						ATEPPK	0	0	0	0	0	0	0	0	0	0	0	1	0	0	0	0	0	0	0	0
																						ATFAAH	0	0	0	0	0	0	0	0	1	0	0	0	0	0	0	0	0	0	0	0
																						ATGAQQ	0	0	0	0	0	1	0	0	0	0	0	0	0	0	0	0	0	0	0	0
																						ATGPDT	0	0	0	0	0	0	0	0	0	0	0	0	0	0	0	0	1	0	0	0
																						ATKTPG	0	0	0	0	0	0	0	1	0	0	0	0	0	0	0	0	0	0	0	0
																						ATLPPA	1	0	0	0	0	0	0	0	0	0	0	0	0	0	0	0	0	0	0	0
																						ATPETP	0	0	0	0	0	0	0	0	0	0	0	0	0	0	1	0	0	0	0	0
																						ATPPEP	0	0	0	0	0	0	0	0	0	0	0	0	0	0	1	0	0	0	0	0
																						ATPYHC	0	0	0	0	1	0	0	0	0	0	0	0	0	0	0	0	0	0	0	0
																						ATRIPA	1	0	0	0	0	0	0	0	0	0	0	0	0	0	0	0	0	0	0	0
																						ATSCQV	0	0	0	0	0	0	0	0	0	0	0	0	0	0	0	0	0	0	0	1
																						ATTATS	0	0	0	0	0	0	0	0	0	0	0	0	0	0	0	1	0	0	0	0
																						ATTDWS	0	0	0	0	0	0	0	0	0	0	0	0	0	0	0	1	0	0	0	0
																						ATVWDG	0	0	0	0	0	0	0	1	0	0	0	0	0	0	0	0	0	0	0	0
																						ATWKPL	0	0	0	0	0	0	0	0	0	0	1	0	0	0	0	0	0	0	0	0
																						AVEGAE	0	0	0	0	0	0	1	0	0	0	0	0	0	0	0	0	0	0	0	0
																						AVGSDA	1	0	0	0	0	0	0	0	0	0	0	0	0	0	0	0	0	0	0	0
																						AVICSG	0	0	0	0	0	0	0	1	0	0	0	0	0	0	0	0	0	0	0	0
																						AVKELK	0	0	0	0	0	0	0	0	0	0	0	1	0	0	0	0	0	0	0	0
																						AVLCPP	0	0	0	0	0	0	0	0	0	0	0	0	0	0	1	0	0	0	0	0
																						AVLCTE	0	0	0	0	0	0	1	0	0	0	0	0	0	0	0	0	0	0	0	0
																						AVLEAT	0	0	0	0	0	0	0	0	0	0	0	0	0	0	0	0	1	0	0	0
																						AVLGAA	1	0	0	0	0	0	0	0	0	0	0	0	0	0	0	0	0	0	0	0
																						AVLHLC	0	0	0	0	1	0	0	0	0	0	0	0	0	0	0	0	0	0	0	0
																						AVLLGV	0	0	0	0	0	0	0	0	0	0	0	0	0	0	0	0	0	0	0	1
																						AVPATQ	0	0	0	0	0	1	0	0	0	0	0	0	0	0	0	0	0	0	0	0
																						AVPRKA	1	0	0	0	0	0	0	0	0	0	0	0	0	0	0	0	0	0	0	0
																						AVSSAA	1	0	0	0	0	0	0	0	0	0	0	0	0	0	0	0	0	0	0	0
																						AVTLVA	1	0	0	0	0	0	0	0	0	0	0	0	0	0	0	0	0	0	0	0
																						AVTRFS	0	0	0	0	0	0	0	0	0	0	0	0	0	0	0	1	0	0	0	0
																						AVWEMF	0	0	0	0	0	0	0	0	0	0	0	0	0	1	0	0	0	0	0	0
																						AVWPTN	0	0	1	0	0	0	0	0	0	0	0	0	0	0	0	0	0	0	0	0
																						AVWRPY	0	0	0	0	0	0	0	0	0	0	0	0	0	0	0	0	0	0	1	0
																						AVWRPY	0	0	0	0	0	0	0	0	0	0	0	0	0	0	0	0	0	0	1	0
																						AWHPWL	0	0	0	0	0	0	0	0	0	0	1	0	0	0	0	0	0	0	0	0
																						AWKSRR	0	1	0	0	0	0	0	0	0	0	0	0	0	0	0	0	0	0	0	0
																						AWLQHA	1	0	0	0	0	0	0	0	0	0	0	0	0	0	0	0	0	0	0	0
																						AWPGIV	0	0	0	0	0	0	0	0	0	0	0	0	0	0	0	0	0	0	0	1
																						AWSLHP	0	0	0	0	0	0	0	0	0	0	0	0	0	0	1	0	0	0	0	0
																						AWTTSR	0	1	0	0	0	0	0	0	0	0	0	0	0	0	0	0	0	0	0	0
																						AWWGIH	0	0	0	0	0	0	0	0	1	0	0	0	0	0	0	0	0	0	0	0
																						AYENDK	0	0	0	0	0	0	0	0	0	0	0	1	0	0	0	0	0	0	0	0
																						AYITLT	0	0	0	0	0	0	0	0	0	0	0	0	0	0	0	0	1	0	0	0
																						AYLLYQ	0	0	0	0	0	1	0	0	0	0	0	0	0	0	0	0	0	0	0	0
																						AYLRED	0	0	0	1	0	0	0	0	0	0	0	0	0	0	0	0	0	0	0	0
																						AYNDKP	0	0	0	0	0	0	0	0	0	0	0	0	0	0	1	0	0	0	0	0
																						AYNGGQ	0	0	0	0	0	1	0	0	0	0	0	0	0	0	0	0	0	0	0	0
																						AYRART	0	0	0	0	0	0	0	0	0	0	0	0	0	0	0	0	1	0	0	0
																						AYRPPK	0	0	0	0	0	0	0	0	0	0	0	1	0	0	0	0	0	0	0	0
																						AYRSEH	0	0	0	0	0	0	0	0	1	0	0	0	0	0	0	0	0	0	0	0
																						AYVIRI	0	0	0	0	0	0	0	0	0	1	0	0	0	0	0	0	0	0	0	0
																						AYYMYF	0	0	0	0	0	0	0	0	0	0	0	0	0	1	0	0	0	0	0	0
																						CAAETQ	0	0	0	0	0	1	0	0	0	0	0	0	0	0	0	0	0	0	0	0
																						CADIHV	0	0	0	0	0	0	0	0	0	0	0	0	0	0	0	0	0	0	0	1
																						CAEENN	0	0	1	0	0	0	0	0	0	0	0	0	0	0	0	0	0	0	0	0
																						CALALA	1	0	0	0	0	0	0	0	0	0	0	0	0	0	0	0	0	0	0	0
																						CALDSQ	0	0	0	0	0	1	0	0	0	0	0	0	0	0	0	0	0	0	0	0
																						CARIAL	0	0	0	0	0	0	0	0	0	0	1	0	0	0	0	0	0	0	0	0
																						CATGCK	0	0	0	0	0	0	0	0	0	0	0	1	0	0	0	0	0	0	0	0
																						CATSPM	0	0	0	0	0	0	0	0	0	0	0	0	1	0	0	0	0	0	0	0
																						CATWDR	0	1	0	0	0	0	0	0	0	0	0	0	0	0	0	0	0	0	0	0
																						CAVPQV	0	0	0	0	0	0	0	0	0	0	0	0	0	0	0	0	0	0	0	1
																						CAVPRP	0	0	0	0	0	0	0	0	0	0	0	0	0	0	1	0	0	0	0	0
																						CCCVIS	0	0	0	0	0	0	0	0	0	0	0	0	0	0	0	1	0	0	0	0
																						CCDIDI	0	0	0	0	0	0	0	0	0	1	0	0	0	0	0	0	0	0	0	0
																						CCPSAS	0	0	0	0	0	0	0	0	0	0	0	0	0	0	0	1	0	0	0	0
																						CCRQRI	0	0	0	0	0	0	0	0	0	1	0	0	0	0	0	0	0	0	0	0
																						CCRRKK	0	0	0	0	0	0	0	0	0	0	0	1	0	0	0	0	0	0	0	0
																						CCRSGE	0	0	0	0	0	0	1	0	0	0	0	0	0	0	0	0	0	0	0	0
																						CCTRVD	0	0	0	1	0	0	0	0	0	0	0	0	0	0	0	0	0	0	0	0
																						CDAPSA	1	0	0	0	0	0	0	0	0	0	0	0	0	0	0	0	0	0	0	0
																						CDILKT	0	0	0	0	0	0	0	0	0	0	0	0	0	0	0	0	1	0	0	0
																						CDKKKD	0	0	0	1	0	0	0	0	0	0	0	0	0	0	0	0	0	0	0	0
																						CEAANQ	0	0	0	0	0	1	0	0	0	0	0	0	0	0	0	0	0	0	0	0
																						CEDAMG	0	0	0	0	0	0	0	1	0	0	0	0	0	0	0	0	0	0	0	0
																						CEEVKS	0	0	0	0	0	0	0	0	0	0	0	0	0	0	0	1	0	0	0	0
																						CEFANV	0	0	0	0	0	0	0	0	0	0	0	0	0	0	0	0	0	0	0	1
																						CEKNEK	0	0	0	0	0	0	0	0	0	0	0	1	0	0	0	0	0	0	0	0
																						CEVPSS	0	0	0	0	0	0	0	0	0	0	0	0	0	0	0	1	0	0	0	0
																						CFAWKR	0	1	0	0	0	0	0	0	0	0	0	0	0	0	0	0	0	0	0	0
																						CFCDHT	0	0	0	0	0	0	0	0	0	0	0	0	0	0	0	0	1	0	0	0
																						CFIGVG	0	0	0	0	0	0	0	1	0	0	0	0	0	0	0	0	0	0	0	0
																						CGAFKN	0	0	1	0	0	0	0	0	0	0	0	0	0	0	0	0	0	0	0	0
																						CGASRE	0	0	0	0	0	0	1	0	0	0	0	0	0	0	0	0	0	0	0	0
																						CGCTIV	0	0	0	0	0	0	0	0	0	0	0	0	0	0	0	0	0	0	0	1
																						CGKRKR	0	1	0	0	0	0	0	0	0	0	0	0	0	0	0	0	0	0	0	0
																						CGPLNP	0	0	0	0	0	0	0	0	0	0	0	0	0	0	1	0	0	0	0	0
																						CGRKRK	0	0	0	0	0	0	0	0	0	0	0	1	0	0	0	0	0	0	0	0
																						CGSIID	0	0	0	1	0	0	0	0	0	0	0	0	0	0	0	0	0	0	0	0
																						CGYGWW	0	0	0	0	0	0	0	0	0	0	0	0	0	0	0	0	0	1	0	0
																						CHLPCH	0	0	0	0	0	0	0	0	1	0	0	0	0	0	0	0	0	0	0	0
																						CHREGF	0	0	0	0	0	0	0	0	0	0	0	0	0	1	0	0	0	0	0	0
																						CHYSSL	0	0	0	0	0	0	0	0	0	0	1	0	0	0	0	0	0	0	0	0
																						CIALPT	0	0	0	0	0	0	0	0	0	0	0	0	0	0	0	0	1	0	0	0
																						CIGMQE	0	0	0	0	0	0	1	0	0	0	0	0	0	0	0	0	0	0	0	0
																						CIRVAL	0	0	0	0	0	0	0	0	0	0	1	0	0	0	0	0	0	0	0	0
																						CISLLS	0	0	0	0	0	0	0	0	0	0	0	0	0	0	0	1	0	0	0	0
																						CITTNL	0	0	0	0	0	0	0	0	0	0	1	0	0	0	0	0	0	0	0	0
																						CKAARH	0	0	0	0	0	0	0	0	1	0	0	0	0	0	0	0	0	0	0	0
																						CKFYSS	0	0	0	0	0	0	0	0	0	0	0	0	0	0	0	1	0	0	0	0
																						CKKCGR	0	1	0	0	0	0	0	0	0	0	0	0	0	0	0	0	0	0	0	0
																						CKNCAG	0	0	0	0	0	0	0	1	0	0	0	0	0	0	0	0	0	0	0	0
																						CKNKDN	0	0	1	0	0	0	0	0	0	0	0	0	0	0	0	0	0	0	0	0
																						CKYKLL	0	0	0	0	0	0	0	0	0	0	1	0	0	0	0	0	0	0	0	0
																						CLDLKS	0	0	0	0	0	0	0	0	0	0	0	0	0	0	0	1	0	0	0	0
																						CLEGFH	0	0	0	0	0	0	0	0	1	0	0	0	0	0	0	0	0	0	0	0
																						CLEQAS	0	0	0	0	0	0	0	0	0	0	0	0	0	0	0	1	0	0	0	0
																						CLERCP	0	0	0	0	0	0	0	0	0	0	0	0	0	0	1	0	0	0	0	0
																						CLHPWA	1	0	0	0	0	0	0	0	0	0	0	0	0	0	0	0	0	0	0	0
																						CLLLQA	1	0	0	0	0	0	0	0	0	0	0	0	0	0	0	0	0	0	0	0
																						CLQQTH	0	0	0	0	0	0	0	0	1	0	0	0	0	0	0	0	0	0	0	0
																						CLRDGV	0	0	0	0	0	0	0	0	0	0	0	0	0	0	0	0	0	0	0	1
																						CMAPPS	0	0	0	0	0	0	0	0	0	0	0	0	0	0	0	1	0	0	0	0
																						CMFSLH	0	0	0	0	0	0	0	0	1	0	0	0	0	0	0	0	0	0	0	0
																						CMKKRH	0	0	0	0	0	0	0	0	1	0	0	0	0	0	0	0	0	0	0	0
																						CNGEKS	0	0	0	0	0	0	0	0	0	0	0	0	0	0	0	1	0	0	0	0
																						CNHENM	0	0	0	0	0	0	0	0	0	0	0	0	1	0	0	0	0	0	0	0
																						CNKPYK	0	0	0	0	0	0	0	0	0	0	0	1	0	0	0	0	0	0	0	0
																						CNSEQL	0	0	0	0	0	0	0	0	0	0	1	0	0	0	0	0	0	0	0	0
																						CNVHPC	0	0	0	0	1	0	0	0	0	0	0	0	0	0	0	0	0	0	0	0
																						CPEEQT	0	0	0	0	0	0	0	0	0	0	0	0	0	0	0	0	1	0	0	0
																						CPESDS	0	0	0	0	0	0	0	0	0	0	0	0	0	0	0	1	0	0	0	0
																						CPFQGF	0	0	0	0	0	0	0	0	0	0	0	0	0	1	0	0	0	0	0	0
																						CPGREP	0	0	0	0	0	0	0	0	0	0	0	0	0	0	1	0	0	0	0	0
																						CPKKKL	0	0	0	0	0	0	0	0	0	0	1	0	0	0	0	0	0	0	0	0
																						CPLGGP	0	0	0	0	0	0	0	0	0	0	0	0	0	0	1	0	0	0	0	0
																						CPLQAW	0	0	0	0	0	0	0	0	0	0	0	0	0	0	0	0	0	1	0	0
																						CPNHYL	0	0	0	0	0	0	0	0	0	0	1	0	0	0	0	0	0	0	0	0
																						CPPKSK	0	0	0	0	0	0	0	0	0	0	0	1	0	0	0	0	0	0	0	0
																						CPRPQL	0	0	0	0	0	0	0	0	0	0	1	0	0	0	0	0	0	0	0	0
																						CPSFSP	0	0	0	0	0	0	0	0	0	0	0	0	0	0	1	0	0	0	0	0
																						CPSKRK	0	0	0	0	0	0	0	0	0	0	0	1	0	0	0	0	0	0	0	0
																						CQESWK	0	0	0	0	0	0	0	0	0	0	0	1	0	0	0	0	0	0	0	0
																						CQGGFI	0	0	0	0	0	0	0	0	0	1	0	0	0	0	0	0	0	0	0	0
																						CQICNQ	0	0	0	0	0	1	0	0	0	0	0	0	0	0	0	0	0	0	0	0
																						CQLLPL	0	0	0	0	0	0	0	0	0	0	1	0	0	0	0	0	0	0	0	0
																						CQPGAS	0	0	0	0	0	0	0	0	0	0	0	0	0	0	0	1	0	0	0	0
																						CQTFCM	0	0	0	0	0	0	0	0	0	0	0	0	1	0	0	0	0	0	0	0
																						CQYGCS	0	0	0	0	0	0	0	0	0	0	0	0	0	0	0	1	0	0	0	0
																						CRGYLN	0	0	1	0	0	0	0	0	0	0	0	0	0	0	0	0	0	0	0	0
																						CRKFLN	0	0	1	0	0	0	0	0	0	0	0	0	0	0	0	0	0	0	0	0
																						CRKWMN	0	0	1	0	0	0	0	0	0	0	0	0	0	0	0	0	0	0	0	0
																						CRKWMN	0	0	1	0	0	0	0	0	0	0	0	0	0	0	0	0	0	0	0	0
																						CRKYLF	0	0	0	0	0	0	0	0	0	0	0	0	0	1	0	0	0	0	0	0
																						CRLRSR	0	1	0	0	0	0	0	0	0	0	0	0	0	0	0	0	0	0	0	0
																						CRRFLN	0	0	1	0	0	0	0	0	0	0	0	0	0	0	0	0	0	0	0	0
																						CRRIKE	0	0	0	0	0	0	1	0	0	0	0	0	0	0	0	0	0	0	0	0
																						CRSSCR	0	1	0	0	0	0	0	0	0	0	0	0	0	0	0	0	0	0	0	0
																						CRSSCS	0	0	0	0	0	0	0	0	0	0	0	0	0	0	0	1	0	0	0	0
																						CRSSCS	0	0	0	0	0	0	0	0	0	0	0	0	0	0	0	1	0	0	0	0
																						CRSSCS	0	0	0	0	0	0	0	0	0	0	0	0	0	0	0	1	0	0	0	0
																						CRSSCS	0	0	0	0	0	0	0	0	0	0	0	0	0	0	0	1	0	0	0	0
																						CRSVTD	0	0	0	1	0	0	0	0	0	0	0	0	0	0	0	0	0	0	0	0
																						CRTGDR	0	1	0	0	0	0	0	0	0	0	0	0	0	0	0	0	0	0	0	0
																						CSDIDI	0	0	0	0	0	0	0	0	0	1	0	0	0	0	0	0	0	0	0	0
																						CSEPPM	0	0	0	0	0	0	0	0	0	0	0	0	1	0	0	0	0	0	0	0
																						CSGGHS	0	0	0	0	0	0	0	0	0	0	0	0	0	0	0	1	0	0	0	0
																						CSGGSQ	0	0	0	0	0	1	0	0	0	0	0	0	0	0	0	0	0	0	0	0
																						CSGGSQ	0	0	0	0	0	1	0	0	0	0	0	0	0	0	0	0	0	0	0	0
																						CSGGSQ	0	0	0	0	0	1	0	0	0	0	0	0	0	0	0	0	0	0	0	0
																						CSIAEP	0	0	0	0	0	0	0	0	0	0	0	0	0	0	1	0	0	0	0	0
																						CSLLDT	0	0	0	0	0	0	0	0	0	0	0	0	0	0	0	0	1	0	0	0
																						CSPPLS	0	0	0	0	0	0	0	0	0	0	0	0	0	0	0	1	0	0	0	0
																						CSQSQC	0	0	0	0	1	0	0	0	0	0	0	0	0	0	0	0	0	0	0	0
																						CSSNLP	0	0	0	0	0	0	0	0	0	0	0	0	0	0	1	0	0	0	0	0
																						CSSSGN	0	0	1	0	0	0	0	0	0	0	0	0	0	0	0	0	0	0	0	0
																						CSSTAS	0	0	0	0	0	0	0	0	0	0	0	0	0	0	0	1	0	0	0	0
																						CTFRRP	0	0	0	0	0	0	0	0	0	0	0	0	0	0	1	0	0	0	0	0
																						CTKKTA	1	0	0	0	0	0	0	0	0	0	0	0	0	0	0	0	0	0	0	0
																						CTLTTG	0	0	0	0	0	0	0	1	0	0	0	0	0	0	0	0	0	0	0	0
																						CTMKRQ	0	0	0	0	0	1	0	0	0	0	0	0	0	0	0	0	0	0	0	0
																						CTRVAL	0	0	0	0	0	0	0	0	0	0	1	0	0	0	0	0	0	0	0	0
																						CTVTEV	0	0	0	0	0	0	0	0	0	0	0	0	0	0	0	0	0	0	0	1
																						CVALLL	0	0	0	0	0	0	0	0	0	0	1	0	0	0	0	0	0	0	0	0
																						CVHTPH	0	0	0	0	0	0	0	0	1	0	0	0	0	0	0	0	0	0	0	0
																						CVIPRS	0	0	0	0	0	0	0	0	0	0	0	0	0	0	0	1	0	0	0	0
																						CVMPPP	0	0	0	0	0	0	0	0	0	0	0	0	0	0	1	0	0	0	0	0
																						CVRIEK	0	0	0	0	0	0	0	0	0	0	0	1	0	0	0	0	0	0	0	0
																						CVWKCS	0	0	0	0	0	0	0	0	0	0	0	0	0	0	0	1	0	0	0	0
																						CWEWTQ	0	0	0	0	0	1	0	0	0	0	0	0	0	0	0	0	0	0	0	0
																						CWPAGH	0	0	0	0	0	0	0	0	1	0	0	0	0	0	0	0	0	0	0	0
																						CWPDWS	0	0	0	0	0	0	0	0	0	0	0	0	0	0	0	1	0	0	0	0
																						CWVKEE	0	0	0	0	0	0	1	0	0	0	0	0	0	0	0	0	0	0	0	0
																						CYDIDI	0	0	0	0	0	0	0	0	0	1	0	0	0	0	0	0	0	0	0	0
																						CYSARA	1	0	0	0	0	0	0	0	0	0	0	0	0	0	0	0	0	0	0	0
																						DACYPD	0	0	0	1	0	0	0	0	0	0	0	0	0	0	0	0	0	0	0	0
																						DADPVA	1	0	0	0	0	0	0	0	0	0	0	0	0	0	0	0	0	0	0	0
																						DADVDH	0	0	0	0	0	0	0	0	1	0	0	0	0	0	0	0	0	0	0	0
																						DAEPEH	0	0	0	0	0	0	0	0	1	0	0	0	0	0	0	0	0	0	0	0
																						DAESAE	0	0	0	0	0	0	1	0	0	0	0	0	0	0	0	0	0	0	0	0
																						DAESLL	0	0	0	0	0	0	0	0	0	0	1	0	0	0	0	0	0	0	0	0
																						DAETSL	0	0	0	0	0	0	0	0	0	0	1	0	0	0	0	0	0	0	0	0
																						DAGGYP	0	0	0	0	0	0	0	0	0	0	0	0	0	0	1	0	0	0	0	0
																						DAKPCI	0	0	0	0	0	0	0	0	0	1	0	0	0	0	0	0	0	0	0	0
																						DALAAT	0	0	0	0	0	0	0	0	0	0	0	0	0	0	0	0	1	0	0	0
																						DALLLL	0	0	0	0	0	0	0	0	0	0	1	0	0	0	0	0	0	0	0	0
																						DALNTV	0	0	0	0	0	0	0	0	0	0	0	0	0	0	0	0	0	0	0	1
																						DALTEI	0	0	0	0	0	0	0	0	0	1	0	0	0	0	0	0	0	0	0	0
																						DANRPY	0	0	0	0	0	0	0	0	0	0	0	0	0	0	0	0	0	0	1	0
																						DANRPY	0	0	0	0	0	0	0	0	0	0	0	0	0	0	0	0	0	0	1	0
																						DANRPY	0	0	0	0	0	0	0	0	0	0	0	0	0	0	0	0	0	0	1	0
																						DAQSPL	0	0	0	0	0	0	0	0	0	0	1	0	0	0	0	0	0	0	0	0
																						DASEED	0	0	0	1	0	0	0	0	0	0	0	0	0	0	0	0	0	0	0	0
																						DASKED	0	0	0	1	0	0	0	0	0	0	0	0	0	0	0	0	0	0	0	0
																						DAVQMD	0	0	0	1	0	0	0	0	0	0	0	0	0	0	0	0	0	0	0	0
																						DAYLHK	0	0	0	0	0	0	0	0	0	0	0	1	0	0	0	0	0	0	0	0
																						DAYLHQ	0	0	0	0	0	1	0	0	0	0	0	0	0	0	0	0	0	0	0	0
																						DAYLHQ	0	0	0	0	0	1	0	0	0	0	0	0	0	0	0	0	0	0	0	0
																						DCEPHF	0	0	0	0	0	0	0	0	0	0	0	0	0	1	0	0	0	0	0	0
																						DCLEQQ	0	0	0	0	0	1	0	0	0	0	0	0	0	0	0	0	0	0	0	0
																						DCQDGY	0	0	0	0	0	0	0	0	0	0	0	0	0	0	0	0	0	0	1	0
																						DCSCGG	0	0	0	0	0	0	0	1	0	0	0	0	0	0	0	0	0	0	0	0
																						DCSSAV	0	0	0	0	0	0	0	0	0	0	0	0	0	0	0	0	0	0	0	1
																						DCVWQG	0	0	0	0	0	0	0	1	0	0	0	0	0	0	0	0	0	0	0	0
																						DDADYD	0	0	0	1	0	0	0	0	0	0	0	0	0	0	0	0	0	0	0	0
																						DDAGGS	0	0	0	0	0	0	0	0	0	0	0	0	0	0	0	1	0	0	0	0
																						DDDDAA	1	0	0	0	0	0	0	0	0	0	0	0	0	0	0	0	0	0	0	0
																						DDDDDD	0	0	0	1	0	0	0	0	0	0	0	0	0	0	0	0	0	0	0	0
																						DDDDDD	0	0	0	1	0	0	0	0	0	0	0	0	0	0	0	0	0	0	0	0
																						DDDDDE	0	0	0	0	0	0	1	0	0	0	0	0	0	0	0	0	0	0	0	0
																						DDDDDI	0	0	0	0	0	0	0	0	0	1	0	0	0	0	0	0	0	0	0	0
																						DDDDIQ	0	0	0	0	0	1	0	0	0	0	0	0	0	0	0	0	0	0	0	0
																						DDDILC	0	0	0	0	1	0	0	0	0	0	0	0	0	0	0	0	0	0	0	0
																						DDDLDI	0	0	0	0	0	0	0	0	0	1	0	0	0	0	0	0	0	0	0	0
																						DDDSFP	0	0	0	0	0	0	0	0	0	0	0	0	0	0	1	0	0	0	0	0
																						DDEDSD	0	0	0	1	0	0	0	0	0	0	0	0	0	0	0	0	0	0	0	0
																						DDEEED	0	0	0	1	0	0	0	0	0	0	0	0	0	0	0	0	0	0	0	0
																						DDESWD	0	0	0	1	0	0	0	0	0	0	0	0	0	0	0	0	0	0	0	0
																						DDILDC	0	0	0	0	1	0	0	0	0	0	0	0	0	0	0	0	0	0	0	0
																						DDISAA	1	0	0	0	0	0	0	0	0	0	0	0	0	0	0	0	0	0	0	0
																						DDLSPK	0	0	0	0	0	0	0	0	0	0	0	1	0	0	0	0	0	0	0	0
																						DDLTEL	0	0	0	0	0	0	0	0	0	0	1	0	0	0	0	0	0	0	0	0
																						DDLTGD	0	0	0	1	0	0	0	0	0	0	0	0	0	0	0	0	0	0	0	0
																						DDPLIG	0	0	0	0	0	0	0	1	0	0	0	0	0	0	0	0	0	0	0	0
																						DDPRPV	0	0	0	0	0	0	0	0	0	0	0	0	0	0	0	0	0	0	0	1
																						DDPTIP	0	0	0	0	0	0	0	0	0	0	0	0	0	0	1	0	0	0	0	0
																						DDQNRI	0	0	0	0	0	0	0	0	0	1	0	0	0	0	0	0	0	0	0	0
																						DDTILT	0	0	0	0	0	0	0	0	0	0	0	0	0	0	0	0	1	0	0	0
																						DDTSLT	0	0	0	0	0	0	0	0	0	0	0	0	0	0	0	0	1	0	0	0
																						DDTTHG	0	0	0	0	0	0	0	1	0	0	0	0	0	0	0	0	0	0	0	0
																						DDVDFF	0	0	0	0	0	0	0	0	0	0	0	0	0	1	0	0	0	0	0	0
																						DDWQKD	0	0	0	1	0	0	0	0	0	0	0	0	0	0	0	0	0	0	0	0
																						DDYDNL	0	0	0	0	0	0	0	0	0	0	1	0	0	0	0	0	0	0	0	0
																						DEAGQS	0	0	0	0	0	0	0	0	0	0	0	0	0	0	0	1	0	0	0	0
																						DEDQTA	1	0	0	0	0	0	0	0	0	0	0	0	0	0	0	0	0	0	0	0
																						DEEDPA	1	0	0	0	0	0	0	0	0	0	0	0	0	0	0	0	0	0	0	0
																						DEEEDN	0	0	1	0	0	0	0	0	0	0	0	0	0	0	0	0	0	0	0	0
																						DEEEDS	0	0	0	0	0	0	0	0	0	0	0	0	0	0	0	1	0	0	0	0
																						DEEISS	0	0	0	0	0	0	0	0	0	0	0	0	0	0	0	1	0	0	0	0
																						DEEPGT	0	0	0	0	0	0	0	0	0	0	0	0	0	0	0	0	1	0	0	0
																						DEFEAL	0	0	0	0	0	0	0	0	0	0	1	0	0	0	0	0	0	0	0	0
																						DEGAMY	0	0	0	0	0	0	0	0	0	0	0	0	0	0	0	0	0	0	1	0
																						DEGNPE	0	0	0	0	0	0	1	0	0	0	0	0	0	0	0	0	0	0	0	0
																						DEGSSH	0	0	0	0	0	0	0	0	1	0	0	0	0	0	0	0	0	0	0	0
																						DELSSK	0	0	0	0	0	0	0	0	0	0	0	1	0	0	0	0	0	0	0	0
																						DELTFF	0	0	0	0	0	0	0	0	0	0	0	0	0	1	0	0	0	0	0	0
																						DELTGF	0	0	0	0	0	0	0	0	0	0	0	0	0	1	0	0	0	0	0	0
																						DELTYF	0	0	0	0	0	0	0	0	0	0	0	0	0	1	0	0	0	0	0	0
																						DENLLF	0	0	0	0	0	0	0	0	0	0	0	0	0	1	0	0	0	0	0	0
																						DENSGR	0	1	0	0	0	0	0	0	0	0	0	0	0	0	0	0	0	0	0	0
																						DEPHSG	0	0	0	0	0	0	0	1	0	0	0	0	0	0	0	0	0	0	0	0
																						DEPMEH	0	0	0	0	0	0	0	0	1	0	0	0	0	0	0	0	0	0	0	0
																						DEQFEF	0	0	0	0	0	0	0	0	0	0	0	0	0	1	0	0	0	0	0	0
																						DESVTR	0	1	0	0	0	0	0	0	0	0	0	0	0	0	0	0	0	0	0	0
																						DEVFYN	0	0	1	0	0	0	0	0	0	0	0	0	0	0	0	0	0	0	0	0
																						DEVKKE	0	0	0	0	0	0	1	0	0	0	0	0	0	0	0	0	0	0	0	0
																						DFDLYT	0	0	0	0	0	0	0	0	0	0	0	0	0	0	0	0	1	0	0	0
																						DFDRRD	0	0	0	1	0	0	0	0	0	0	0	0	0	0	0	0	0	0	0	0
																						DFEAVE	0	0	0	0	0	0	1	0	0	0	0	0	0	0	0	0	0	0	0	0
																						DFEMMI	0	0	0	0	0	0	0	0	0	1	0	0	0	0	0	0	0	0	0	0
																						DFGWDG	0	0	0	0	0	0	0	1	0	0	0	0	0	0	0	0	0	0	0	0
																						DFHLCS	0	0	0	0	0	0	0	0	0	0	0	0	0	0	0	1	0	0	0	0
																						DFHLCS	0	0	0	0	0	0	0	0	0	0	0	0	0	0	0	1	0	0	0	0
																						DFLEEI	0	0	0	0	0	0	0	0	0	1	0	0	0	0	0	0	0	0	0	0
																						DFTSVS	0	0	0	0	0	0	0	0	0	0	0	0	0	0	0	1	0	0	0	0
																						DGCCSL	0	0	0	0	0	0	0	0	0	0	1	0	0	0	0	0	0	0	0	0
																						DGDLSD	0	0	0	1	0	0	0	0	0	0	0	0	0	0	0	0	0	0	0	0
																						DGEMRE	0	0	0	0	0	0	1	0	0	0	0	0	0	0	0	0	0	0	0	0
																						DGESDT	0	0	0	0	0	0	0	0	0	0	0	0	0	0	0	0	1	0	0	0
																						DGPANH	0	0	0	0	0	0	0	0	1	0	0	0	0	0	0	0	0	0	0	0
																						DGQEIA	1	0	0	0	0	0	0	0	0	0	0	0	0	0	0	0	0	0	0	0
																						DGQKKW	0	0	0	0	0	0	0	0	0	0	0	0	0	0	0	0	0	1	0	0
																						DGQKKW	0	0	0	0	0	0	0	0	0	0	0	0	0	0	0	0	0	1	0	0
																						DHGPMK	0	0	0	0	0	0	0	0	0	0	0	1	0	0	0	0	0	0	0	0
																						DHSTEV	0	0	0	0	0	0	0	0	0	0	0	0	0	0	0	0	0	0	0	1
																						DHWFDV	0	0	0	0	0	0	0	0	0	0	0	0	0	0	0	0	0	0	0	1
																						DIENGP	0	0	0	0	0	0	0	0	0	0	0	0	0	0	1	0	0	0	0	0
																						DIFNIF	0	0	0	0	0	0	0	0	0	0	0	0	0	1	0	0	0	0	0	0
																						DIFNIF	0	0	0	0	0	0	0	0	0	0	0	0	0	1	0	0	0	0	0	0
																						DIKATE	0	0	0	0	0	0	1	0	0	0	0	0	0	0	0	0	0	0	0	0
																						DILRDK	0	0	0	0	0	0	0	0	0	0	0	1	0	0	0	0	0	0	0	0
																						DIMWEQ	0	0	0	0	0	1	0	0	0	0	0	0	0	0	0	0	0	0	0	0
																						DINEGL	0	0	0	0	0	0	0	0	0	0	1	0	0	0	0	0	0	0	0	0
																						DINEGL	0	0	0	0	0	0	0	0	0	0	1	0	0	0	0	0	0	0	0	0
																						DIQEGE	0	0	0	0	0	0	1	0	0	0	0	0	0	0	0	0	0	0	0	0
																						DIYSED	0	0	0	1	0	0	0	0	0	0	0	0	0	0	0	0	0	0	0	0
																						DKCIIM	0	0	0	0	0	0	0	0	0	0	0	0	1	0	0	0	0	0	0	0
																						DKDESE	0	0	0	0	0	0	1	0	0	0	0	0	0	0	0	0	0	0	0	0
																						DKDLVI	0	0	0	0	0	0	0	0	0	1	0	0	0	0	0	0	0	0	0	0
																						DKEKPE	0	0	0	0	0	0	1	0	0	0	0	0	0	0	0	0	0	0	0	0
																						DKESEL	0	0	0	0	0	0	0	0	0	0	1	0	0	0	0	0	0	0	0	0
																						DKFQDL	0	0	0	0	0	0	0	0	0	0	1	0	0	0	0	0	0	0	0	0
																						DKIYEV	0	0	0	0	0	0	0	0	0	0	0	0	0	0	0	0	0	0	0	1
																						DKPKTL	0	0	0	0	0	0	0	0	0	0	1	0	0	0	0	0	0	0	0	0
																						DKSCTM	0	0	0	0	0	0	0	0	0	0	0	0	1	0	0	0	0	0	0	0
																						DKSCTV	0	0	0	0	0	0	0	0	0	0	0	0	0	0	0	0	0	0	0	1
																						DKSDSD	0	0	0	1	0	0	0	0	0	0	0	0	0	0	0	0	0	0	0	0
																						DKSGTM	0	0	0	0	0	0	0	0	0	0	0	0	1	0	0	0	0	0	0	0
																						DKSSKR	0	1	0	0	0	0	0	0	0	0	0	0	0	0	0	0	0	0	0	0
																						DKVTKT	0	0	0	0	0	0	0	0	0	0	0	0	0	0	0	0	1	0	0	0
																						DKYTIR	0	1	0	0	0	0	0	0	0	0	0	0	0	0	0	0	0	0	0	0
																						DKYTIR	0	1	0	0	0	0	0	0	0	0	0	0	0	0	0	0	0	0	0	0
																						DLAEQV	0	0	0	0	0	0	0	0	0	0	0	0	0	0	0	0	0	0	0	1
																						DLAMVE	0	0	0	0	0	0	1	0	0	0	0	0	0	0	0	0	0	0	0	0
																						DLDETD	0	0	0	1	0	0	0	0	0	0	0	0	0	0	0	0	0	0	0	0
																						DLEDDC	0	0	0	0	1	0	0	0	0	0	0	0	0	0	0	0	0	0	0	0
																						DLELGI	0	0	0	0	0	0	0	0	0	1	0	0	0	0	0	0	0	0	0	0
																						DLELGL	0	0	0	0	0	0	0	0	0	0	1	0	0	0	0	0	0	0	0	0
																						DLELSA	1	0	0	0	0	0	0	0	0	0	0	0	0	0	0	0	0	0	0	0
																						DLETAV	0	0	0	0	0	0	0	0	0	0	0	0	0	0	0	0	0	0	0	1
																						DLFHYR	0	1	0	0	0	0	0	0	0	0	0	0	0	0	0	0	0	0	0	0
																						DLFSTD	0	0	0	1	0	0	0	0	0	0	0	0	0	0	0	0	0	0	0	0
																						DLGKTT	0	0	0	0	0	0	0	0	0	0	0	0	0	0	0	0	1	0	0	0
																						DLGYQT	0	0	0	0	0	0	0	0	0	0	0	0	0	0	0	0	1	0	0	0
																						DLHDAL	0	0	0	0	0	0	0	0	0	0	1	0	0	0	0	0	0	0	0	0
																						DLIKKK	0	0	0	0	0	0	0	0	0	0	0	1	0	0	0	0	0	0	0	0
																						DLKHSS	0	0	0	0	0	0	0	0	0	0	0	0	0	0	0	1	0	0	0	0
																						DLKLDW	0	0	0	0	0	0	0	0	0	0	0	0	0	0	0	0	0	1	0	0
																						DLKLNA	1	0	0	0	0	0	0	0	0	0	0	0	0	0	0	0	0	0	0	0
																						DLLFRP	0	0	0	0	0	0	0	0	0	0	0	0	0	0	1	0	0	0	0	0
																						DLLPPD	0	0	0	1	0	0	0	0	0	0	0	0	0	0	0	0	0	0	0	0
																						DLMSLL	0	0	0	0	0	0	0	0	0	0	1	0	0	0	0	0	0	0	0	0
																						DLNPIL	0	0	0	0	0	0	0	0	0	0	1	0	0	0	0	0	0	0	0	0
																						DLPFML	0	0	0	0	0	0	0	0	0	0	1	0	0	0	0	0	0	0	0	0
																						DLPHYF	0	0	0	0	0	0	0	0	0	0	0	0	0	1	0	0	0	0	0	0
																						DLQESK	0	0	0	0	0	0	0	0	0	0	0	1	0	0	0	0	0	0	0	0
																						DLQKDF	0	0	0	0	0	0	0	0	0	0	0	0	0	1	0	0	0	0	0	0
																						DLQKTQ	0	0	0	0	0	1	0	0	0	0	0	0	0	0	0	0	0	0	0	0
																						DLQTSI	0	0	0	0	0	0	0	0	0	1	0	0	0	0	0	0	0	0	0	0
																						DLRKAL	0	0	0	0	0	0	0	0	0	0	1	0	0	0	0	0	0	0	0	0
																						DLSAAT	0	0	0	0	0	0	0	0	0	0	0	0	0	0	0	0	1	0	0	0
																						DLSSSS	0	0	0	0	0	0	0	0	0	0	0	0	0	0	0	1	0	0	0	0
																						DLVESL	0	0	0	0	0	0	0	0	0	0	1	0	0	0	0	0	0	0	0	0
																						DLVKTS	0	0	0	0	0	0	0	0	0	0	0	0	0	0	0	1	0	0	0	0
																						DLVKTS	0	0	0	0	0	0	0	0	0	0	0	0	0	0	0	1	0	0	0	0
																						DLVNCH	0	0	0	0	0	0	0	0	1	0	0	0	0	0	0	0	0	0	0	0
																						DMDMSD	0	0	0	1	0	0	0	0	0	0	0	0	0	0	0	0	0	0	0	0
																						DMEDAP	0	0	0	0	0	0	0	0	0	0	0	0	0	0	1	0	0	0	0	0
																						DMHEDT	0	0	0	0	0	0	0	0	0	0	0	0	0	0	0	0	1	0	0	0
																						DMHKSK	0	0	0	0	0	0	0	0	0	0	0	1	0	0	0	0	0	0	0	0
																						DMKIGV	0	0	0	0	0	0	0	0	0	0	0	0	0	0	0	0	0	0	0	1
																						DMPHPH	0	0	0	0	0	0	0	0	1	0	0	0	0	0	0	0	0	0	0	0
																						DMSHSL	0	0	0	0	0	0	0	0	0	0	1	0	0	0	0	0	0	0	0	0
																						DMSLVS	0	0	0	0	0	0	0	0	0	0	0	0	0	0	0	1	0	0	0	0
																						DMSTAQ	0	0	0	0	0	1	0	0	0	0	0	0	0	0	0	0	0	0	0	0
																						DMVLDV	0	0	0	0	0	0	0	0	0	0	0	0	0	0	0	0	0	0	0	1
																						DNCITQ	0	0	0	0	0	1	0	0	0	0	0	0	0	0	0	0	0	0	0	0
																						DNPYPV	0	0	0	0	0	0	0	0	0	0	0	0	0	0	0	0	0	0	0	1
																						DNSGEL	0	0	0	0	0	0	0	0	0	0	1	0	0	0	0	0	0	0	0	0
																						DPAPEN	0	0	1	0	0	0	0	0	0	0	0	0	0	0	0	0	0	0	0	0
																						DPASQS	0	0	0	0	0	0	0	0	0	0	0	0	0	0	0	1	0	0	0	0
																						DPCCSF	0	0	0	0	0	0	0	0	0	0	0	0	0	1	0	0	0	0	0	0
																						DPDCAL	0	0	0	0	0	0	0	0	0	0	1	0	0	0	0	0	0	0	0	0
																						DPEDTY	0	0	0	0	0	0	0	0	0	0	0	0	0	0	0	0	0	0	1	0
																						DPGHME	0	0	0	0	0	0	1	0	0	0	0	0	0	0	0	0	0	0	0	0
																						DPGKGL	0	0	0	0	0	0	0	0	0	0	1	0	0	0	0	0	0	0	0	0
																						DPSATD	0	0	0	1	0	0	0	0	0	0	0	0	0	0	0	0	0	0	0	0
																						DPSPSS	0	0	0	0	0	0	0	0	0	0	0	0	0	0	0	1	0	0	0	0
																						DPSTPF	0	0	0	0	0	0	0	0	0	0	0	0	0	1	0	0	0	0	0	0
																						DPTHLV	0	0	0	0	0	0	0	0	0	0	0	0	0	0	0	0	0	0	0	1
																						DPWQGC	0	0	0	0	1	0	0	0	0	0	0	0	0	0	0	0	0	0	0	0
																						DQAKDI	0	0	0	0	0	0	0	0	0	1	0	0	0	0	0	0	0	0	0	0
																						DQETAV	0	0	0	0	0	0	0	0	0	0	0	0	0	0	0	0	0	0	0	1
																						DQGIDY	0	0	0	0	0	0	0	0	0	0	0	0	0	0	0	0	0	0	1	0
																						DQKSDK	0	0	0	0	0	0	0	0	0	0	0	1	0	0	0	0	0	0	0	0
																						DQKSEL	0	0	0	0	0	0	0	0	0	0	1	0	0	0	0	0	0	0	0	0
																						DQLMEI	0	0	0	0	0	0	0	0	0	1	0	0	0	0	0	0	0	0	0	0
																						DQMQPI	0	0	0	0	0	0	0	0	0	1	0	0	0	0	0	0	0	0	0	0
																						DQWRRY	0	0	0	0	0	0	0	0	0	0	0	0	0	0	0	0	0	0	1	0
																						DRAHLS	0	0	0	0	0	0	0	0	0	0	0	0	0	0	0	1	0	0	0	0
																						DRAHLS	0	0	0	0	0	0	0	0	0	0	0	0	0	0	0	1	0	0	0	0
																						DRAKDE	0	0	0	0	0	0	1	0	0	0	0	0	0	0	0	0	0	0	0	0
																						DRAKKK	0	0	0	0	0	0	0	0	0	0	0	1	0	0	0	0	0	0	0	0
																						DRCGCS	0	0	0	0	0	0	0	0	0	0	0	0	0	0	0	1	0	0	0	0
																						DRCGCS	0	0	0	0	0	0	0	0	0	0	0	0	0	0	0	1	0	0	0	0
																						DRCSAC	0	0	0	0	1	0	0	0	0	0	0	0	0	0	0	0	0	0	0	0
																						DREEKT	0	0	0	0	0	0	0	0	0	0	0	0	0	0	0	0	1	0	0	0
																						DRFINK	0	0	0	0	0	0	0	0	0	0	0	1	0	0	0	0	0	0	0	0
																						DRFSPT	0	0	0	0	0	0	0	0	0	0	0	0	0	0	0	0	1	0	0	0
																						DRILCR	0	1	0	0	0	0	0	0	0	0	0	0	0	0	0	0	0	0	0	0
																						DRLNQF	0	0	0	0	0	0	0	0	0	0	0	0	0	1	0	0	0	0	0	0
																						DRRVVL	0	0	0	0	0	0	0	0	0	0	1	0	0	0	0	0	0	0	0	0
																						DRTLIS	0	0	0	0	0	0	0	0	0	0	0	0	0	0	0	1	0	0	0	0
																						DRVDYS	0	0	0	0	0	0	0	0	0	0	0	0	0	0	0	1	0	0	0	0
																						DRVKMS	0	0	0	0	0	0	0	0	0	0	0	0	0	0	0	1	0	0	0	0
																						DSDEEN	0	0	1	0	0	0	0	0	0	0	0	0	0	0	0	0	0	0	0	0
																						DSDEFM	0	0	0	0	0	0	0	0	0	0	0	0	1	0	0	0	0	0	0	0
																						DSDNES	0	0	0	0	0	0	0	0	0	0	0	0	0	0	0	1	0	0	0	0
																						DSELDN	0	0	1	0	0	0	0	0	0	0	0	0	0	0	0	0	0	0	0	0
																						DSETKM	0	0	0	0	0	0	0	0	0	0	0	0	1	0	0	0	0	0	0	0
																						DSGIVQ	0	0	0	0	0	1	0	0	0	0	0	0	0	0	0	0	0	0	0	0
																						DSILCR	0	1	0	0	0	0	0	0	0	0	0	0	0	0	0	0	0	0	0	0
																						DSKEFS	0	0	0	0	0	0	0	0	0	0	0	0	0	0	0	1	0	0	0	0
																						DSKTGV	0	0	0	0	0	0	0	0	0	0	0	0	0	0	0	0	0	0	0	1
																						DSLEQG	0	0	0	0	0	0	0	1	0	0	0	0	0	0	0	0	0	0	0	0
																						DSLQST	0	0	0	0	0	0	0	0	0	0	0	0	0	0	0	0	1	0	0	0
																						DSPEKR	0	1	0	0	0	0	0	0	0	0	0	0	0	0	0	0	0	0	0	0
																						DSPGSQ	0	0	0	0	0	1	0	0	0	0	0	0	0	0	0	0	0	0	0	0
																						DSQATG	0	0	0	0	0	0	0	1	0	0	0	0	0	0	0	0	0	0	0	0
																						DSSKSI	0	0	0	0	0	0	0	0	0	1	0	0	0	0	0	0	0	0	0	0
																						DSSNED	0	0	0	1	0	0	0	0	0	0	0	0	0	0	0	0	0	0	0	0
																						DSSRKH	0	0	0	0	0	0	0	0	1	0	0	0	0	0	0	0	0	0	0	0
																						DSTLPY	0	0	0	0	0	0	0	0	0	0	0	0	0	0	0	0	0	0	1	0
																						DSTLSY	0	0	0	0	0	0	0	0	0	0	0	0	0	0	0	0	0	0	1	0
																						DSVRHK	0	0	0	0	0	0	0	0	0	0	0	1	0	0	0	0	0	0	0	0
																						DSYWEF	0	0	0	0	0	0	0	0	0	0	0	0	0	1	0	0	0	0	0	0
																						DTAYAG	0	0	0	0	0	0	0	1	0	0	0	0	0	0	0	0	0	0	0	0
																						DTCACR	0	1	0	0	0	0	0	0	0	0	0	0	0	0	0	0	0	0	0	0
																						DTDVGD	0	0	0	1	0	0	0	0	0	0	0	0	0	0	0	0	0	0	0	0
																						DTFLWS	0	0	0	0	0	0	0	0	0	0	0	0	0	0	0	1	0	0	0	0
																						DTLAPQ	0	0	0	0	0	1	0	0	0	0	0	0	0	0	0	0	0	0	0	0
																						DTLVNN	0	0	1	0	0	0	0	0	0	0	0	0	0	0	0	0	0	0	0	0
																						DTNKTN	0	0	1	0	0	0	0	0	0	0	0	0	0	0	0	0	0	0	0	0
																						DTPMES	0	0	0	0	0	0	0	0	0	0	0	0	0	0	0	1	0	0	0	0
																						DTSEGK	0	0	0	0	0	0	0	0	0	0	0	1	0	0	0	0	0	0	0	0
																						DTVESV	0	0	0	0	0	0	0	0	0	0	0	0	0	0	0	0	0	0	0	1
																						DTVPDS	0	0	0	0	0	0	0	0	0	0	0	0	0	0	0	1	0	0	0	0
																						DTVVFK	0	0	0	0	0	0	0	0	0	0	0	1	0	0	0	0	0	0	0	0
																						DVAKTI	0	0	0	0	0	0	0	0	0	1	0	0	0	0	0	0	0	0	0	0
																						DVAQDP	0	0	0	0	0	0	0	0	0	0	0	0	0	0	1	0	0	0	0	0
																						DVDVLM	0	0	0	0	0	0	0	0	0	0	0	0	1	0	0	0	0	0	0	0
																						DVEKKK	0	0	0	0	0	0	0	0	0	0	0	1	0	0	0	0	0	0	0	0
																						DVHPSP	0	0	0	0	0	0	0	0	0	0	0	0	0	0	1	0	0	0	0	0
																						DVIALD	0	0	0	1	0	0	0	0	0	0	0	0	0	0	0	0	0	0	0	0
																						DVIIQD	0	0	0	1	0	0	0	0	0	0	0	0	0	0	0	0	0	0	0	0
																						DVIKTC	0	0	0	0	1	0	0	0	0	0	0	0	0	0	0	0	0	0	0	0
																						DVKFML	0	0	0	0	0	0	0	0	0	0	1	0	0	0	0	0	0	0	0	0
																						DVLDQV	0	0	0	0	0	0	0	0	0	0	0	0	0	0	0	0	0	0	0	1
																						DVLENI	0	0	0	0	0	0	0	0	0	1	0	0	0	0	0	0	0	0	0	0
																						DVLQTL	0	0	0	0	0	0	0	0	0	0	1	0	0	0	0	0	0	0	0	0
																						DVLTIN	0	0	1	0	0	0	0	0	0	0	0	0	0	0	0	0	0	0	0	0
																						DVNVSA	1	0	0	0	0	0	0	0	0	0	0	0	0	0	0	0	0	0	0	0
																						DVSLTA	1	0	0	0	0	0	0	0	0	0	0	0	0	0	0	0	0	0	0	0
																						DVTSDD	0	0	0	1	0	0	0	0	0	0	0	0	0	0	0	0	0	0	0	0
																						DVTSND	0	0	0	1	0	0	0	0	0	0	0	0	0	0	0	0	0	0	0	0
																						DVTVQE	0	0	0	0	0	0	1	0	0	0	0	0	0	0	0	0	0	0	0	0
																						DVVVSV	0	0	0	0	0	0	0	0	0	0	0	0	0	0	0	0	0	0	0	1
																						DVYQTY	0	0	0	0	0	0	0	0	0	0	0	0	0	0	0	0	0	0	1	0
																						DWDSIV	0	0	0	0	0	0	0	0	0	0	0	0	0	0	0	0	0	0	0	1
																						DWETEY	0	0	0	0	0	0	0	0	0	0	0	0	0	0	0	0	0	0	1	0
																						DWHGFD	0	0	0	1	0	0	0	0	0	0	0	0	0	0	0	0	0	0	0	0
																						DYAAVA	1	0	0	0	0	0	0	0	0	0	0	0	0	0	0	0	0	0	0	0
																						DYANFK	0	0	0	0	0	0	0	0	0	0	0	1	0	0	0	0	0	0	0	0
																						DYANFK	0	0	0	0	0	0	0	0	0	0	0	1	0	0	0	0	0	0	0	0
																						DYEDFM	0	0	0	0	0	0	0	0	0	0	0	0	1	0	0	0	0	0	0	0
																						DYFACE	0	0	0	0	0	0	1	0	0	0	0	0	0	0	0	0	0	0	0	0
																						DYFFPR	0	1	0	0	0	0	0	0	0	0	0	0	0	0	0	0	0	0	0	0
																						DYLAGK	0	0	0	0	0	0	0	0	0	0	0	1	0	0	0	0	0	0	0	0
																						DYLTGH	0	0	0	0	0	0	0	0	1	0	0	0	0	0	0	0	0	0	0	0
																						DYTIEI	0	0	0	0	0	0	0	0	0	1	0	0	0	0	0	0	0	0	0	0
																						DYYYDD	0	0	0	1	0	0	0	0	0	0	0	0	0	0	0	0	0	0	0	0
																						EAAAKA	1	0	0	0	0	0	0	0	0	0	0	0	0	0	0	0	0	0	0	0
																						EAAETE	0	0	0	0	0	0	1	0	0	0	0	0	0	0	0	0	0	0	0	0
																						EAARHL	0	0	0	0	0	0	0	0	0	0	1	0	0	0	0	0	0	0	0	0
																						EAASSG	0	0	0	0	0	0	0	1	0	0	0	0	0	0	0	0	0	0	0	0
																						EACGCR	0	1	0	0	0	0	0	0	0	0	0	0	0	0	0	0	0	0	0	0
																						EACMKR	0	1	0	0	0	0	0	0	0	0	0	0	0	0	0	0	0	0	0	0
																						EACTKR	0	1	0	0	0	0	0	0	0	0	0	0	0	0	0	0	0	0	0	0
																						EAEKSV	0	0	0	0	0	0	0	0	0	0	0	0	0	0	0	0	0	0	0	1
																						EAELER	0	1	0	0	0	0	0	0	0	0	0	0	0	0	0	0	0	0	0	0
																						EAEQYV	0	0	0	0	0	0	0	0	0	0	0	0	0	0	0	0	0	0	0	1
																						EAILEK	0	0	0	0	0	0	0	0	0	0	0	1	0	0	0	0	0	0	0	0
																						EAKAED	0	0	0	1	0	0	0	0	0	0	0	0	0	0	0	0	0	0	0	0
																						EAKAGE	0	0	0	0	0	0	1	0	0	0	0	0	0	0	0	0	0	0	0	0
																						EAKGNS	0	0	0	0	0	0	0	0	0	0	0	0	0	0	0	1	0	0	0	0
																						EAKGRP	0	0	0	0	0	0	0	0	0	0	0	0	0	0	1	0	0	0	0	0
																						EALDDD	0	0	0	1	0	0	0	0	0	0	0	0	0	0	0	0	0	0	0	0
																						EALERV	0	0	0	0	0	0	0	0	0	0	0	0	0	0	0	0	0	0	0	1
																						EALERV	0	0	0	0	0	0	0	0	0	0	0	0	0	0	0	0	0	0	0	1
																						EALGKN	0	0	1	0	0	0	0	0	0	0	0	0	0	0	0	0	0	0	0	0
																						EALGSF	0	0	0	0	0	0	0	0	0	0	0	0	0	1	0	0	0	0	0	0
																						EAMEPE	0	0	0	0	0	0	1	0	0	0	0	0	0	0	0	0	0	0	0	0
																						EANFDC	0	0	0	0	1	0	0	0	0	0	0	0	0	0	0	0	0	0	0	0
																						EANKQS	0	0	0	0	0	0	0	0	0	0	0	0	0	0	0	1	0	0	0	0
																						EAPLTR	0	1	0	0	0	0	0	0	0	0	0	0	0	0	0	0	0	0	0	0
																						EAPYEI	0	0	0	0	0	0	0	0	0	1	0	0	0	0	0	0	0	0	0	0
																						EAQMAQ	0	0	0	0	0	1	0	0	0	0	0	0	0	0	0	0	0	0	0	0
																						EAQTRL	0	0	0	0	0	0	0	0	0	0	1	0	0	0	0	0	0	0	0	0
																						EAQTRL	0	0	0	0	0	0	0	0	0	0	1	0	0	0	0	0	0	0	0	0
																						EAQTRL	0	0	0	0	0	0	0	0	0	0	1	0	0	0	0	0	0	0	0	0
																						EAQTRL	0	0	0	0	0	0	0	0	0	0	1	0	0	0	0	0	0	0	0	0
																						EARTRK	0	0	0	0	0	0	0	0	0	0	0	1	0	0	0	0	0	0	0	0
																						EASEED	0	0	0	1	0	0	0	0	0	0	0	0	0	0	0	0	0	0	0	0
																						EASKRQ	0	0	0	0	0	1	0	0	0	0	0	0	0	0	0	0	0	0	0	0
																						EASKRS	0	0	0	0	0	0	0	0	0	0	0	0	0	0	0	1	0	0	0	0
																						EASPSP	0	0	0	0	0	0	0	0	0	0	0	0	0	0	1	0	0	0	0	0
																						ECIWEF	0	0	0	0	0	0	0	0	0	0	0	0	0	1	0	0	0	0	0	0
																						ECKSEE	0	0	0	0	0	0	1	0	0	0	0	0	0	0	0	0	0	0	0	0
																						ECLGPK	0	0	0	0	0	0	0	0	0	0	0	1	0	0	0	0	0	0	0	0
																						ECTEDK	0	0	0	0	0	0	0	0	0	0	0	1	0	0	0	0	0	0	0	0
																						EDAFLG	0	0	0	0	0	0	0	1	0	0	0	0	0	0	0	0	0	0	0	0
																						EDANLD	0	0	0	1	0	0	0	0	0	0	0	0	0	0	0	0	0	0	0	0
																						EDASDR	0	1	0	0	0	0	0	0	0	0	0	0	0	0	0	0	0	0	0	0
																						EDCECY	0	0	0	0	0	0	0	0	0	0	0	0	0	0	0	0	0	0	1	0
																						EDDDDE	0	0	0	0	0	0	1	0	0	0	0	0	0	0	0	0	0	0	0	0
																						EDDDDE	0	0	0	0	0	0	1	0	0	0	0	0	0	0	0	0	0	0	0	0
																						EDDMQL	0	0	0	0	0	0	0	0	0	0	1	0	0	0	0	0	0	0	0	0
																						EDDRHK	0	0	0	0	0	0	0	0	0	0	0	1	0	0	0	0	0	0	0	0
																						EDEAYD	0	0	0	1	0	0	0	0	0	0	0	0	0	0	0	0	0	0	0	0
																						EDEDEE	0	0	0	0	0	0	1	0	0	0	0	0	0	0	0	0	0	0	0	0
																						EDEVED	0	0	0	1	0	0	0	0	0	0	0	0	0	0	0	0	0	0	0	0
																						EDFMCS	0	0	0	0	0	0	0	0	0	0	0	0	0	0	0	1	0	0	0	0
																						EDGGQL	0	0	0	0	0	0	0	0	0	0	1	0	0	0	0	0	0	0	0	0
																						EDGLVP	0	0	0	0	0	0	0	0	0	0	0	0	0	0	1	0	0	0	0	0
																						EDGREL	0	0	0	0	0	0	0	0	0	0	1	0	0	0	0	0	0	0	0	0
																						EDGTSA	1	0	0	0	0	0	0	0	0	0	0	0	0	0	0	0	0	0	0	0
																						EDHGEN	0	0	1	0	0	0	0	0	0	0	0	0	0	0	0	0	0	0	0	0
																						EDKDQL	0	0	0	0	0	0	0	0	0	0	1	0	0	0	0	0	0	0	0	0
																						EDKDQL	0	0	0	0	0	0	0	0	0	0	1	0	0	0	0	0	0	0	0	0
																						EDKKKD	0	0	0	1	0	0	0	0	0	0	0	0	0	0	0	0	0	0	0	0
																						EDKTCI	0	0	0	0	0	0	0	0	0	1	0	0	0	0	0	0	0	0	0	0
																						EDLGFL	0	0	0	0	0	0	0	0	0	0	1	0	0	0	0	0	0	0	0	0
																						EDLLFE	0	0	0	0	0	0	1	0	0	0	0	0	0	0	0	0	0	0	0	0
																						EDLSEA	1	0	0	0	0	0	0	0	0	0	0	0	0	0	0	0	0	0	0	0
																						EDNAPL	0	0	0	0	0	0	0	0	0	0	1	0	0	0	0	0	0	0	0	0
																						EDPLSG	0	0	0	0	0	0	0	1	0	0	0	0	0	0	0	0	0	0	0	0
																						EDQVCT	0	0	0	0	0	0	0	0	0	0	0	0	0	0	0	0	1	0	0	0
																						EDQVCT	0	0	0	0	0	0	0	0	0	0	0	0	0	0	0	0	1	0	0	0
																						EDQVCT	0	0	0	0	0	0	0	0	0	0	0	0	0	0	0	0	1	0	0	0
																						EDQVCT	0	0	0	0	0	0	0	0	0	0	0	0	0	0	0	0	1	0	0	0
																						EDQVCT	0	0	0	0	0	0	0	0	0	0	0	0	0	0	0	0	1	0	0	0
																						EDRDLQ	0	0	0	0	0	1	0	0	0	0	0	0	0	0	0	0	0	0	0	0
																						EDSDSD	0	0	0	1	0	0	0	0	0	0	0	0	0	0	0	0	0	0	0	0
																						EDSSTS	0	0	0	0	0	0	0	0	0	0	0	0	0	0	0	1	0	0	0	0
																						EDTKSG	0	0	0	0	0	0	0	1	0	0	0	0	0	0	0	0	0	0	0	0
																						EEAAKD	0	0	0	1	0	0	0	0	0	0	0	0	0	0	0	0	0	0	0	0
																						EEAAKK	0	0	0	0	0	0	0	0	0	0	0	1	0	0	0	0	0	0	0	0
																						EEAEEQ	0	0	0	0	0	1	0	0	0	0	0	0	0	0	0	0	0	0	0	0
																						EECKEP	0	0	0	0	0	0	0	0	0	0	0	0	0	0	1	0	0	0	0	0
																						EECTST	0	0	0	0	0	0	0	0	0	0	0	0	0	0	0	0	1	0	0	0
																						EEDDMF	0	0	0	0	0	0	0	0	0	0	0	0	0	1	0	0	0	0	0	0
																						EEDDYD	0	0	0	1	0	0	0	0	0	0	0	0	0	0	0	0	0	0	0	0
																						EEDEDF	0	0	0	0	0	0	0	0	0	0	0	0	0	1	0	0	0	0	0	0
																						EEDEDF	0	0	0	0	0	0	0	0	0	0	0	0	0	1	0	0	0	0	0	0
																						EEDEDF	0	0	0	0	0	0	0	0	0	0	0	0	0	1	0	0	0	0	0	0
																						EEDEEE	0	0	0	0	0	0	1	0	0	0	0	0	0	0	0	0	0	0	0	0
																						EEDEGN	0	0	1	0	0	0	0	0	0	0	0	0	0	0	0	0	0	0	0	0
																						EEDFML	0	0	0	0	0	0	0	0	0	0	1	0	0	0	0	0	0	0	0	0
																						EEDFRN	0	0	1	0	0	0	0	0	0	0	0	0	0	0	0	0	0	0	0	0
																						EEDHKA	1	0	0	0	0	0	0	0	0	0	0	0	0	0	0	0	0	0	0	0
																						EEEAGQ	0	0	0	0	0	1	0	0	0	0	0	0	0	0	0	0	0	0	0	0
																						EEEDED	0	0	0	1	0	0	0	0	0	0	0	0	0	0	0	0	0	0	0	0
																						EEEEAA	1	0	0	0	0	0	0	0	0	0	0	0	0	0	0	0	0	0	0	0
																						EEEEDE	0	0	0	0	0	0	1	0	0	0	0	0	0	0	0	0	0	0	0	0
																						EEEEEE	0	0	0	0	0	0	1	0	0	0	0	0	0	0	0	0	0	0	0	0
																						EEEEET	0	0	0	0	0	0	0	0	0	0	0	0	0	0	0	0	1	0	0	0
																						EEEETR	0	1	0	0	0	0	0	0	0	0	0	0	0	0	0	0	0	0	0	0
																						EEEFFI	0	0	0	0	0	0	0	0	0	1	0	0	0	0	0	0	0	0	0	0
																						EEELKE	0	0	0	0	0	0	1	0	0	0	0	0	0	0	0	0	0	0	0	0
																						EEEMEL	0	0	0	0	0	0	0	0	0	0	1	0	0	0	0	0	0	0	0	0
																						EEEMLA	1	0	0	0	0	0	0	0	0	0	0	0	0	0	0	0	0	0	0	0
																						EEENFV	0	0	0	0	0	0	0	0	0	0	0	0	0	0	0	0	0	0	0	1
																						EEEPPL	0	0	0	0	0	0	0	0	0	0	1	0	0	0	0	0	0	0	0	0
																						EEESEQ	0	0	0	0	0	1	0	0	0	0	0	0	0	0	0	0	0	0	0	0
																						EEESQL	0	0	0	0	0	0	0	0	0	0	1	0	0	0	0	0	0	0	0	0
																						EEESRF	0	0	0	0	0	0	0	0	0	0	0	0	0	1	0	0	0	0	0	0
																						EEETKK	0	0	0	0	0	0	0	0	0	0	0	1	0	0	0	0	0	0	0	0
																						EEEVDN	0	0	1	0	0	0	0	0	0	0	0	0	0	0	0	0	0	0	0	0
																						EEFCHL	0	0	0	0	0	0	0	0	0	0	1	0	0	0	0	0	0	0	0	0
																						EEGIWA	1	0	0	0	0	0	0	0	0	0	0	0	0	0	0	0	0	0	0	0
																						EEGNPF	0	0	0	0	0	0	0	0	0	0	0	0	0	1	0	0	0	0	0	0
																						EEHHEK	0	0	0	0	0	0	0	0	0	0	0	1	0	0	0	0	0	0	0	0
																						EEIGLT	0	0	0	0	0	0	0	0	0	0	0	0	0	0	0	0	1	0	0	0
																						EEIHPG	0	0	0	0	0	0	0	1	0	0	0	0	0	0	0	0	0	0	0	0
																						EEILDV	0	0	0	0	0	0	0	0	0	0	0	0	0	0	0	0	0	0	0	1
																						EEITVS	0	0	0	0	0	0	0	0	0	0	0	0	0	0	0	1	0	0	0	0
																						EEKFEL	0	0	0	0	0	0	0	0	0	0	1	0	0	0	0	0	0	0	0	0
																						EELPSP	0	0	0	0	0	0	0	0	0	0	0	0	0	0	1	0	0	0	0	0
																						EEMIPK	0	0	0	0	0	0	0	0	0	0	0	1	0	0	0	0	0	0	0	0
																						EEMTGE	0	0	0	0	0	0	1	0	0	0	0	0	0	0	0	0	0	0	0	0
																						EEPANP	0	0	0	0	0	0	0	0	0	0	0	0	0	0	1	0	0	0	0	0
																						EEPLPF	0	0	0	0	0	0	0	0	0	0	0	0	0	1	0	0	0	0	0	0
																						EEPMNL	0	0	0	0	0	0	0	0	0	0	1	0	0	0	0	0	0	0	0	0
																						EEQSAA	1	0	0	0	0	0	0	0	0	0	0	0	0	0	0	0	0	0	0	0
																						EETIFA	1	0	0	0	0	0	0	0	0	0	0	0	0	0	0	0	0	0	0	0
																						EEVDED	0	0	0	1	0	0	0	0	0	0	0	0	0	0	0	0	0	0	0	0
																						EEVINK	0	0	0	0	0	0	0	0	0	0	0	1	0	0	0	0	0	0	0	0
																						EEVKLA	1	0	0	0	0	0	0	0	0	0	0	0	0	0	0	0	0	0	0	0
																						EEVSDS	0	0	0	0	0	0	0	0	0	0	0	0	0	0	0	1	0	0	0	0
																						EEVTRL	0	0	0	0	0	0	0	0	0	0	1	0	0	0	0	0	0	0	0	0
																						EEWAKK	0	0	0	0	0	0	0	0	0	0	0	1	0	0	0	0	0	0	0	0
																						EEYFFT	0	0	0	0	0	0	0	0	0	0	0	0	0	0	0	0	1	0	0	0
																						EFEANP	0	0	0	0	0	0	0	0	0	0	0	0	0	0	1	0	0	0	0	0
																						EFEFEA	1	0	0	0	0	0	0	0	0	0	0	0	0	0	0	0	0	0	0	0
																						EFEMQA	1	0	0	0	0	0	0	0	0	0	0	0	0	0	0	0	0	0	0	0
																						EFERVF	0	0	0	0	0	0	0	0	0	0	0	0	0	1	0	0	0	0	0	0
																						EFFDQE	0	0	0	0	0	0	1	0	0	0	0	0	0	0	0	0	0	0	0	0
																						EFFEHE	0	0	0	0	0	0	1	0	0	0	0	0	0	0	0	0	0	0	0	0
																						EFGAHY	0	0	0	0	0	0	0	0	0	0	0	0	0	0	0	0	0	0	1	0
																						EFKGVS	0	0	0	0	0	0	0	0	0	0	0	0	0	0	0	1	0	0	0	0
																						EFLSTL	0	0	0	0	0	0	0	0	0	0	1	0	0	0	0	0	0	0	0	0
																						EFMDVN	0	0	1	0	0	0	0	0	0	0	0	0	0	0	0	0	0	0	0	0
																						EFPNEK	0	0	0	0	0	0	0	0	0	0	0	1	0	0	0	0	0	0	0	0
																						EFRSPR	0	1	0	0	0	0	0	0	0	0	0	0	0	0	0	0	0	0	0	0
																						EFVGFH	0	0	0	0	0	0	0	0	1	0	0	0	0	0	0	0	0	0	0	0
																						EFYFLS	0	0	0	0	0	0	0	0	0	0	0	0	0	0	0	1	0	0	0	0
																						EGADMW	0	0	0	0	0	0	0	0	0	0	0	0	0	0	0	0	0	1	0	0
																						EGAHRD	0	0	0	1	0	0	0	0	0	0	0	0	0	0	0	0	0	0	0	0
																						EGAVSS	0	0	0	0	0	0	0	0	0	0	0	0	0	0	0	1	0	0	0	0
																						EGEANN	0	0	1	0	0	0	0	0	0	0	0	0	0	0	0	0	0	0	0	0
																						EGEDGS	0	0	0	0	0	0	0	0	0	0	0	0	0	0	0	1	0	0	0	0
																						EGFGLE	0	0	0	0	0	0	1	0	0	0	0	0	0	0	0	0	0	0	0	0
																						EGFSLI	0	0	0	0	0	0	0	0	0	1	0	0	0	0	0	0	0	0	0	0
																						EGGCSC	0	0	0	0	1	0	0	0	0	0	0	0	0	0	0	0	0	0	0	0
																						EGGPGA	1	0	0	0	0	0	0	0	0	0	0	0	0	0	0	0	0	0	0	0
																						EGGPRE	0	0	0	0	0	0	1	0	0	0	0	0	0	0	0	0	0	0	0	0
																						EGIHFS	0	0	0	0	0	0	0	0	0	0	0	0	0	0	0	1	0	0	0	0
																						EGIKTT	0	0	0	0	0	0	0	0	0	0	0	0	0	0	0	0	1	0	0	0
																						EGKLKP	0	0	0	0	0	0	0	0	0	0	0	0	0	0	1	0	0	0	0	0
																						EGKRKC	0	0	0	0	1	0	0	0	0	0	0	0	0	0	0	0	0	0	0	0
																						EGKVEE	0	0	0	0	0	0	1	0	0	0	0	0	0	0	0	0	0	0	0	0
																						EGLESR	0	1	0	0	0	0	0	0	0	0	0	0	0	0	0	0	0	0	0	0
																						EGLINM	0	0	0	0	0	0	0	0	0	0	0	0	1	0	0	0	0	0	0	0
																						EGLKLT	0	0	0	0	0	0	0	0	0	0	0	0	0	0	0	0	1	0	0	0
																						EGLQEK	0	0	0	0	0	0	0	0	0	0	0	1	0	0	0	0	0	0	0	0
																						EGMIKT	0	0	0	0	0	0	0	0	0	0	0	0	0	0	0	0	1	0	0	0
																						EGNTVV	0	0	0	0	0	0	0	0	0	0	0	0	0	0	0	0	0	0	0	1
																						EGPDLW	0	0	0	0	0	0	0	0	0	0	0	0	0	0	0	0	0	1	0	0
																						EGQMSS	0	0	0	0	0	0	0	0	0	0	0	0	0	0	0	1	0	0	0	0
																						EGQSQP	0	0	0	0	0	0	0	0	0	0	0	0	0	0	1	0	0	0	0	0
																						EGRSRY	0	0	0	0	0	0	0	0	0	0	0	0	0	0	0	0	0	0	1	0
																						EGSCGF	0	0	0	0	0	0	0	0	0	0	0	0	0	1	0	0	0	0	0	0
																						EGSCGF	0	0	0	0	0	0	0	0	0	0	0	0	0	1	0	0	0	0	0	0
																						EGSCGF	0	0	0	0	0	0	0	0	0	0	0	0	0	1	0	0	0	0	0	0
																						EGSDSE	0	0	0	0	0	0	1	0	0	0	0	0	0	0	0	0	0	0	0	0
																						EGTGAS	0	0	0	0	0	0	0	0	0	0	0	0	0	0	0	1	0	0	0	0
																						EGTWRL	0	0	0	0	0	0	0	0	0	0	1	0	0	0	0	0	0	0	0	0
																						EGVNLR	0	1	0	0	0	0	0	0	0	0	0	0	0	0	0	0	0	0	0	0
																						EGVWLI	0	0	0	0	0	0	0	0	0	1	0	0	0	0	0	0	0	0	0	0
																						EGWALE	0	0	0	0	0	0	1	0	0	0	0	0	0	0	0	0	0	0	0	0
																						EGWHIS	0	0	0	0	0	0	0	0	0	0	0	0	0	0	0	1	0	0	0	0
																						EHEFYK	0	0	0	0	0	0	0	0	0	0	0	1	0	0	0	0	0	0	0	0
																						EHFLGA	1	0	0	0	0	0	0	0	0	0	0	0	0	0	0	0	0	0	0	0
																						EHLMLT	0	0	0	0	0	0	0	0	0	0	0	0	0	0	0	0	1	0	0	0
																						EHPGQE	0	0	0	0	0	0	1	0	0	0	0	0	0	0	0	0	0	0	0	0
																						EHPNEQ	0	0	0	0	0	1	0	0	0	0	0	0	0	0	0	0	0	0	0	0
																						EHQQRC	0	0	0	0	1	0	0	0	0	0	0	0	0	0	0	0	0	0	0	0
																						EHRTVV	0	0	0	0	0	0	0	0	0	0	0	0	0	0	0	0	0	0	0	1
																						EHSTEL	0	0	0	0	0	0	0	0	0	0	1	0	0	0	0	0	0	0	0	0
																						EIAETW	0	0	0	0	0	0	0	0	0	0	0	0	0	0	0	0	0	1	0	0
																						EICSQL	0	0	0	0	0	0	0	0	0	0	1	0	0	0	0	0	0	0	0	0
																						EIDPEA	1	0	0	0	0	0	0	0	0	0	0	0	0	0	0	0	0	0	0	0
																						EIEHQG	0	0	0	0	0	0	0	1	0	0	0	0	0	0	0	0	0	0	0	0
																						EIFKNF	0	0	0	0	0	0	0	0	0	0	0	0	0	1	0	0	0	0	0	0
																						EIIDRE	0	0	0	0	0	0	1	0	0	0	0	0	0	0	0	0	0	0	0	0
																						EIIEVS	0	0	0	0	0	0	0	0	0	0	0	0	0	0	0	1	0	0	0	0
																						EIILGS	0	0	0	0	0	0	0	0	0	0	0	0	0	0	0	1	0	0	0	0
																						EIKFFK	0	0	0	0	0	0	0	0	0	0	0	1	0	0	0	0	0	0	0	0
																						EILKKK	0	0	0	0	0	0	0	0	0	0	0	1	0	0	0	0	0	0	0	0
																						EILVET	0	0	0	0	0	0	0	0	0	0	0	0	0	0	0	0	1	0	0	0
																						EIQILA	1	0	0	0	0	0	0	0	0	0	0	0	0	0	0	0	0	0	0	0
																						EIQYDD	0	0	0	1	0	0	0	0	0	0	0	0	0	0	0	0	0	0	0	0
																						EISVGL	0	0	0	0	0	0	0	0	0	0	1	0	0	0	0	0	0	0	0	0
																						EITKSY	0	0	0	0	0	0	0	0	0	0	0	0	0	0	0	0	0	0	1	0
																						EKAGLK	0	0	0	0	0	0	0	0	0	0	0	1	0	0	0	0	0	0	0	0
																						EKCHVM	0	0	0	0	0	0	0	0	0	0	0	0	1	0	0	0	0	0	0	0
																						EKCVLQ	0	0	0	0	0	1	0	0	0	0	0	0	0	0	0	0	0	0	0	0
																						EKDVSV	0	0	0	0	0	0	0	0	0	0	0	0	0	0	0	0	0	0	0	1
																						EKEKSD	0	0	0	1	0	0	0	0	0	0	0	0	0	0	0	0	0	0	0	0
																						EKETHF	0	0	0	0	0	0	0	0	0	0	0	0	0	1	0	0	0	0	0	0
																						EKETHL	0	0	0	0	0	0	0	0	0	0	1	0	0	0	0	0	0	0	0	0
																						EKGFHV	0	0	0	0	0	0	0	0	0	0	0	0	0	0	0	0	0	0	0	1
																						EKGFSK	0	0	0	0	0	0	0	0	0	0	0	1	0	0	0	0	0	0	0	0
																						EKGNGV	0	0	0	0	0	0	0	0	0	0	0	0	0	0	0	0	0	0	0	1
																						EKGQGT	0	0	0	0	0	0	0	0	0	0	0	0	0	0	0	0	1	0	0	0
																						EKGVQN	0	0	1	0	0	0	0	0	0	0	0	0	0	0	0	0	0	0	0	0
																						EKHSAQ	0	0	0	0	0	1	0	0	0	0	0	0	0	0	0	0	0	0	0	0
																						EKKCIC	0	0	0	0	1	0	0	0	0	0	0	0	0	0	0	0	0	0	0	0
																						EKKEKK	0	0	0	0	0	0	0	0	0	0	0	1	0	0	0	0	0	0	0	0
																						EKKERR	0	1	0	0	0	0	0	0	0	0	0	0	0	0	0	0	0	0	0	0
																						EKKKEW	0	0	0	0	0	0	0	0	0	0	0	0	0	0	0	0	0	1	0	0
																						EKKLKT	0	0	0	0	0	0	0	0	0	0	0	0	0	0	0	0	1	0	0	0
																						EKKLSL	0	0	0	0	0	0	0	0	0	0	1	0	0	0	0	0	0	0	0	0
																						EKKPAA	1	0	0	0	0	0	0	0	0	0	0	0	0	0	0	0	0	0	0	0
																						EKKRKH	0	0	0	0	0	0	0	0	1	0	0	0	0	0	0	0	0	0	0	0
																						EKKTTE	0	0	0	0	0	0	1	0	0	0	0	0	0	0	0	0	0	0	0	0
																						EKLERM	0	0	0	0	0	0	0	0	0	0	0	0	1	0	0	0	0	0	0	0
																						EKLKKA	1	0	0	0	0	0	0	0	0	0	0	0	0	0	0	0	0	0	0	0
																						EKLNKV	0	0	0	0	0	0	0	0	0	0	0	0	0	0	0	0	0	0	0	1
																						EKLVNL	0	0	0	0	0	0	0	0	0	0	1	0	0	0	0	0	0	0	0	0
																						EKMEKF	0	0	0	0	0	0	0	0	0	0	0	0	0	1	0	0	0	0	0	0
																						EKMLLK	0	0	0	0	0	0	0	0	0	0	0	1	0	0	0	0	0	0	0	0
																						EKMQDK	0	0	0	0	0	0	0	0	0	0	0	1	0	0	0	0	0	0	0	0
																						EKMQEH	0	0	0	0	0	0	0	0	1	0	0	0	0	0	0	0	0	0	0	0
																						EKMQEH	0	0	0	0	0	0	0	0	1	0	0	0	0	0	0	0	0	0	0	0
																						EKNIGL	0	0	0	0	0	0	0	0	0	0	1	0	0	0	0	0	0	0	0	0
																						EKNRGS	0	0	0	0	0	0	0	0	0	0	0	0	0	0	0	1	0	0	0	0
																						EKPHHF	0	0	0	0	0	0	0	0	0	0	0	0	0	1	0	0	0	0	0	0
																						EKQRQF	0	0	0	0	0	0	0	0	0	0	0	0	0	1	0	0	0	0	0	0
																						EKQSQC	0	0	0	0	1	0	0	0	0	0	0	0	0	0	0	0	0	0	0	0
																						EKQSQC	0	0	0	0	1	0	0	0	0	0	0	0	0	0	0	0	0	0	0	0
																						EKQSQC	0	0	0	0	1	0	0	0	0	0	0	0	0	0	0	0	0	0	0	0
																						EKQSQC	0	0	0	0	1	0	0	0	0	0	0	0	0	0	0	0	0	0	0	0
																						EKQSQC	0	0	0	0	1	0	0	0	0	0	0	0	0	0	0	0	0	0	0	0
																						EKQSQC	0	0	0	0	1	0	0	0	0	0	0	0	0	0	0	0	0	0	0	0
																						EKQSQC	0	0	0	0	1	0	0	0	0	0	0	0	0	0	0	0	0	0	0	0
																						EKQSQC	0	0	0	0	1	0	0	0	0	0	0	0	0	0	0	0	0	0	0	0
																						EKQSQC	0	0	0	0	1	0	0	0	0	0	0	0	0	0	0	0	0	0	0	0
																						EKRKKK	0	0	0	0	0	0	0	0	0	0	0	1	0	0	0	0	0	0	0	0
																						EKRKNR	0	1	0	0	0	0	0	0	0	0	0	0	0	0	0	0	0	0	0	0
																						EKRPVD	0	0	0	1	0	0	0	0	0	0	0	0	0	0	0	0	0	0	0	0
																						EKRPVD	0	0	0	1	0	0	0	0	0	0	0	0	0	0	0	0	0	0	0	0
																						EKRYTA	1	0	0	0	0	0	0	0	0	0	0	0	0	0	0	0	0	0	0	0
																						EKSASS	0	0	0	0	0	0	0	0	0	0	0	0	0	0	0	1	0	0	0	0
																						EKSASS	0	0	0	0	0	0	0	0	0	0	0	0	0	0	0	1	0	0	0	0
																						EKSKYR	0	1	0	0	0	0	0	0	0	0	0	0	0	0	0	0	0	0	0	0
																						EKSTQE	0	0	0	0	0	0	1	0	0	0	0	0	0	0	0	0	0	0	0	0
																						EKTESL	0	0	0	0	0	0	0	0	0	0	1	0	0	0	0	0	0	0	0	0
																						EKTKLT	0	0	0	0	0	0	0	0	0	0	0	0	0	0	0	0	1	0	0	0
																						EKTQAV	0	0	0	0	0	0	0	0	0	0	0	0	0	0	0	0	0	0	0	1
																						EKTSEF	0	0	0	0	0	0	0	0	0	0	0	0	0	1	0	0	0	0	0	0
																						EKVDEK	0	0	0	0	0	0	0	0	0	0	0	1	0	0	0	0	0	0	0	0
																						EKWFWN	0	0	1	0	0	0	0	0	0	0	0	0	0	0	0	0	0	0	0	0
																						ELEETS	0	0	0	0	0	0	0	0	0	0	0	0	0	0	0	1	0	0	0	0
																						ELESYC	0	0	0	0	1	0	0	0	0	0	0	0	0	0	0	0	0	0	0	0
																						ELETNV	0	0	0	0	0	0	0	0	0	0	0	0	0	0	0	0	0	0	0	1
																						ELFPWE	0	0	0	0	0	0	1	0	0	0	0	0	0	0	0	0	0	0	0	0
																						ELGARA	1	0	0	0	0	0	0	0	0	0	0	0	0	0	0	0	0	0	0	0
																						ELHLCC	0	0	0	0	1	0	0	0	0	0	0	0	0	0	0	0	0	0	0	0
																						ELHLCC	0	0	0	0	1	0	0	0	0	0	0	0	0	0	0	0	0	0	0	0
																						ELIITD	0	0	0	1	0	0	0	0	0	0	0	0	0	0	0	0	0	0	0	0
																						ELKAGS	0	0	0	0	0	0	0	0	0	0	0	0	0	0	0	1	0	0	0	0
																						ELKIRE	0	0	0	0	0	0	1	0	0	0	0	0	0	0	0	0	0	0	0	0
																						ELLDSP	0	0	0	0	0	0	0	0	0	0	0	0	0	0	1	0	0	0	0	0
																						ELLHYN	0	0	1	0	0	0	0	0	0	0	0	0	0	0	0	0	0	0	0	0
																						ELLKIP	0	0	0	0	0	0	0	0	0	0	0	0	0	0	1	0	0	0	0	0
																						ELLNFA	1	0	0	0	0	0	0	0	0	0	0	0	0	0	0	0	0	0	0	0
																						ELLQNH	0	0	0	0	0	0	0	0	1	0	0	0	0	0	0	0	0	0	0	0
																						ELNDLM	0	0	0	0	0	0	0	0	0	0	0	0	1	0	0	0	0	0	0	0
																						ELPLAV	0	0	0	0	0	0	0	0	0	0	0	0	0	0	0	0	0	0	0	1
																						ELRTQV	0	0	0	0	0	0	0	0	0	0	0	0	0	0	0	0	0	0	0	1
																						ELSAGF	0	0	0	0	0	0	0	0	0	0	0	0	0	1	0	0	0	0	0	0
																						ELSIVF	0	0	0	0	0	0	0	0	0	0	0	0	0	1	0	0	0	0	0	0
																						ELTGHV	0	0	0	0	0	0	0	0	0	0	0	0	0	0	0	0	0	0	0	1
																						ELTRIH	0	0	0	0	0	0	0	0	1	0	0	0	0	0	0	0	0	0	0	0
																						ELTSSL	0	0	0	0	0	0	0	0	0	0	1	0	0	0	0	0	0	0	0	0
																						ELVDID	0	0	0	1	0	0	0	0	0	0	0	0	0	0	0	0	0	0	0	0
																						ELVEDN	0	0	1	0	0	0	0	0	0	0	0	0	0	0	0	0	0	0	0	0
																						ELVPSP	0	0	0	0	0	0	0	0	0	0	0	0	0	0	1	0	0	0	0	0
																						ELVRRL	0	0	0	0	0	0	0	0	0	0	1	0	0	0	0	0	0	0	0	0
																						ELYFSQ	0	0	0	0	0	1	0	0	0	0	0	0	0	0	0	0	0	0	0	0
																						EMAQLH	0	0	0	0	0	0	0	0	1	0	0	0	0	0	0	0	0	0	0	0
																						EMNERP	0	0	0	0	0	0	0	0	0	0	0	0	0	0	1	0	0	0	0	0
																						EMSIMT	0	0	0	0	0	0	0	0	0	0	0	0	0	0	0	0	1	0	0	0
																						ENCKVQ	0	0	0	0	0	1	0	0	0	0	0	0	0	0	0	0	0	0	0	0
																						ENCVTQ	0	0	0	0	0	1	0	0	0	0	0	0	0	0	0	0	0	0	0	0
																						ENDSSP	0	0	0	0	0	0	0	0	0	0	0	0	0	0	1	0	0	0	0	0
																						ENEDEE	0	0	0	0	0	0	1	0	0	0	0	0	0	0	0	0	0	0	0	0
																						ENEIHQ	0	0	0	0	0	1	0	0	0	0	0	0	0	0	0	0	0	0	0	0
																						ENESKV	0	0	0	0	0	0	0	0	0	0	0	0	0	0	0	0	0	0	0	1
																						ENGASA	1	0	0	0	0	0	0	0	0	0	0	0	0	0	0	0	0	0	0	0
																						ENGASV	0	0	0	0	0	0	0	0	0	0	0	0	0	0	0	0	0	0	0	1
																						ENPTHL	0	0	0	0	0	0	0	0	0	0	1	0	0	0	0	0	0	0	0	0
																						ENQSAV	0	0	0	0	0	0	0	0	0	0	0	0	0	0	0	0	0	0	0	1
																						ENQYLI	0	0	0	0	0	0	0	0	0	1	0	0	0	0	0	0	0	0	0	0
																						ENSIQI	0	0	0	0	0	0	0	0	0	1	0	0	0	0	0	0	0	0	0	0
																						ENTFGF	0	0	0	0	0	0	0	0	0	0	0	0	0	1	0	0	0	0	0	0
																						ENVSKS	0	0	0	0	0	0	0	0	0	0	0	0	0	0	0	1	0	0	0	0
																						ENYWDP	0	0	0	0	0	0	0	0	0	0	0	0	0	0	1	0	0	0	0	0
																						EPACSP	0	0	0	0	0	0	0	0	0	0	0	0	0	0	1	0	0	0	0	0
																						EPALSQ	0	0	0	0	0	1	0	0	0	0	0	0	0	0	0	0	0	0	0	0
																						EPALYF	0	0	0	0	0	0	0	0	0	0	0	0	0	1	0	0	0	0	0	0
																						EPGACS	0	0	0	0	0	0	0	0	0	0	0	0	0	0	0	1	0	0	0	0
																						EPGETS	0	0	0	0	0	0	0	0	0	0	0	0	0	0	0	1	0	0	0	0
																						EPKEHI	0	0	0	0	0	0	0	0	0	1	0	0	0	0	0	0	0	0	0	0
																						EPKNEQ	0	0	0	0	0	1	0	0	0	0	0	0	0	0	0	0	0	0	0	0
																						EPMDHS	0	0	0	0	0	0	0	0	0	0	0	0	0	0	0	1	0	0	0	0
																						EPNEEA	1	0	0	0	0	0	0	0	0	0	0	0	0	0	0	0	0	0	0	0
																						EPPCSQ	0	0	0	0	0	1	0	0	0	0	0	0	0	0	0	0	0	0	0	0
																						EPPRCL	0	0	0	0	0	0	0	0	0	0	1	0	0	0	0	0	0	0	0	0
																						EPPRPT	0	0	0	0	0	0	0	0	0	0	0	0	0	0	0	0	1	0	0	0
																						EPQQET	0	0	0	0	0	0	0	0	0	0	0	0	0	0	0	0	1	0	0	0
																						EPQSIV	0	0	0	0	0	0	0	0	0	0	0	0	0	0	0	0	0	0	0	1
																						EPQSSK	0	0	0	0	0	0	0	0	0	0	0	1	0	0	0	0	0	0	0	0
																						EPSHPY	0	0	0	0	0	0	0	0	0	0	0	0	0	0	0	0	0	0	1	0
																						EPSLLD	0	0	0	1	0	0	0	0	0	0	0	0	0	0	0	0	0	0	0	0
																						EPVDIE	0	0	0	0	0	0	1	0	0	0	0	0	0	0	0	0	0	0	0	0
																						EPYCVI	0	0	0	0	0	0	0	0	0	1	0	0	0	0	0	0	0	0	0	0
																						EQAQRS	0	0	0	0	0	0	0	0	0	0	0	0	0	0	0	1	0	0	0	0
																						EQEAGS	0	0	0	0	0	0	0	0	0	0	0	0	0	0	0	1	0	0	0	0
																						EQECLD	0	0	0	1	0	0	0	0	0	0	0	0	0	0	0	0	0	0	0	0
																						EQEDQL	0	0	0	0	0	0	0	0	0	0	1	0	0	0	0	0	0	0	0	0
																						EQGARP	0	0	0	0	0	0	0	0	0	0	0	0	0	0	1	0	0	0	0	0
																						EQGDCS	0	0	0	0	0	0	0	0	0	0	0	0	0	0	0	1	0	0	0	0
																						EQGGAE	0	0	0	0	0	0	1	0	0	0	0	0	0	0	0	0	0	0	0	0
																						EQHLDD	0	0	0	1	0	0	0	0	0	0	0	0	0	0	0	0	0	0	0	0
																						EQIEKN	0	0	1	0	0	0	0	0	0	0	0	0	0	0	0	0	0	0	0	0
																						EQIENN	0	0	1	0	0	0	0	0	0	0	0	0	0	0	0	0	0	0	0	0
																						EQIMKA	1	0	0	0	0	0	0	0	0	0	0	0	0	0	0	0	0	0	0	0
																						EQIVQQ	0	0	0	0	0	1	0	0	0	0	0	0	0	0	0	0	0	0	0	0
																						EQLSNP	0	0	0	0	0	0	0	0	0	0	0	0	0	0	1	0	0	0	0	0
																						EQMLKI	0	0	0	0	0	0	0	0	0	1	0	0	0	0	0	0	0	0	0	0
																						EQMLKI	0	0	0	0	0	0	0	0	0	1	0	0	0	0	0	0	0	0	0	0
																						EQMSQM	0	0	0	0	0	0	0	0	0	0	0	0	1	0	0	0	0	0	0	0
																						EQNEVT	0	0	0	0	0	0	0	0	0	0	0	0	0	0	0	0	1	0	0	0
																						EQNHQR	0	1	0	0	0	0	0	0	0	0	0	0	0	0	0	0	0	0	0	0
																						EQNIKI	0	0	0	0	0	0	0	0	0	1	0	0	0	0	0	0	0	0	0	0
																						EQPHWT	0	0	0	0	0	0	0	0	0	0	0	0	0	0	0	0	1	0	0	0
																						EQPTKL	0	0	0	0	0	0	0	0	0	0	1	0	0	0	0	0	0	0	0	0
																						EQQSSS	0	0	0	0	0	0	0	0	0	0	0	0	0	0	0	1	0	0	0	0
																						EQTGEK	0	0	0	0	0	0	0	0	0	0	0	1	0	0	0	0	0	0	0	0
																						EQTLQL	0	0	0	0	0	0	0	0	0	0	1	0	0	0	0	0	0	0	0	0
																						EQVLPI	0	0	0	0	0	0	0	0	0	1	0	0	0	0	0	0	0	0	0	0
																						EQVSAV	0	0	0	0	0	0	0	0	0	0	0	0	0	0	0	0	0	0	0	1
																						EQVSAV	0	0	0	0	0	0	0	0	0	0	0	0	0	0	0	0	0	0	0	1
																						EQWGNL	0	0	0	0	0	0	0	0	0	0	1	0	0	0	0	0	0	0	0	0
																						EQYAIV	0	0	0	0	0	0	0	0	0	0	0	0	0	0	0	0	0	0	0	1
																						ERAAES	0	0	0	0	0	0	0	0	0	0	0	0	0	0	0	1	0	0	0	0
																						ERAGLV	0	0	0	0	0	0	0	0	0	0	0	0	0	0	0	0	0	0	0	1
																						ERASSQ	0	0	0	0	0	1	0	0	0	0	0	0	0	0	0	0	0	0	0	0
																						ERASSQ	0	0	0	0	0	1	0	0	0	0	0	0	0	0	0	0	0	0	0	0
																						ERATPT	0	0	0	0	0	0	0	0	0	0	0	0	0	0	0	0	1	0	0	0
																						ERAYNR	0	1	0	0	0	0	0	0	0	0	0	0	0	0	0	0	0	0	0	0
																						ERCVIS	0	0	0	0	0	0	0	0	0	0	0	0	0	0	0	1	0	0	0	0
																						ERCVLS	0	0	0	0	0	0	0	0	0	0	0	0	0	0	0	1	0	0	0	0
																						ERDRHH	0	0	0	0	0	0	0	0	1	0	0	0	0	0	0	0	0	0	0	0
																						EREGRN	0	0	1	0	0	0	0	0	0	0	0	0	0	0	0	0	0	0	0	0
																						EREYCR	0	1	0	0	0	0	0	0	0	0	0	0	0	0	0	0	0	0	0	0
																						ERHTEL	0	0	0	0	0	0	0	0	0	0	1	0	0	0	0	0	0	0	0	0
																						ERKKSF	0	0	0	0	0	0	0	0	0	0	0	0	0	1	0	0	0	0	0	0
																						ERKREE	0	0	0	0	0	0	1	0	0	0	0	0	0	0	0	0	0	0	0	0
																						ERLAQE	0	0	0	0	0	0	1	0	0	0	0	0	0	0	0	0	0	0	0	0
																						ERNARS	0	0	0	0	0	0	0	0	0	0	0	0	0	0	0	1	0	0	0	0
																						ERNART	0	0	0	0	0	0	0	0	0	0	0	0	0	0	0	0	1	0	0	0
																						ERNFKK	0	0	0	0	0	0	0	0	0	0	0	1	0	0	0	0	0	0	0	0
																						ERNPGP	0	0	0	0	0	0	0	0	0	0	0	0	0	0	1	0	0	0	0	0
																						ERPDGP	0	0	0	0	0	0	0	0	0	0	0	0	0	0	1	0	0	0	0	0
																						ERPQED	0	0	0	1	0	0	0	0	0	0	0	0	0	0	0	0	0	0	0	0
																						ERQLMT	0	0	0	0	0	0	0	0	0	0	0	0	0	0	0	0	1	0	0	0
																						ERQSKV	0	0	0	0	0	0	0	0	0	0	0	0	0	0	0	0	0	0	0	1
																						ERRELK	0	0	0	0	0	0	0	0	0	0	0	1	0	0	0	0	0	0	0	0
																						ERSGRF	0	0	0	0	0	0	0	0	0	0	0	0	0	1	0	0	0	0	0	0
																						ERSGRF	0	0	0	0	0	0	0	0	0	0	0	0	0	1	0	0	0	0	0	0
																						ERSRWL	0	0	0	0	0	0	0	0	0	0	1	0	0	0	0	0	0	0	0	0
																						ERSVMD	0	0	0	1	0	0	0	0	0	0	0	0	0	0	0	0	0	0	0	0
																						ERWWPF	0	0	0	0	0	0	0	0	0	0	0	0	0	1	0	0	0	0	0	0
																						ESADEF	0	0	0	0	0	0	0	0	0	0	0	0	0	1	0	0	0	0	0	0
																						ESAEED	0	0	0	1	0	0	0	0	0	0	0	0	0	0	0	0	0	0	0	0
																						ESAGPS	0	0	0	0	0	0	0	0	0	0	0	0	0	0	0	1	0	0	0	0
																						ESATSL	0	0	0	0	0	0	0	0	0	0	1	0	0	0	0	0	0	0	0	0
																						ESCGCR	0	1	0	0	0	0	0	0	0	0	0	0	0	0	0	0	0	0	0	0
																						ESCGCR	0	1	0	0	0	0	0	0	0	0	0	0	0	0	0	0	0	0	0	0
																						ESCLLN	0	0	1	0	0	0	0	0	0	0	0	0	0	0	0	0	0	0	0	0
																						ESDKET	0	0	0	0	0	0	0	0	0	0	0	0	0	0	0	0	1	0	0	0
																						ESDQCR	0	1	0	0	0	0	0	0	0	0	0	0	0	0	0	0	0	0	0	0
																						ESDSAD	0	0	0	1	0	0	0	0	0	0	0	0	0	0	0	0	0	0	0	0
																						ESELDN	0	0	1	0	0	0	0	0	0	0	0	0	0	0	0	0	0	0	0	0
																						ESESED	0	0	0	1	0	0	0	0	0	0	0	0	0	0	0	0	0	0	0	0
																						ESGMEV	0	0	0	0	0	0	0	0	0	0	0	0	0	0	0	0	0	0	0	1
																						ESKDGS	0	0	0	0	0	0	0	0	0	0	0	0	0	0	0	1	0	0	0	0
																						ESMMHL	0	0	0	0	0	0	0	0	0	0	1	0	0	0	0	0	0	0	0	0
																						ESNLVI	0	0	0	0	0	0	0	0	0	1	0	0	0	0	0	0	0	0	0	0
																						ESPGPS	0	0	0	0	0	0	0	0	0	0	0	0	0	0	0	1	0	0	0	0
																						ESQRRL	0	0	0	0	0	0	0	0	0	0	1	0	0	0	0	0	0	0	0	0
																						ESRNLR	0	1	0	0	0	0	0	0	0	0	0	0	0	0	0	0	0	0	0	0
																						ESSALC	0	0	0	0	1	0	0	0	0	0	0	0	0	0	0	0	0	0	0	0
																						ESSEDD	0	0	0	1	0	0	0	0	0	0	0	0	0	0	0	0	0	0	0	0
																						ESSLLD	0	0	0	1	0	0	0	0	0	0	0	0	0	0	0	0	0	0	0	0
																						ESTSAV	0	0	0	0	0	0	0	0	0	0	0	0	0	0	0	0	0	0	0	1
																						ESVDDY	0	0	0	0	0	0	0	0	0	0	0	0	0	0	0	0	0	0	1	0
																						ESVKKK	0	0	0	0	0	0	0	0	0	0	0	1	0	0	0	0	0	0	0	0
																						ESVRPV	0	0	0	0	0	0	0	0	0	0	0	0	0	0	0	0	0	0	0	1
																						ESVYGK	0	0	0	0	0	0	0	0	0	0	0	1	0	0	0	0	0	0	0	0
																						ESVYGK	0	0	0	0	0	0	0	0	0	0	0	1	0	0	0	0	0	0	0	0
																						ESVYGL	0	0	0	0	0	0	0	0	0	0	1	0	0	0	0	0	0	0	0	0
																						ESYCQG	0	0	0	0	0	0	0	1	0	0	0	0	0	0	0	0	0	0	0	0
																						ETDIWD	0	0	0	1	0	0	0	0	0	0	0	0	0	0	0	0	0	0	0	0
																						ETEDVL	0	0	0	0	0	0	0	0	0	0	1	0	0	0	0	0	0	0	0	0
																						ETIASH	0	0	0	0	0	0	0	0	1	0	0	0	0	0	0	0	0	0	0	0
																						ETLDCS	0	0	0	0	0	0	0	0	0	0	0	0	0	0	0	1	0	0	0	0
																						ETLYDL	0	0	0	0	0	0	0	0	0	0	1	0	0	0	0	0	0	0	0	0
																						ETMDTS	0	0	0	0	0	0	0	0	0	0	0	0	0	0	0	1	0	0	0	0
																						ETPATI	0	0	0	0	0	0	0	0	0	1	0	0	0	0	0	0	0	0	0	0
																						ETQMIK	0	0	0	0	0	0	0	0	0	0	0	1	0	0	0	0	0	0	0	0
																						ETRKKD	0	0	0	1	0	0	0	0	0	0	0	0	0	0	0	0	0	0	0	0
																						ETTTKH	0	0	0	0	0	0	0	0	1	0	0	0	0	0	0	0	0	0	0	0
																						ETTTNV	0	0	0	0	0	0	0	0	0	0	0	0	0	0	0	0	0	0	0	1
																						ETVSGA	1	0	0	0	0	0	0	0	0	0	0	0	0	0	0	0	0	0	0	0
																						ETWGSL	0	0	0	0	0	0	0	0	0	0	1	0	0	0	0	0	0	0	0	0
																						EVETFH	0	0	0	0	0	0	0	0	1	0	0	0	0	0	0	0	0	0	0	0
																						EVGGSG	0	0	0	0	0	0	0	1	0	0	0	0	0	0	0	0	0	0	0	0
																						EVIEVS	0	0	0	0	0	0	0	0	0	0	0	0	0	0	0	1	0	0	0	0
																						EVIKDI	0	0	0	0	0	0	0	0	0	1	0	0	0	0	0	0	0	0	0	0
																						EVILRD	0	0	0	1	0	0	0	0	0	0	0	0	0	0	0	0	0	0	0	0
																						EVIQLY	0	0	0	0	0	0	0	0	0	0	0	0	0	0	0	0	0	0	1	0
																						EVKIKT	0	0	0	0	0	0	0	0	0	0	0	0	0	0	0	0	1	0	0	0
																						EVLEVN	0	0	1	0	0	0	0	0	0	0	0	0	0	0	0	0	0	0	0	0
																						EVLVGS	0	0	0	0	0	0	0	0	0	0	0	0	0	0	0	1	0	0	0	0
																						EVNKEL	0	0	0	0	0	0	0	0	0	0	1	0	0	0	0	0	0	0	0	0
																						EVPLTR	0	1	0	0	0	0	0	0	0	0	0	0	0	0	0	0	0	0	0	0
																						EVTLND	0	0	0	1	0	0	0	0	0	0	0	0	0	0	0	0	0	0	0	0
																						EVVFPH	0	0	0	0	0	0	0	0	1	0	0	0	0	0	0	0	0	0	0	0
																						EVVSGK	0	0	0	0	0	0	0	0	0	0	0	1	0	0	0	0	0	0	0	0
																						EWETVM	0	0	0	0	0	0	0	0	0	0	0	0	1	0	0	0	0	0	0	0
																						EWIIES	0	0	0	0	0	0	0	0	0	0	0	0	0	0	0	1	0	0	0	0
																						EYEYPS	0	0	0	0	0	0	0	0	0	0	0	0	0	0	0	1	0	0	0	0
																						EYFACV	0	0	0	0	0	0	0	0	0	0	0	0	0	0	0	0	0	0	0	1
																						EYKQRI	0	0	0	0	0	0	0	0	0	1	0	0	0	0	0	0	0	0	0	0
																						EYLESS	0	0	0	0	0	0	0	0	0	0	0	0	0	0	0	1	0	0	0	0
																						EYLFPC	0	0	0	0	1	0	0	0	0	0	0	0	0	0	0	0	0	0	0	0
																						EYLNSG	0	0	0	0	0	0	0	1	0	0	0	0	0	0	0	0	0	0	0	0
																						EYLSSF	0	0	0	0	0	0	0	0	0	0	0	0	0	1	0	0	0	0	0	0
																						EYPRCE	0	0	0	0	0	0	1	0	0	0	0	0	0	0	0	0	0	0	0	0
																						EYSYVA	1	0	0	0	0	0	0	0	0	0	0	0	0	0	0	0	0	0	0	0
																						FAAYRS	0	0	0	0	0	0	0	0	0	0	0	0	0	0	0	1	0	0	0	0
																						FAGMQK	0	0	0	0	0	0	0	0	0	0	0	1	0	0	0	0	0	0	0	0
																						FAKKVC	0	0	0	0	1	0	0	0	0	0	0	0	0	0	0	0	0	0	0	0
																						FANFSK	0	0	0	0	0	0	0	0	0	0	0	1	0	0	0	0	0	0	0	0
																						FAPGYC	0	0	0	0	1	0	0	0	0	0	0	0	0	0	0	0	0	0	0	0
																						FARNNT	0	0	0	0	0	0	0	0	0	0	0	0	0	0	0	0	1	0	0	0
																						FCALGE	0	0	0	0	0	0	1	0	0	0	0	0	0	0	0	0	0	0	0	0
																						FCCIHF	0	0	0	0	0	0	0	0	0	0	0	0	0	1	0	0	0	0	0	0
																						FCCIHF	0	0	0	0	0	0	0	0	0	0	0	0	0	1	0	0	0	0	0	0
																						FCCIHF	0	0	0	0	0	0	0	0	0	0	0	0	0	1	0	0	0	0	0	0
																						FCCSHF	0	0	0	0	0	0	0	0	0	0	0	0	0	1	0	0	0	0	0	0
																						FCCVHL	0	0	0	0	0	0	0	0	0	0	1	0	0	0	0	0	0	0	0	0
																						FCFGCT	0	0	0	0	0	0	0	0	0	0	0	0	0	0	0	0	1	0	0	0
																						FCFGCT	0	0	0	0	0	0	0	0	0	0	0	0	0	0	0	0	1	0	0	0
																						FCGTSS	0	0	0	0	0	0	0	0	0	0	0	0	0	0	0	1	0	0	0	0
																						FCPTLK	0	0	0	0	0	0	0	0	0	0	0	1	0	0	0	0	0	0	0	0
																						FDAYLE	0	0	0	0	0	0	1	0	0	0	0	0	0	0	0	0	0	0	0	0
																						FDDEDL	0	0	0	0	0	0	0	0	0	0	1	0	0	0	0	0	0	0	0	0
																						FDHALA	1	0	0	0	0	0	0	0	0	0	0	0	0	0	0	0	0	0	0	0
																						FDHYAT	0	0	0	0	0	0	0	0	0	0	0	0	0	0	0	0	1	0	0	0
																						FDHYAT	0	0	0	0	0	0	0	0	0	0	0	0	0	0	0	0	1	0	0	0
																						FDHYAT	0	0	0	0	0	0	0	0	0	0	0	0	0	0	0	0	1	0	0	0
																						FDIKYR	0	1	0	0	0	0	0	0	0	0	0	0	0	0	0	0	0	0	0	0
																						FDLDDY	0	0	0	0	0	0	0	0	0	0	0	0	0	0	0	0	0	0	1	0
																						FDLLVE	0	0	0	0	0	0	1	0	0	0	0	0	0	0	0	0	0	0	0	0
																						FDSPLH	0	0	0	0	0	0	0	0	1	0	0	0	0	0	0	0	0	0	0	0
																						FDSVGK	0	0	0	0	0	0	0	0	0	0	0	1	0	0	0	0	0	0	0	0
																						FDVAPE	0	0	0	0	0	0	1	0	0	0	0	0	0	0	0	0	0	0	0	0
																						FDYALV	0	0	0	0	0	0	0	0	0	0	0	0	0	0	0	0	0	0	0	1
																						FEDSCC	0	0	0	0	1	0	0	0	0	0	0	0	0	0	0	0	0	0	0	0
																						FEEEEY	0	0	0	0	0	0	0	0	0	0	0	0	0	0	0	0	0	0	1	0
																						FEENLF	0	0	0	0	0	0	0	0	0	0	0	0	0	1	0	0	0	0	0	0
																						FEGCPV	0	0	0	0	0	0	0	0	0	0	0	0	0	0	0	0	0	0	0	1
																						FEIPKE	0	0	0	0	0	0	1	0	0	0	0	0	0	0	0	0	0	0	0	0
																						FEIQRV	0	0	0	0	0	0	0	0	0	0	0	0	0	0	0	0	0	0	0	1
																						FELAPT	0	0	0	0	0	0	0	0	0	0	0	0	0	0	0	0	1	0	0	0
																						FESKHN	0	0	1	0	0	0	0	0	0	0	0	0	0	0	0	0	0	0	0	0
																						FETKSI	0	0	0	0	0	0	0	0	0	1	0	0	0	0	0	0	0	0	0	0
																						FEYALA	1	0	0	0	0	0	0	0	0	0	0	0	0	0	0	0	0	0	0	0
																						FEYIDD	0	0	0	1	0	0	0	0	0	0	0	0	0	0	0	0	0	0	0	0
																						FFCSSI	0	0	0	0	0	0	0	0	0	1	0	0	0	0	0	0	0	0	0	0
																						FFERTR	0	1	0	0	0	0	0	0	0	0	0	0	0	0	0	0	0	0	0	0
																						FFFCAP	0	0	0	0	0	0	0	0	0	0	0	0	0	0	1	0	0	0	0	0
																						FFFQFG	0	0	0	0	0	0	0	1	0	0	0	0	0	0	0	0	0	0	0	0
																						FFGFLS	0	0	0	0	0	0	0	0	0	0	0	0	0	0	0	1	0	0	0	0
																						FFKDWK	0	0	0	0	0	0	0	0	0	0	0	1	0	0	0	0	0	0	0	0
																						FFKKNK	0	0	0	0	0	0	0	0	0	0	0	1	0	0	0	0	0	0	0	0
																						FFLTSF	0	0	0	0	0	0	0	0	0	0	0	0	0	1	0	0	0	0	0	0
																						FFNFLH	0	0	0	0	0	0	0	0	1	0	0	0	0	0	0	0	0	0	0	0
																						FFPPRY	0	0	0	0	0	0	0	0	0	0	0	0	0	0	0	0	0	0	1	0
																						FFTQPR	0	1	0	0	0	0	0	0	0	0	0	0	0	0	0	0	0	0	0	0
																						FFVDIM	0	0	0	0	0	0	0	0	0	0	0	0	1	0	0	0	0	0	0	0
																						FFVDIM	0	0	0	0	0	0	0	0	0	0	0	0	1	0	0	0	0	0	0	0
																						FFVDVM	0	0	0	0	0	0	0	0	0	0	0	0	1	0	0	0	0	0	0	0
																						FFVDVM	0	0	0	0	0	0	0	0	0	0	0	0	1	0	0	0	0	0	0	0
																						FFWENS	0	0	0	0	0	0	0	0	0	0	0	0	0	0	0	1	0	0	0	0
																						FGAPLI	0	0	0	0	0	0	0	0	0	1	0	0	0	0	0	0	0	0	0	0
																						FGCDIY	0	0	0	0	0	0	0	0	0	0	0	0	0	0	0	0	0	0	1	0
																						FGDPIV	0	0	0	0	0	0	0	0	0	0	0	0	0	0	0	0	0	0	0	1
																						FGEMKE	0	0	0	0	0	0	1	0	0	0	0	0	0	0	0	0	0	0	0	0
																						FGLEEE	0	0	0	0	0	0	1	0	0	0	0	0	0	0	0	0	0	0	0	0
																						FGLLKL	0	0	0	0	0	0	0	0	0	0	1	0	0	0	0	0	0	0	0	0
																						FGLTAL	0	0	0	0	0	0	0	0	0	0	1	0	0	0	0	0	0	0	0	0
																						FGMPMF	0	0	0	0	0	0	0	0	0	0	0	0	0	1	0	0	0	0	0	0
																						FGNEIS	0	0	0	0	0	0	0	0	0	0	0	0	0	0	0	1	0	0	0	0
																						FGNPFA	1	0	0	0	0	0	0	0	0	0	0	0	0	0	0	0	0	0	0	0
																						FGSLEF	0	0	0	0	0	0	0	0	0	0	0	0	0	1	0	0	0	0	0	0
																						FGVEGQ	0	0	0	0	0	1	0	0	0	0	0	0	0	0	0	0	0	0	0	0
																						FHHRCN	0	0	1	0	0	0	0	0	0	0	0	0	0	0	0	0	0	0	0	0
																						FHLGMS	0	0	0	0	0	0	0	0	0	0	0	0	0	0	0	1	0	0	0	0
																						FHPYRR	0	1	0	0	0	0	0	0	0	0	0	0	0	0	0	0	0	0	0	0
																						FHRLVF	0	0	0	0	0	0	0	0	0	0	0	0	0	1	0	0	0	0	0	0
																						FHSNAP	0	0	0	0	0	0	0	0	0	0	0	0	0	0	1	0	0	0	0	0
																						FIALWA	1	0	0	0	0	0	0	0	0	0	0	0	0	0	0	0	0	0	0	0
																						FIFHYI	0	0	0	0	0	0	0	0	0	1	0	0	0	0	0	0	0	0	0	0
																						FIHHHT	0	0	0	0	0	0	0	0	0	0	0	0	0	0	0	0	1	0	0	0
																						FIHKNK	0	0	0	0	0	0	0	0	0	0	0	1	0	0	0	0	0	0	0	0
																						FILMLV	0	0	0	0	0	0	0	0	0	0	0	0	0	0	0	0	0	0	0	1
																						FIPELQ	0	0	0	0	0	1	0	0	0	0	0	0	0	0	0	0	0	0	0	0
																						FIPVST	0	0	0	0	0	0	0	0	0	0	0	0	0	0	0	0	1	0	0	0
																						FIQEKI	0	0	0	0	0	0	0	0	0	1	0	0	0	0	0	0	0	0	0	0
																						FIRWIC	0	0	0	0	1	0	0	0	0	0	0	0	0	0	0	0	0	0	0	0
																						FITGEK	0	0	0	0	0	0	0	0	0	0	0	1	0	0	0	0	0	0	0	0
																						FIVIEA	1	0	0	0	0	0	0	0	0	0	0	0	0	0	0	0	0	0	0	0
																						FKDDPM	0	0	0	0	0	0	0	0	0	0	0	0	1	0	0	0	0	0	0	0
																						FKDMSL	0	0	0	0	0	0	0	0	0	0	1	0	0	0	0	0	0	0	0	0
																						FKEENE	0	0	0	0	0	0	1	0	0	0	0	0	0	0	0	0	0	0	0	0
																						FKFHFN	0	0	1	0	0	0	0	0	0	0	0	0	0	0	0	0	0	0	0	0
																						FKFSVA	1	0	0	0	0	0	0	0	0	0	0	0	0	0	0	0	0	0	0	0
																						FKGTLL	0	0	0	0	0	0	0	0	0	0	1	0	0	0	0	0	0	0	0	0
																						FKIRDK	0	0	0	0	0	0	0	0	0	0	0	1	0	0	0	0	0	0	0	0
																						FKKKSK	0	0	0	0	0	0	0	0	0	0	0	1	0	0	0	0	0	0	0	0
																						FKKKVE	0	0	0	0	0	0	1	0	0	0	0	0	0	0	0	0	0	0	0	0
																						FKLSKL	0	0	0	0	0	0	0	0	0	0	1	0	0	0	0	0	0	0	0	0
																						FKPLTH	0	0	0	0	0	0	0	0	1	0	0	0	0	0	0	0	0	0	0	0
																						FKQIMN	0	0	1	0	0	0	0	0	0	0	0	0	0	0	0	0	0	0	0	0
																						FKRFRK	0	0	0	0	0	0	0	0	0	0	0	1	0	0	0	0	0	0	0	0
																						FKRKIP	0	0	0	0	0	0	0	0	0	0	0	0	0	0	1	0	0	0	0	0
																						FKTKHD	0	0	0	1	0	0	0	0	0	0	0	0	0	0	0	0	0	0	0	0
																						FKVKVP	0	0	0	0	0	0	0	0	0	0	0	0	0	0	1	0	0	0	0	0
																						FKVLEQ	0	0	0	0	0	1	0	0	0	0	0	0	0	0	0	0	0	0	0	0
																						FKYQIE	0	0	0	0	0	0	1	0	0	0	0	0	0	0	0	0	0	0	0	0
																						FLEAKE	0	0	0	0	0	0	1	0	0	0	0	0	0	0	0	0	0	0	0	0
																						FLGHLL	0	0	0	0	0	0	0	0	0	0	1	0	0	0	0	0	0	0	0	0
																						FLGHLL	0	0	0	0	0	0	0	0	0	0	1	0	0	0	0	0	0	0	0	0
																						FLGYVK	0	0	0	0	0	0	0	0	0	0	0	1	0	0	0	0	0	0	0	0
																						FLIFPL	0	0	0	0	0	0	0	0	0	0	1	0	0	0	0	0	0	0	0	0
																						FLKIWN	0	0	1	0	0	0	0	0	0	0	0	0	0	0	0	0	0	0	0	0
																						FLKIWN	0	0	1	0	0	0	0	0	0	0	0	0	0	0	0	0	0	0	0	0
																						FLKIWN	0	0	1	0	0	0	0	0	0	0	0	0	0	0	0	0	0	0	0	0
																						FLLCPT	0	0	0	0	0	0	0	0	0	0	0	0	0	0	0	0	1	0	0	0
																						FLLKCL	0	0	0	0	0	0	0	0	0	0	1	0	0	0	0	0	0	0	0	0
																						FLLKFI	0	0	0	0	0	0	0	0	0	1	0	0	0	0	0	0	0	0	0	0
																						FLLKVI	0	0	0	0	0	0	0	0	0	1	0	0	0	0	0	0	0	0	0	0
																						FLLRIL	0	0	0	0	0	0	0	0	0	0	1	0	0	0	0	0	0	0	0	0
																						FLQEYL	0	0	0	0	0	0	0	0	0	0	1	0	0	0	0	0	0	0	0	0
																						FLQLLG	0	0	0	0	0	0	0	1	0	0	0	0	0	0	0	0	0	0	0	0
																						FLQRQC	0	0	0	0	1	0	0	0	0	0	0	0	0	0	0	0	0	0	0	0
																						FLQSLS	0	0	0	0	0	0	0	0	0	0	0	0	0	0	0	1	0	0	0	0
																						FLRIWN	0	0	1	0	0	0	0	0	0	0	0	0	0	0	0	0	0	0	0	0
																						FLRLRR	0	1	0	0	0	0	0	0	0	0	0	0	0	0	0	0	0	0	0	0
																						FLSHFK	0	0	0	0	0	0	0	0	0	0	0	1	0	0	0	0	0	0	0	0
																						FLTANL	0	0	0	0	0	0	0	0	0	0	1	0	0	0	0	0	0	0	0	0
																						FLVFPL	0	0	0	0	0	0	0	0	0	0	1	0	0	0	0	0	0	0	0	0
																						FLVFPL	0	0	0	0	0	0	0	0	0	0	1	0	0	0	0	0	0	0	0	0
																						FLVRKK	0	0	0	0	0	0	0	0	0	0	0	1	0	0	0	0	0	0	0	0
																						FLWGVG	0	0	0	0	0	0	0	1	0	0	0	0	0	0	0	0	0	0	0	0
																						FMAAKL	0	0	0	0	0	0	0	0	0	0	1	0	0	0	0	0	0	0	0	0
																						FMELWL	0	0	0	0	0	0	0	0	0	0	1	0	0	0	0	0	0	0	0	0
																						FMLCQV	0	0	0	0	0	0	0	0	0	0	0	0	0	0	0	0	0	0	0	1
																						FNDDTD	0	0	0	1	0	0	0	0	0	0	0	0	0	0	0	0	0	0	0	0
																						FNDLQG	0	0	0	0	0	0	0	1	0	0	0	0	0	0	0	0	0	0	0	0
																						FNFIYN	0	0	1	0	0	0	0	0	0	0	0	0	0	0	0	0	0	0	0	0
																						FNKENF	0	0	0	0	0	0	0	0	0	0	0	0	0	1	0	0	0	0	0	0
																						FNLRHY	0	0	0	0	0	0	0	0	0	0	0	0	0	0	0	0	0	0	1	0
																						FNRGEC	0	0	0	0	1	0	0	0	0	0	0	0	0	0	0	0	0	0	0	0
																						FNYALN	0	0	1	0	0	0	0	0	0	0	0	0	0	0	0	0	0	0	0	0
																						FPDMEA	1	0	0	0	0	0	0	0	0	0	0	0	0	0	0	0	0	0	0	0
																						FPEDVD	0	0	0	1	0	0	0	0	0	0	0	0	0	0	0	0	0	0	0	0
																						FPEFQL	0	0	0	0	0	0	0	0	0	0	1	0	0	0	0	0	0	0	0	0
																						FPETSV	0	0	0	0	0	0	0	0	0	0	0	0	0	0	0	0	0	0	0	1
																						FPKKQE	0	0	0	0	0	0	1	0	0	0	0	0	0	0	0	0	0	0	0	0
																						FPKQGS	0	0	0	0	0	0	0	0	0	0	0	0	0	0	0	1	0	0	0	0
																						FPLVES	0	0	0	0	0	0	0	0	0	0	0	0	0	0	0	1	0	0	0	0
																						FPQDKR	0	1	0	0	0	0	0	0	0	0	0	0	0	0	0	0	0	0	0	0
																						FPVPRA	1	0	0	0	0	0	0	0	0	0	0	0	0	0	0	0	0	0	0	0
																						FQDLFL	0	0	0	0	0	0	0	0	0	0	1	0	0	0	0	0	0	0	0	0
																						FQEGAP	0	0	0	0	0	0	0	0	0	0	0	0	0	0	1	0	0	0	0	0
																						FQEHEV	0	0	0	0	0	0	0	0	0	0	0	0	0	0	0	0	0	0	0	1
																						FQHPLT	0	0	0	0	0	0	0	0	0	0	0	0	0	0	0	0	1	0	0	0
																						FQKLRF	0	0	0	0	0	0	0	0	0	0	0	0	0	1	0	0	0	0	0	0
																						FQKVNQ	0	0	0	0	0	1	0	0	0	0	0	0	0	0	0	0	0	0	0	0
																						FQNLKP	0	0	0	0	0	0	0	0	0	0	0	0	0	0	1	0	0	0	0	0
																						FQQNAL	0	0	0	0	0	0	0	0	0	0	1	0	0	0	0	0	0	0	0	0
																						FQRCTK	0	0	0	0	0	0	0	0	0	0	0	1	0	0	0	0	0	0	0	0
																						FQTPES	0	0	0	0	0	0	0	0	0	0	0	0	0	0	0	1	0	0	0	0
																						FRADRL	0	0	0	0	0	0	0	0	0	0	1	0	0	0	0	0	0	0	0	0
																						FRAILY	0	0	0	0	0	0	0	0	0	0	0	0	0	0	0	0	0	0	1	0
																						FRDEDP	0	0	0	0	0	0	0	0	0	0	0	0	0	0	1	0	0	0	0	0
																						FRFGRR	0	1	0	0	0	0	0	0	0	0	0	0	0	0	0	0	0	0	0	0
																						FRFNFF	0	0	0	0	0	0	0	0	0	0	0	0	0	1	0	0	0	0	0	0
																						FRGTLG	0	0	0	0	0	0	0	1	0	0	0	0	0	0	0	0	0	0	0	0
																						FRKADL	0	0	0	0	0	0	0	0	0	0	1	0	0	0	0	0	0	0	0	0
																						FRKFNS	0	0	0	0	0	0	0	0	0	0	0	0	0	0	0	1	0	0	0	0
																						FRLGDQ	0	0	0	0	0	1	0	0	0	0	0	0	0	0	0	0	0	0	0	0
																						FRMDRL	0	0	0	0	0	0	0	0	0	0	1	0	0	0	0	0	0	0	0	0
																						FRNYEI	0	0	0	0	0	0	0	0	0	1	0	0	0	0	0	0	0	0	0	0
																						FRPLHK	0	0	0	0	0	0	0	0	0	0	0	1	0	0	0	0	0	0	0	0
																						FRRIVE	0	0	0	0	0	0	1	0	0	0	0	0	0	0	0	0	0	0	0	0
																						FRSLED	0	0	0	1	0	0	0	0	0	0	0	0	0	0	0	0	0	0	0	0
																						FRSSYW	0	0	0	0	0	0	0	0	0	0	0	0	0	0	0	0	0	1	0	0
																						FRTISV	0	0	0	0	0	0	0	0	0	0	0	0	0	0	0	0	0	0	0	1
																						FSAPHI	0	0	0	0	0	0	0	0	0	1	0	0	0	0	0	0	0	0	0	0
																						FSESKK	0	0	0	0	0	0	0	0	0	0	0	1	0	0	0	0	0	0	0	0
																						FSFMSW	0	0	0	0	0	0	0	0	0	0	0	0	0	0	0	0	0	1	0	0
																						FSHDTD	0	0	0	1	0	0	0	0	0	0	0	0	0	0	0	0	0	0	0	0
																						FSHVPL	0	0	0	0	0	0	0	0	0	0	1	0	0	0	0	0	0	0	0	0
																						FSHVPL	0	0	0	0	0	0	0	0	0	0	1	0	0	0	0	0	0	0	0	0
																						FSHVPL	0	0	0	0	0	0	0	0	0	0	1	0	0	0	0	0	0	0	0	0
																						FSKRKP	0	0	0	0	0	0	0	0	0	0	0	0	0	0	1	0	0	0	0	0
																						FSKSTI	0	0	0	0	0	0	0	0	0	1	0	0	0	0	0	0	0	0	0	0
																						FSKVYR	0	1	0	0	0	0	0	0	0	0	0	0	0	0	0	0	0	0	0	0
																						FSMPLK	0	0	0	0	0	0	0	0	0	0	0	1	0	0	0	0	0	0	0	0
																						FSNLSS	0	0	0	0	0	0	0	0	0	0	0	0	0	0	0	1	0	0	0	0
																						FSPRGR	0	1	0	0	0	0	0	0	0	0	0	0	0	0	0	0	0	0	0	0
																						FSRGRA	1	0	0	0	0	0	0	0	0	0	0	0	0	0	0	0	0	0	0	0
																						FSSWSL	0	0	0	0	0	0	0	0	0	0	1	0	0	0	0	0	0	0	0	0
																						FTDHYN	0	0	1	0	0	0	0	0	0	0	0	0	0	0	0	0	0	0	0	0
																						FTDNSY	0	0	0	0	0	0	0	0	0	0	0	0	0	0	0	0	0	0	1	0
																						FTGDFF	0	0	0	0	0	0	0	0	0	0	0	0	0	1	0	0	0	0	0	0
																						FTLDMI	0	0	0	0	0	0	0	0	0	1	0	0	0	0	0	0	0	0	0	0
																						FTMDSD	0	0	0	1	0	0	0	0	0	0	0	0	0	0	0	0	0	0	0	0
																						FTPQTM	0	0	0	0	0	0	0	0	0	0	0	0	1	0	0	0	0	0	0	0
																						FTQIKR	0	1	0	0	0	0	0	0	0	0	0	0	0	0	0	0	0	0	0	0
																						FTQWLC	0	0	0	0	1	0	0	0	0	0	0	0	0	0	0	0	0	0	0	0
																						FTSAPF	0	0	0	0	0	0	0	0	0	0	0	0	0	1	0	0	0	0	0	0
																						FTSQQL	0	0	0	0	0	0	0	0	0	0	1	0	0	0	0	0	0	0	0	0
																						FTWKKR	0	1	0	0	0	0	0	0	0	0	0	0	0	0	0	0	0	0	0	0
																						FVDLLA	1	0	0	0	0	0	0	0	0	0	0	0	0	0	0	0	0	0	0	0
																						FVISKT	0	0	0	0	0	0	0	0	0	0	0	0	0	0	0	0	1	0	0	0
																						FVKMDD	0	0	0	1	0	0	0	0	0	0	0	0	0	0	0	0	0	0	0	0
																						FVKVYN	0	0	1	0	0	0	0	0	0	0	0	0	0	0	0	0	0	0	0	0
																						FVQYQS	0	0	0	0	0	0	0	0	0	0	0	0	0	0	0	1	0	0	0	0
																						FVSPAN	0	0	1	0	0	0	0	0	0	0	0	0	0	0	0	0	0	0	0	0
																						FVVEHR	0	1	0	0	0	0	0	0	0	0	0	0	0	0	0	0	0	0	0	0
																						FVWRCL	0	0	0	0	0	0	0	0	0	0	1	0	0	0	0	0	0	0	0	0
																						FVYDCN	0	0	1	0	0	0	0	0	0	0	0	0	0	0	0	0	0	0	0	0
																						FVYFLP	0	0	0	0	0	0	0	0	0	0	0	0	0	0	1	0	0	0	0	0
																						FVYHYG	0	0	0	0	0	0	0	1	0	0	0	0	0	0	0	0	0	0	0	0
																						FWKDMV	0	0	0	0	0	0	0	0	0	0	0	0	0	0	0	0	0	0	0	1
																						FWKYCV	0	0	0	0	0	0	0	0	0	0	0	0	0	0	0	0	0	0	0	1
																						FWKYCV	0	0	0	0	0	0	0	0	0	0	0	0	0	0	0	0	0	0	0	1
																						FWLLIA	1	0	0	0	0	0	0	0	0	0	0	0	0	0	0	0	0	0	0	0
																						FWLLSI	0	0	0	0	0	0	0	0	0	1	0	0	0	0	0	0	0	0	0	0
																						FWRPWP	0	0	0	0	0	0	0	0	0	0	0	0	0	0	1	0	0	0	0	0
																						FYAYFA	1	0	0	0	0	0	0	0	0	0	0	0	0	0	0	0	0	0	0	0
																						FYLCPV	0	0	0	0	0	0	0	0	0	0	0	0	0	0	0	0	0	0	0	1
																						FYQRTK	0	0	0	0	0	0	0	0	0	0	0	1	0	0	0	0	0	0	0	0
																						FYQSRD	0	0	0	1	0	0	0	0	0	0	0	0	0	0	0	0	0	0	0	0
																						FYRFWK	0	0	0	0	0	0	0	0	0	0	0	1	0	0	0	0	0	0	0	0
																						FYTGHR	0	1	0	0	0	0	0	0	0	0	0	0	0	0	0	0	0	0	0	0
																						FYTGHR	0	1	0	0	0	0	0	0	0	0	0	0	0	0	0	0	0	0	0	0
																						GAAAQP	0	0	0	0	0	0	0	0	0	0	0	0	0	0	1	0	0	0	0	0
																						GAAGNS	0	0	0	0	0	0	0	0	0	0	0	0	0	0	0	1	0	0	0	0
																						GAARAP	0	0	0	0	0	0	0	0	0	0	0	0	0	0	1	0	0	0	0	0
																						GAASPK	0	0	0	0	0	0	0	0	0	0	0	1	0	0	0	0	0	0	0	0
																						GADDPV	0	0	0	0	0	0	0	0	0	0	0	0	0	0	0	0	0	0	0	1
																						GADHRR	0	1	0	0	0	0	0	0	0	0	0	0	0	0	0	0	0	0	0	0
																						GADTGR	0	1	0	0	0	0	0	0	0	0	0	0	0	0	0	0	0	0	0	0
																						GAENIV	0	0	0	0	0	0	0	0	0	0	0	0	0	0	0	0	0	0	0	1
																						GAESEA	1	0	0	0	0	0	0	0	0	0	0	0	0	0	0	0	0	0	0	0
																						GAGAMG	0	0	0	0	0	0	0	1	0	0	0	0	0	0	0	0	0	0	0	0
																						GAGDAK	0	0	0	0	0	0	0	0	0	0	0	1	0	0	0	0	0	0	0	0
																						GAGDGT	0	0	0	0	0	0	0	0	0	0	0	0	0	0	0	0	1	0	0	0
																						GAGKRR	0	1	0	0	0	0	0	0	0	0	0	0	0	0	0	0	0	0	0	0
																						GAHVEV	0	0	0	0	0	0	0	0	0	0	0	0	0	0	0	0	0	0	0	1
																						GAISSK	0	0	0	0	0	0	0	0	0	0	0	1	0	0	0	0	0	0	0	0
																						GAITSP	0	0	0	0	0	0	0	0	0	0	0	0	0	0	1	0	0	0	0	0
																						GALERP	0	0	0	0	0	0	0	0	0	0	0	0	0	0	1	0	0	0	0	0
																						GALGCL	0	0	0	0	0	0	0	0	0	0	1	0	0	0	0	0	0	0	0	0
																						GALSSA	1	0	0	0	0	0	0	0	0	0	0	0	0	0	0	0	0	0	0	0
																						GAPAGS	0	0	0	0	0	0	0	0	0	0	0	0	0	0	0	1	0	0	0	0
																						GAPEKQ	0	0	0	0	0	1	0	0	0	0	0	0	0	0	0	0	0	0	0	0
																						GAPKPR	0	1	0	0	0	0	0	0	0	0	0	0	0	0	0	0	0	0	0	0
																						GAPLAE	0	0	0	0	0	0	1	0	0	0	0	0	0	0	0	0	0	0	0	0
																						GAPPEC	0	0	0	0	1	0	0	0	0	0	0	0	0	0	0	0	0	0	0	0
																						GAPTPN	0	0	1	0	0	0	0	0	0	0	0	0	0	0	0	0	0	0	0	0
																						GAQAPL	0	0	0	0	0	0	0	0	0	0	1	0	0	0	0	0	0	0	0	0
																						GAQYVS	0	0	0	0	0	0	0	0	0	0	0	0	0	0	0	1	0	0	0	0
																						GARGFA	1	0	0	0	0	0	0	0	0	0	0	0	0	0	0	0	0	0	0	0
																						GARRWL	0	0	0	0	0	0	0	0	0	0	1	0	0	0	0	0	0	0	0	0
																						GASLLS	0	0	0	0	0	0	0	0	0	0	0	0	0	0	0	1	0	0	0	0
																						GATNLQ	0	0	0	0	0	1	0	0	0	0	0	0	0	0	0	0	0	0	0	0
																						GAVLSD	0	0	0	1	0	0	0	0	0	0	0	0	0	0	0	0	0	0	0	0
																						GCAVKS	0	0	0	0	0	0	0	0	0	0	0	0	0	0	0	1	0	0	0	0
																						GCCPGP	0	0	0	0	0	0	0	0	0	0	0	0	0	0	1	0	0	0	0	0
																						GCCSGC	0	0	0	0	1	0	0	0	0	0	0	0	0	0	0	0	0	0	0	0
																						GCGKDS	0	0	0	0	0	0	0	0	0	0	0	0	0	0	0	1	0	0	0	0
																						GCPDRP	0	0	0	0	0	0	0	0	0	0	0	0	0	0	1	0	0	0	0	0
																						GCTEEE	0	0	0	0	0	0	1	0	0	0	0	0	0	0	0	0	0	0	0	0
																						GDCITQ	0	0	0	0	0	1	0	0	0	0	0	0	0	0	0	0	0	0	0	0
																						GDDHHK	0	0	0	0	0	0	0	0	0	0	0	1	0	0	0	0	0	0	0	0
																						GDDSYI	0	0	0	0	0	0	0	0	0	1	0	0	0	0	0	0	0	0	0	0
																						GDEKFE	0	0	0	0	0	0	1	0	0	0	0	0	0	0	0	0	0	0	0	0
																						GDESAD	0	0	0	1	0	0	0	0	0	0	0	0	0	0	0	0	0	0	0	0
																						GDFQRE	0	0	0	0	0	0	1	0	0	0	0	0	0	0	0	0	0	0	0	0
																						GDFSKR	0	1	0	0	0	0	0	0	0	0	0	0	0	0	0	0	0	0	0	0
																						GDIAKY	0	0	0	0	0	0	0	0	0	0	0	0	0	0	0	0	0	0	1	0
																						GDIITA	1	0	0	0	0	0	0	0	0	0	0	0	0	0	0	0	0	0	0	0
																						GDIMEL	0	0	0	0	0	0	0	0	0	0	1	0	0	0	0	0	0	0	0	0
																						GDLLIN	0	0	1	0	0	0	0	0	0	0	0	0	0	0	0	0	0	0	0	0
																						GDNAGQ	0	0	0	0	0	1	0	0	0	0	0	0	0	0	0	0	0	0	0	0
																						GDRDSL	0	0	0	0	0	0	0	0	0	0	1	0	0	0	0	0	0	0	0	0
																						GDRVSF	0	0	0	0	0	0	0	0	0	0	0	0	0	1	0	0	0	0	0	0
																						GDRVSF	0	0	0	0	0	0	0	0	0	0	0	0	0	1	0	0	0	0	0	0
																						GDSSRY	0	0	0	0	0	0	0	0	0	0	0	0	0	0	0	0	0	0	1	0
																						GDSSRY	0	0	0	0	0	0	0	0	0	0	0	0	0	0	0	0	0	0	1	0
																						GDSSRY	0	0	0	0	0	0	0	0	0	0	0	0	0	0	0	0	0	0	1	0
																						GDSSRY	0	0	0	0	0	0	0	0	0	0	0	0	0	0	0	0	0	0	1	0
																						GDTVEN	0	0	1	0	0	0	0	0	0	0	0	0	0	0	0	0	0	0	0	0
																						GEAAGY	0	0	0	0	0	0	0	0	0	0	0	0	0	0	0	0	0	0	1	0
																						GEAVAH	0	0	0	0	0	0	0	0	1	0	0	0	0	0	0	0	0	0	0	0
																						GEDSDS	0	0	0	0	0	0	0	0	0	0	0	0	0	0	0	1	0	0	0	0
																						GEDYAE	0	0	0	0	0	0	1	0	0	0	0	0	0	0	0	0	0	0	0	0
																						GEEELS	0	0	0	0	0	0	0	0	0	0	0	0	0	0	0	1	0	0	0	0
																						GEEGEA	1	0	0	0	0	0	0	0	0	0	0	0	0	0	0	0	0	0	0	0
																						GEESSS	0	0	0	0	0	0	0	0	0	0	0	0	0	0	0	1	0	0	0	0
																						GEESSS	0	0	0	0	0	0	0	0	0	0	0	0	0	0	0	1	0	0	0	0
																						GEETDD	0	0	0	1	0	0	0	0	0	0	0	0	0	0	0	0	0	0	0	0
																						GEGRQL	0	0	0	0	0	0	0	0	0	0	1	0	0	0	0	0	0	0	0	0
																						GEGTRQ	0	0	0	0	0	1	0	0	0	0	0	0	0	0	0	0	0	0	0	0
																						GEHKVG	0	0	0	0	0	0	0	1	0	0	0	0	0	0	0	0	0	0	0	0
																						GEHTFH	0	0	0	0	0	0	0	0	1	0	0	0	0	0	0	0	0	0	0	0
																						GELLLV	0	0	0	0	0	0	0	0	0	0	0	0	0	0	0	0	0	0	0	1
																						GELLNS	0	0	0	0	0	0	0	0	0	0	0	0	0	0	0	1	0	0	0	0
																						GEMVLE	0	0	0	0	0	0	1	0	0	0	0	0	0	0	0	0	0	0	0	0
																						GEPAGY	0	0	0	0	0	0	0	0	0	0	0	0	0	0	0	0	0	0	1	0
																						GEPAGY	0	0	0	0	0	0	0	0	0	0	0	0	0	0	0	0	0	0	1	0
																						GEPAGY	0	0	0	0	0	0	0	0	0	0	0	0	0	0	0	0	0	0	1	0
																						GEPAGY	0	0	0	0	0	0	0	0	0	0	0	0	0	0	0	0	0	0	1	0
																						GEPAGY	0	0	0	0	0	0	0	0	0	0	0	0	0	0	0	0	0	0	1	0
																						GERRPL	0	0	0	0	0	0	0	0	0	0	1	0	0	0	0	0	0	0	0	0
																						GETPGL	0	0	0	0	0	0	0	0	0	0	1	0	0	0	0	0	0	0	0	0
																						GETQTL	0	0	0	0	0	0	0	0	0	0	1	0	0	0	0	0	0	0	0	0
																						GFAKLD	0	0	0	1	0	0	0	0	0	0	0	0	0	0	0	0	0	0	0	0
																						GFEGGD	0	0	0	1	0	0	0	0	0	0	0	0	0	0	0	0	0	0	0	0
																						GFELEA	1	0	0	0	0	0	0	0	0	0	0	0	0	0	0	0	0	0	0	0
																						GFFQRK	0	0	0	0	0	0	0	0	0	0	0	1	0	0	0	0	0	0	0	0
																						GFGLFD	0	0	0	1	0	0	0	0	0	0	0	0	0	0	0	0	0	0	0	0
																						GFGLFD	0	0	0	1	0	0	0	0	0	0	0	0	0	0	0	0	0	0	0	0
																						GFGLFD	0	0	0	1	0	0	0	0	0	0	0	0	0	0	0	0	0	0	0	0
																						GFGLFD	0	0	0	1	0	0	0	0	0	0	0	0	0	0	0	0	0	0	0	0
																						GFGTQA	1	0	0	0	0	0	0	0	0	0	0	0	0	0	0	0	0	0	0	0
																						GFHYKH	0	0	0	0	0	0	0	0	1	0	0	0	0	0	0	0	0	0	0	0
																						GFIKGR	0	1	0	0	0	0	0	0	0	0	0	0	0	0	0	0	0	0	0	0
																						GFPATV	0	0	0	0	0	0	0	0	0	0	0	0	0	0	0	0	0	0	0	1
																						GFQQAS	0	0	0	0	0	0	0	0	0	0	0	0	0	0	0	1	0	0	0	0
																						GFRSQK	0	0	0	0	0	0	0	0	0	0	0	1	0	0	0	0	0	0	0	0
																						GFSLKF	0	0	0	0	0	0	0	0	0	0	0	0	0	1	0	0	0	0	0	0
																						GFSLKF	0	0	0	0	0	0	0	0	0	0	0	0	0	1	0	0	0	0	0	0
																						GGCPLP	0	0	0	0	0	0	0	0	0	0	0	0	0	0	1	0	0	0	0	0
																						GGCQAC	0	0	0	0	1	0	0	0	0	0	0	0	0	0	0	0	0	0	0	0
																						GGEARV	0	0	0	0	0	0	0	0	0	0	0	0	0	0	0	0	0	0	0	1
																						GGERDL	0	0	0	0	0	0	0	0	0	0	1	0	0	0	0	0	0	0	0	0
																						GGFWAC	0	0	0	0	1	0	0	0	0	0	0	0	0	0	0	0	0	0	0	0
																						GGGDSA	1	0	0	0	0	0	0	0	0	0	0	0	0	0	0	0	0	0	0	0
																						GGGLAL	0	0	0	0	0	0	0	0	0	0	1	0	0	0	0	0	0	0	0	0
																						GGGLLL	0	0	0	0	0	0	0	0	0	0	1	0	0	0	0	0	0	0	0	0
																						GGGSGR	0	1	0	0	0	0	0	0	0	0	0	0	0	0	0	0	0	0	0	0
																						GGGTGS	0	0	0	0	0	0	0	0	0	0	0	0	0	0	0	1	0	0	0	0
																						GGHEAF	0	0	0	0	0	0	0	0	0	0	0	0	0	1	0	0	0	0	0	0
																						GGHSTV	0	0	0	0	0	0	0	0	0	0	0	0	0	0	0	0	0	0	0	1
																						GGKGGW	0	0	0	0	0	0	0	0	0	0	0	0	0	0	0	0	0	1	0	0
																						GGKSQK	0	0	0	0	0	0	0	0	0	0	0	1	0	0	0	0	0	0	0	0
																						GGNKEN	0	0	1	0	0	0	0	0	0	0	0	0	0	0	0	0	0	0	0	0
																						GGNRKK	0	0	0	0	0	0	0	0	0	0	0	1	0	0	0	0	0	0	0	0
																						GGRDGR	0	1	0	0	0	0	0	0	0	0	0	0	0	0	0	0	0	0	0	0
																						GGRGKH	0	0	0	0	0	0	0	0	1	0	0	0	0	0	0	0	0	0	0	0
																						GGRSDH	0	0	0	0	0	0	0	0	1	0	0	0	0	0	0	0	0	0	0	0
																						GGRSRY	0	0	0	0	0	0	0	0	0	0	0	0	0	0	0	0	0	0	1	0
																						GGRSRY	0	0	0	0	0	0	0	0	0	0	0	0	0	0	0	0	0	0	1	0
																						GGRSRY	0	0	0	0	0	0	0	0	0	0	0	0	0	0	0	0	0	0	1	0
																						GGTRRR	0	1	0	0	0	0	0	0	0	0	0	0	0	0	0	0	0	0	0	0
																						GGTSSH	0	0	0	0	0	0	0	0	1	0	0	0	0	0	0	0	0	0	0	0
																						GGTSTQ	0	0	0	0	0	1	0	0	0	0	0	0	0	0	0	0	0	0	0	0
																						GGYTIW	0	0	0	0	0	0	0	0	0	0	0	0	0	0	0	0	0	1	0	0
																						GHAQRD	0	0	0	1	0	0	0	0	0	0	0	0	0	0	0	0	0	0	0	0
																						GHIAPS	0	0	0	0	0	0	0	0	0	0	0	0	0	0	0	1	0	0	0	0
																						GHKTPY	0	0	0	0	0	0	0	0	0	0	0	0	0	0	0	0	0	0	1	0
																						GHRWRD	0	0	0	1	0	0	0	0	0	0	0	0	0	0	0	0	0	0	0	0
																						GHRWTE	0	0	0	0	0	0	1	0	0	0	0	0	0	0	0	0	0	0	0	0
																						GHVQKK	0	0	0	0	0	0	0	0	0	0	0	1	0	0	0	0	0	0	0	0
																						GIGCGR	0	1	0	0	0	0	0	0	0	0	0	0	0	0	0	0	0	0	0	0
																						GIKVNL	0	0	0	0	0	0	0	0	0	0	1	0	0	0	0	0	0	0	0	0
																						GIKVPS	0	0	0	0	0	0	0	0	0	0	0	0	0	0	0	1	0	0	0	0
																						GILPYV	0	0	0	0	0	0	0	0	0	0	0	0	0	0	0	0	0	0	0	1
																						GIPPPV	0	0	0	0	0	0	0	0	0	0	0	0	0	0	0	0	0	0	0	1
																						GIPQQL	0	0	0	0	0	0	0	0	0	0	1	0	0	0	0	0	0	0	0	0
																						GIQRRV	0	0	0	0	0	0	0	0	0	0	0	0	0	0	0	0	0	0	0	1
																						GISEPT	0	0	0	0	0	0	0	0	0	0	0	0	0	0	0	0	1	0	0	0
																						GISGFE	0	0	0	0	0	0	1	0	0	0	0	0	0	0	0	0	0	0	0	0
																						GISNTF	0	0	0	0	0	0	0	0	0	0	0	0	0	1	0	0	0	0	0	0
																						GITSGP	0	0	0	0	0	0	0	0	0	0	0	0	0	0	1	0	0	0	0	0
																						GIYHQR	0	1	0	0	0	0	0	0	0	0	0	0	0	0	0	0	0	0	0	0
																						GKAKGD	0	0	0	1	0	0	0	0	0	0	0	0	0	0	0	0	0	0	0	0
																						GKCFEN	0	0	1	0	0	0	0	0	0	0	0	0	0	0	0	0	0	0	0	0
																						GKCTLM	0	0	0	0	0	0	0	0	0	0	0	0	1	0	0	0	0	0	0	0
																						GKCVIM	0	0	0	0	0	0	0	0	0	0	0	0	1	0	0	0	0	0	0	0
																						GKEQKT	0	0	0	0	0	0	0	0	0	0	0	0	0	0	0	0	1	0	0	0
																						GKHSSK	0	0	0	0	0	0	0	0	0	0	0	1	0	0	0	0	0	0	0	0
																						GKHSSP	0	0	0	0	0	0	0	0	0	0	0	0	0	0	1	0	0	0	0	0
																						GKKEKK	0	0	0	0	0	0	0	0	0	0	0	1	0	0	0	0	0	0	0	0
																						GKLLEA	1	0	0	0	0	0	0	0	0	0	0	0	0	0	0	0	0	0	0	0
																						GKMEDL	0	0	0	0	0	0	0	0	0	0	1	0	0	0	0	0	0	0	0	0
																						GKMVNS	0	0	0	0	0	0	0	0	0	0	0	0	0	0	0	1	0	0	0	0
																						GKRIIF	0	0	0	0	0	0	0	0	0	0	0	0	0	1	0	0	0	0	0	0
																						GKRSLF	0	0	0	0	0	0	0	0	0	0	0	0	0	1	0	0	0	0	0	0
																						GKSDSE	0	0	0	0	0	0	1	0	0	0	0	0	0	0	0	0	0	0	0	0
																						GKSIKS	0	0	0	0	0	0	0	0	0	0	0	0	0	0	0	1	0	0	0	0
																						GKSINF	0	0	0	0	0	0	0	0	0	0	0	0	0	1	0	0	0	0	0	0
																						GKSNFL	0	0	0	0	0	0	0	0	0	0	1	0	0	0	0	0	0	0	0	0
																						GKTEPS	0	0	0	0	0	0	0	0	0	0	0	0	0	0	0	1	0	0	0	0
																						GKTTAL	0	0	0	0	0	0	0	0	0	0	1	0	0	0	0	0	0	0	0	0
																						GKVSIC	0	0	0	0	1	0	0	0	0	0	0	0	0	0	0	0	0	0	0	0
																						GKYTRS	0	0	0	0	0	0	0	0	0	0	0	0	0	0	0	1	0	0	0	0
																						GLAPRQ	0	0	0	0	0	1	0	0	0	0	0	0	0	0	0	0	0	0	0	0
																						GLDCGI	0	0	0	0	0	0	0	0	0	1	0	0	0	0	0	0	0	0	0	0
																						GLDDST	0	0	0	0	0	0	0	0	0	0	0	0	0	0	0	0	1	0	0	0
																						GLDMND	0	0	0	1	0	0	0	0	0	0	0	0	0	0	0	0	0	0	0	0
																						GLDVPV	0	0	0	0	0	0	0	0	0	0	0	0	0	0	0	0	0	0	0	1
																						GLEAHL	0	0	0	0	0	0	0	0	0	0	1	0	0	0	0	0	0	0	0	0
																						GLEFQA	1	0	0	0	0	0	0	0	0	0	0	0	0	0	0	0	0	0	0	0
																						GLEGSL	0	0	0	0	0	0	0	0	0	0	1	0	0	0	0	0	0	0	0	0
																						GLEIKL	0	0	0	0	0	0	0	0	0	0	1	0	0	0	0	0	0	0	0	0
																						GLERYL	0	0	0	0	0	0	0	0	0	0	1	0	0	0	0	0	0	0	0	0
																						GLFGGS	0	0	0	0	0	0	0	0	0	0	0	0	0	0	0	1	0	0	0	0
																						GLFKKS	0	0	0	0	0	0	0	0	0	0	0	0	0	0	0	1	0	0	0	0
																						GLGGQP	0	0	0	0	0	0	0	0	0	0	0	0	0	0	1	0	0	0	0	0
																						GLGHQS	0	0	0	0	0	0	0	0	0	0	0	0	0	0	0	1	0	0	0	0
																						GLGHRL	0	0	0	0	0	0	0	0	0	0	1	0	0	0	0	0	0	0	0	0
																						GLGPEA	1	0	0	0	0	0	0	0	0	0	0	0	0	0	0	0	0	0	0	0
																						GLKSPA	1	0	0	0	0	0	0	0	0	0	0	0	0	0	0	0	0	0	0	0
																						GLLENF	0	0	0	0	0	0	0	0	0	0	0	0	0	1	0	0	0	0	0	0
																						GLLSKV	0	0	0	0	0	0	0	0	0	0	0	0	0	0	0	0	0	0	0	1
																						GLNYFK	0	0	0	0	0	0	0	0	0	0	0	1	0	0	0	0	0	0	0	0
																						GLPEKY	0	0	0	0	0	0	0	0	0	0	0	0	0	0	0	0	0	0	1	0
																						GLPEKY	0	0	0	0	0	0	0	0	0	0	0	0	0	0	0	0	0	0	1	0
																						GLPKKY	0	0	0	0	0	0	0	0	0	0	0	0	0	0	0	0	0	0	1	0
																						GLREGQ	0	0	0	0	0	1	0	0	0	0	0	0	0	0	0	0	0	0	0	0
																						GLRRGG	0	0	0	0	0	0	0	1	0	0	0	0	0	0	0	0	0	0	0	0
																						GLRRKD	0	0	0	1	0	0	0	0	0	0	0	0	0	0	0	0	0	0	0	0
																						GLSSLI	0	0	0	0	0	0	0	0	0	1	0	0	0	0	0	0	0	0	0	0
																						GLSSLP	0	0	0	0	0	0	0	0	0	0	0	0	0	0	1	0	0	0	0	0
																						GLTAAR	0	1	0	0	0	0	0	0	0	0	0	0	0	0	0	0	0	0	0	0
																						GLTREE	0	0	0	0	0	0	1	0	0	0	0	0	0	0	0	0	0	0	0	0
																						GLVKTP	0	0	0	0	0	0	0	0	0	0	0	0	0	0	1	0	0	0	0	0
																						GLWIPI	0	0	0	0	0	0	0	0	0	1	0	0	0	0	0	0	0	0	0	0
																						GLWRPW	0	0	0	0	0	0	0	0	0	0	0	0	0	0	0	0	0	1	0	0
																						GLWRPW	0	0	0	0	0	0	0	0	0	0	0	0	0	0	0	0	0	1	0	0
																						GLYSGI	0	0	0	0	0	0	0	0	0	1	0	0	0	0	0	0	0	0	0	0
																						GMCCKT	0	0	0	0	0	0	0	0	0	0	0	0	0	0	0	0	1	0	0	0
																						GMCLVS	0	0	0	0	0	0	0	0	0	0	0	0	0	0	0	1	0	0	0	0
																						GMGIRC	0	0	0	0	1	0	0	0	0	0	0	0	0	0	0	0	0	0	0	0
																						GMIRKQ	0	0	0	0	0	1	0	0	0	0	0	0	0	0	0	0	0	0	0	0
																						GMKQKQ	0	0	0	0	0	1	0	0	0	0	0	0	0	0	0	0	0	0	0	0
																						GMMNDE	0	0	0	0	0	0	1	0	0	0	0	0	0	0	0	0	0	0	0	0
																						GMSQHM	0	0	0	0	0	0	0	0	0	0	0	0	1	0	0	0	0	0	0	0
																						GMTMSV	0	0	0	0	0	0	0	0	0	0	0	0	0	0	0	0	0	0	0	1
																						GMVHVY	0	0	0	0	0	0	0	0	0	0	0	0	0	0	0	0	0	0	1	0
																						GMVTQL	0	0	0	0	0	0	0	0	0	0	1	0	0	0	0	0	0	0	0	0
																						GNAPRE	0	0	0	0	0	0	1	0	0	0	0	0	0	0	0	0	0	0	0	0
																						GNESAM	0	0	0	0	0	0	0	0	0	0	0	0	1	0	0	0	0	0	0	0
																						GNGLCL	0	0	0	0	0	0	0	0	0	0	1	0	0	0	0	0	0	0	0	0
																						GNPTKA	1	0	0	0	0	0	0	0	0	0	0	0	0	0	0	0	0	0	0	0
																						GNQTTC	0	0	0	0	1	0	0	0	0	0	0	0	0	0	0	0	0	0	0	0
																						GNRKRQ	0	0	0	0	0	1	0	0	0	0	0	0	0	0	0	0	0	0	0	0
																						GNSPIS	0	0	0	0	0	0	0	0	0	0	0	0	0	0	0	1	0	0	0	0
																						GNSPLL	0	0	0	0	0	0	0	0	0	0	1	0	0	0	0	0	0	0	0	0
																						GNSWGI	0	0	0	0	0	0	0	0	0	1	0	0	0	0	0	0	0	0	0	0
																						GNWPPE	0	0	0	0	0	0	1	0	0	0	0	0	0	0	0	0	0	0	0	0
																						GNYTHP	0	0	0	0	0	0	0	0	0	0	0	0	0	0	1	0	0	0	0	0
																						GPAGRC	0	0	0	0	1	0	0	0	0	0	0	0	0	0	0	0	0	0	0	0
																						GPAPQY	0	0	0	0	0	0	0	0	0	0	0	0	0	0	0	0	0	0	1	0
																						GPCKKR	0	1	0	0	0	0	0	0	0	0	0	0	0	0	0	0	0	0	0	0
																						GPDVEA	1	0	0	0	0	0	0	0	0	0	0	0	0	0	0	0	0	0	0	0
																						GPETKI	0	0	0	0	0	0	0	0	0	1	0	0	0	0	0	0	0	0	0	0
																						GPETKL	0	0	0	0	0	0	0	0	0	0	1	0	0	0	0	0	0	0	0	0
																						GPGAKG	0	0	0	0	0	0	0	1	0	0	0	0	0	0	0	0	0	0	0	0
																						GPGLEV	0	0	0	0	0	0	0	0	0	0	0	0	0	0	0	0	0	0	0	1
																						GPGSGK	0	0	0	0	0	0	0	0	0	0	0	1	0	0	0	0	0	0	0	0
																						GPGSSR	0	1	0	0	0	0	0	0	0	0	0	0	0	0	0	0	0	0	0	0
																						GPKPGL	0	0	0	0	0	0	0	0	0	0	1	0	0	0	0	0	0	0	0	0
																						GPLGVR	0	1	0	0	0	0	0	0	0	0	0	0	0	0	0	0	0	0	0	0
																						GPLTDN	0	0	1	0	0	0	0	0	0	0	0	0	0	0	0	0	0	0	0	0
																						GPNANS	0	0	0	0	0	0	0	0	0	0	0	0	0	0	0	1	0	0	0	0
																						GPPGPE	0	0	0	0	0	0	1	0	0	0	0	0	0	0	0	0	0	0	0	0
																						GPQPCG	0	0	0	0	0	0	0	1	0	0	0	0	0	0	0	0	0	0	0	0
																						GPQQKI	0	0	0	0	0	0	0	0	0	1	0	0	0	0	0	0	0	0	0	0
																						GPQSAL	0	0	0	0	0	0	0	0	0	0	1	0	0	0	0	0	0	0	0	0
																						GPRLSL	0	0	0	0	0	0	0	0	0	0	1	0	0	0	0	0	0	0	0	0
																						GPRRHL	0	0	0	0	0	0	0	0	0	0	1	0	0	0	0	0	0	0	0	0
																						GPSLGP	0	0	0	0	0	0	0	0	0	0	0	0	0	0	1	0	0	0	0	0
																						GPTQEH	0	0	0	0	0	0	0	0	1	0	0	0	0	0	0	0	0	0	0	0
																						GPTRRN	0	0	1	0	0	0	0	0	0	0	0	0	0	0	0	0	0	0	0	0
																						GPVCFL	0	0	0	0	0	0	0	0	0	0	1	0	0	0	0	0	0	0	0	0
																						GPVCFL	0	0	0	0	0	0	0	0	0	0	1	0	0	0	0	0	0	0	0	0
																						GPVFTL	0	0	0	0	0	0	0	0	0	0	1	0	0	0	0	0	0	0	0	0
																						GQEYSL	0	0	0	0	0	0	0	0	0	0	1	0	0	0	0	0	0	0	0	0
																						GQGKPS	0	0	0	0	0	0	0	0	0	0	0	0	0	0	0	1	0	0	0	0
																						GQGVQV	0	0	0	0	0	0	0	0	0	0	0	0	0	0	0	0	0	0	0	1
																						GQHNQH	0	0	0	0	0	0	0	0	1	0	0	0	0	0	0	0	0	0	0	0
																						GQINKP	0	0	0	0	0	0	0	0	0	0	0	0	0	0	1	0	0	0	0	0
																						GQIQIG	0	0	0	0	0	0	0	1	0	0	0	0	0	0	0	0	0	0	0	0
																						GQLLIA	1	0	0	0	0	0	0	0	0	0	0	0	0	0	0	0	0	0	0	0
																						GQLRAP	0	0	0	0	0	0	0	0	0	0	0	0	0	0	1	0	0	0	0	0
																						GQNQYH	0	0	0	0	0	0	0	0	1	0	0	0	0	0	0	0	0	0	0	0
																						GQPHRP	0	0	0	0	0	0	0	0	0	0	0	0	0	0	1	0	0	0	0	0
																						GQQKTV	0	0	0	0	0	0	0	0	0	0	0	0	0	0	0	0	0	0	0	1
																						GQRLGG	0	0	0	0	0	0	0	1	0	0	0	0	0	0	0	0	0	0	0	0
																						GQRLTL	0	0	0	0	0	0	0	0	0	0	1	0	0	0	0	0	0	0	0	0
																						GQRSTM	0	0	0	0	0	0	0	0	0	0	0	0	1	0	0	0	0	0	0	0
																						GQTPGC	0	0	0	0	1	0	0	0	0	0	0	0	0	0	0	0	0	0	0	0
																						GQTRPH	0	0	0	0	0	0	0	0	1	0	0	0	0	0	0	0	0	0	0	0
																						GQTYNN	0	0	1	0	0	0	0	0	0	0	0	0	0	0	0	0	0	0	0	0
																						GQVIQF	0	0	0	0	0	0	0	0	0	0	0	0	0	1	0	0	0	0	0	0
																						GQVIQF	0	0	0	0	0	0	0	0	0	0	0	0	0	1	0	0	0	0	0	0
																						GQVMEP	0	0	0	0	0	0	0	0	0	0	0	0	0	0	1	0	0	0	0	0
																						GQVVGS	0	0	0	0	0	0	0	0	0	0	0	0	0	0	0	1	0	0	0	0
																						GRFPSS	0	0	0	0	0	0	0	0	0	0	0	0	0	0	0	1	0	0	0	0
																						GRFSRR	0	1	0	0	0	0	0	0	0	0	0	0	0	0	0	0	0	0	0	0
																						GRFSRR	0	1	0	0	0	0	0	0	0	0	0	0	0	0	0	0	0	0	0	0
																						GRFSRR	0	1	0	0	0	0	0	0	0	0	0	0	0	0	0	0	0	0	0	0
																						GRFSRR	0	1	0	0	0	0	0	0	0	0	0	0	0	0	0	0	0	0	0	0
																						GRFSSP	0	0	0	0	0	0	0	0	0	0	0	0	0	0	1	0	0	0	0	0
																						GRFSSP	0	0	0	0	0	0	0	0	0	0	0	0	0	0	1	0	0	0	0	0
																						GRFSSP	0	0	0	0	0	0	0	0	0	0	0	0	0	0	1	0	0	0	0	0
																						GRFSSP	0	0	0	0	0	0	0	0	0	0	0	0	0	0	1	0	0	0	0	0
																						GRGLPY	0	0	0	0	0	0	0	0	0	0	0	0	0	0	0	0	0	0	1	0
																						GRHTKL	0	0	0	0	0	0	0	0	0	0	1	0	0	0	0	0	0	0	0	0
																						GRHYTS	0	0	0	0	0	0	0	0	0	0	0	0	0	0	0	1	0	0	0	0
																						GRIKVM	0	0	0	0	0	0	0	0	0	0	0	0	1	0	0	0	0	0	0	0
																						GRKAKT	0	0	0	0	0	0	0	0	0	0	0	0	0	0	0	0	1	0	0	0
																						GRKRKT	0	0	0	0	0	0	0	0	0	0	0	0	0	0	0	0	1	0	0	0
																						GRLCSP	0	0	0	0	0	0	0	0	0	0	0	0	0	0	1	0	0	0	0	0
																						GRMHYY	0	0	0	0	0	0	0	0	0	0	0	0	0	0	0	0	0	0	1	0
																						GRMLLV	0	0	0	0	0	0	0	0	0	0	0	0	0	0	0	0	0	0	0	1
																						GRMVPV	0	0	0	0	0	0	0	0	0	0	0	0	0	0	0	0	0	0	0	1
																						GRNPGV	0	0	0	0	0	0	0	0	0	0	0	0	0	0	0	0	0	0	0	1
																						GRNQAV	0	0	0	0	0	0	0	0	0	0	0	0	0	0	0	0	0	0	0	1
																						GRQSVV	0	0	0	0	0	0	0	0	0	0	0	0	0	0	0	0	0	0	0	1
																						GRRASQ	0	0	0	0	0	1	0	0	0	0	0	0	0	0	0	0	0	0	0	0
																						GRSVVI	0	0	0	0	0	0	0	0	0	1	0	0	0	0	0	0	0	0	0	0
																						GRTTAV	0	0	0	0	0	0	0	0	0	0	0	0	0	0	0	0	0	0	0	1
																						GRVCSP	0	0	0	0	0	0	0	0	0	0	0	0	0	0	1	0	0	0	0	0
																						GRVKET	0	0	0	0	0	0	0	0	0	0	0	0	0	0	0	0	1	0	0	0
																						GRYKVL	0	0	0	0	0	0	0	0	0	0	1	0	0	0	0	0	0	0	0	0
																						GRYPLI	0	0	0	0	0	0	0	0	0	1	0	0	0	0	0	0	0	0	0	0
																						GSAQAD	0	0	0	1	0	0	0	0	0	0	0	0	0	0	0	0	0	0	0	0
																						GSDDSD	0	0	0	1	0	0	0	0	0	0	0	0	0	0	0	0	0	0	0	0
																						GSDSDD	0	0	0	1	0	0	0	0	0	0	0	0	0	0	0	0	0	0	0	0
																						GSDSDD	0	0	0	1	0	0	0	0	0	0	0	0	0	0	0	0	0	0	0	0
																						GSEGPV	0	0	0	0	0	0	0	0	0	0	0	0	0	0	0	0	0	0	0	1
																						GSETVV	0	0	0	0	0	0	0	0	0	0	0	0	0	0	0	0	0	0	0	1
																						GSGFSL	0	0	0	0	0	0	0	0	0	0	1	0	0	0	0	0	0	0	0	0
																						GSGRRF	0	0	0	0	0	0	0	0	0	0	0	0	0	1	0	0	0	0	0	0
																						GSGRRF	0	0	0	0	0	0	0	0	0	0	0	0	0	1	0	0	0	0	0	0
																						GSGSCQ	0	0	0	0	0	1	0	0	0	0	0	0	0	0	0	0	0	0	0	0
																						GSGSGP	0	0	0	0	0	0	0	0	0	0	0	0	0	0	1	0	0	0	0	0
																						GSIKGP	0	0	0	0	0	0	0	0	0	0	0	0	0	0	1	0	0	0	0	0
																						GSKDDE	0	0	0	0	0	0	1	0	0	0	0	0	0	0	0	0	0	0	0	0
																						GSKPSR	0	1	0	0	0	0	0	0	0	0	0	0	0	0	0	0	0	0	0	0
																						GSKSPF	0	0	0	0	0	0	0	0	0	0	0	0	0	1	0	0	0	0	0	0
																						GSLENN	0	0	1	0	0	0	0	0	0	0	0	0	0	0	0	0	0	0	0	0
																						GSLKED	0	0	0	1	0	0	0	0	0	0	0	0	0	0	0	0	0	0	0	0
																						GSLKRK	0	0	0	0	0	0	0	0	0	0	0	1	0	0	0	0	0	0	0	0
																						GSLPKI	0	0	0	0	0	0	0	0	0	1	0	0	0	0	0	0	0	0	0	0
																						GSPVPP	0	0	0	0	0	0	0	0	0	0	0	0	0	0	1	0	0	0	0	0
																						GSPVPP	0	0	0	0	0	0	0	0	0	0	0	0	0	0	1	0	0	0	0	0
																						GSRQRI	0	0	0	0	0	0	0	0	0	1	0	0	0	0	0	0	0	0	0	0
																						GSRSLV	0	0	0	0	0	0	0	0	0	0	0	0	0	0	0	0	0	0	0	1
																						GSSDQI	0	0	0	0	0	0	0	0	0	1	0	0	0	0	0	0	0	0	0	0
																						GSTGKN	0	0	1	0	0	0	0	0	0	0	0	0	0	0	0	0	0	0	0	0
																						GSTPGL	0	0	0	0	0	0	0	0	0	0	1	0	0	0	0	0	0	0	0	0
																						GTADCR	0	1	0	0	0	0	0	0	0	0	0	0	0	0	0	0	0	0	0	0
																						GTASQA	1	0	0	0	0	0	0	0	0	0	0	0	0	0	0	0	0	0	0	0
																						GTDRTV	0	0	0	0	0	0	0	0	0	0	0	0	0	0	0	0	0	0	0	1
																						GTELKS	0	0	0	0	0	0	0	0	0	0	0	0	0	0	0	1	0	0	0	0
																						GTEPNS	0	0	0	0	0	0	0	0	0	0	0	0	0	0	0	1	0	0	0	0
																						GTFPSS	0	0	0	0	0	0	0	0	0	0	0	0	0	0	0	1	0	0	0	0
																						GTGDAK	0	0	0	0	0	0	0	0	0	0	0	1	0	0	0	0	0	0	0	0
																						GTGDQV	0	0	0	0	0	0	0	0	0	0	0	0	0	0	0	0	0	0	0	1
																						GTGIQV	0	0	0	0	0	0	0	0	0	0	0	0	0	0	0	0	0	0	0	1
																						GTHQSL	0	0	0	0	0	0	0	0	0	0	1	0	0	0	0	0	0	0	0	0
																						GTKGSP	0	0	0	0	0	0	0	0	0	0	0	0	0	0	1	0	0	0	0	0
																						GTKGSP	0	0	0	0	0	0	0	0	0	0	0	0	0	0	1	0	0	0	0	0
																						GTLSGE	0	0	0	0	0	0	1	0	0	0	0	0	0	0	0	0	0	0	0	0
																						GTMVKQ	0	0	0	0	0	1	0	0	0	0	0	0	0	0	0	0	0	0	0	0
																						GTNPFL	0	0	0	0	0	0	0	0	0	0	1	0	0	0	0	0	0	0	0	0
																						GTPSRL	0	0	0	0	0	0	0	0	0	0	1	0	0	0	0	0	0	0	0	0
																						GTSPES	0	0	0	0	0	0	0	0	0	0	0	0	0	0	0	1	0	0	0	0
																						GTSTKS	0	0	0	0	0	0	0	0	0	0	0	0	0	0	0	1	0	0	0	0
																						GTVGGN	0	0	1	0	0	0	0	0	0	0	0	0	0	0	0	0	0	0	0	0
																						GTVSGA	1	0	0	0	0	0	0	0	0	0	0	0	0	0	0	0	0	0	0	0
																						GTVVLE	0	0	0	0	0	0	1	0	0	0	0	0	0	0	0	0	0	0	0	0
																						GTWSTR	0	1	0	0	0	0	0	0	0	0	0	0	0	0	0	0	0	0	0	0
																						GVDRPS	0	0	0	0	0	0	0	0	0	0	0	0	0	0	0	1	0	0	0	0
																						GVEGRF	0	0	0	0	0	0	0	0	0	0	0	0	0	1	0	0	0	0	0	0
																						GVETVV	0	0	0	0	0	0	0	0	0	0	0	0	0	0	0	0	0	0	0	1
																						GVGGCS	0	0	0	0	0	0	0	0	0	0	0	0	0	0	0	1	0	0	0	0
																						GVISQN	0	0	1	0	0	0	0	0	0	0	0	0	0	0	0	0	0	0	0	0
																						GVKVDL	0	0	0	0	0	0	0	0	0	0	1	0	0	0	0	0	0	0	0	0
																						GVLDVA	1	0	0	0	0	0	0	0	0	0	0	0	0	0	0	0	0	0	0	0
																						GVLKED	0	0	0	1	0	0	0	0	0	0	0	0	0	0	0	0	0	0	0	0
																						GVQKMT	0	0	0	0	0	0	0	0	0	0	0	0	0	0	0	0	1	0	0	0
																						GVQVGP	0	0	0	0	0	0	0	0	0	0	0	0	0	0	1	0	0	0	0	0
																						GVSKKK	0	0	0	0	0	0	0	0	0	0	0	1	0	0	0	0	0	0	0	0
																						GVVKEA	1	0	0	0	0	0	0	0	0	0	0	0	0	0	0	0	0	0	0	0
																						GWEPWM	0	0	0	0	0	0	0	0	0	0	0	0	1	0	0	0	0	0	0	0
																						GWGCGC	0	0	0	0	1	0	0	0	0	0	0	0	0	0	0	0	0	0	0	0
																						GWIHFI	0	0	0	0	0	0	0	0	0	1	0	0	0	0	0	0	0	0	0	0
																						GWRGMY	0	0	0	0	0	0	0	0	0	0	0	0	0	0	0	0	0	0	1	0
																						GYDQLN	0	0	1	0	0	0	0	0	0	0	0	0	0	0	0	0	0	0	0	0
																						GYQGYR	0	1	0	0	0	0	0	0	0	0	0	0	0	0	0	0	0	0	0	0
																						GYQIRI	0	0	0	0	0	0	0	0	0	1	0	0	0	0	0	0	0	0	0	0
																						GYRVQV	0	0	0	0	0	0	0	0	0	0	0	0	0	0	0	0	0	0	0	1
																						GYSTRL	0	0	0	0	0	0	0	0	0	0	1	0	0	0	0	0	0	0	0	0
																						HACPLG	0	0	0	0	0	0	0	1	0	0	0	0	0	0	0	0	0	0	0	0
																						HACPRD	0	0	0	1	0	0	0	0	0	0	0	0	0	0	0	0	0	0	0	0
																						HAEALK	0	0	0	0	0	0	0	0	0	0	0	1	0	0	0	0	0	0	0	0
																						HAKPYI	0	0	0	0	0	0	0	0	0	1	0	0	0	0	0	0	0	0	0	0
																						HASDQL	0	0	0	0	0	0	0	0	0	0	1	0	0	0	0	0	0	0	0	0
																						HASSTP	0	0	0	0	0	0	0	0	0	0	0	0	0	0	1	0	0	0	0	0
																						HAVDSD	0	0	0	1	0	0	0	0	0	0	0	0	0	0	0	0	0	0	0	0
																						HAVTSP	0	0	0	0	0	0	0	0	0	0	0	0	0	0	1	0	0	0	0	0
																						HCCLQQ	0	0	0	0	0	1	0	0	0	0	0	0	0	0	0	0	0	0	0	0
																						HCSPKA	1	0	0	0	0	0	0	0	0	0	0	0	0	0	0	0	0	0	0	0
																						HDESNC	0	0	0	0	1	0	0	0	0	0	0	0	0	0	0	0	0	0	0	0
																						HDFGWD	0	0	0	1	0	0	0	0	0	0	0	0	0	0	0	0	0	0	0	0
																						HDLPMS	0	0	0	0	0	0	0	0	0	0	0	0	0	0	0	1	0	0	0	0
																						HDLSVL	0	0	0	0	0	0	0	0	0	0	1	0	0	0	0	0	0	0	0	0
																						HDLSVL	0	0	0	0	0	0	0	0	0	0	1	0	0	0	0	0	0	0	0	0
																						HDRWTF	0	0	0	0	0	0	0	0	0	0	0	0	0	1	0	0	0	0	0	0
																						HDSEEK	0	0	0	0	0	0	0	0	0	0	0	1	0	0	0	0	0	0	0	0
																						HEGKLI	0	0	0	0	0	0	0	0	0	1	0	0	0	0	0	0	0	0	0	0
																						HEKKVK	0	0	0	0	0	0	0	0	0	0	0	1	0	0	0	0	0	0	0	0
																						HEKNED	0	0	0	1	0	0	0	0	0	0	0	0	0	0	0	0	0	0	0	0
																						HEVHHT	0	0	0	0	0	0	0	0	0	0	0	0	0	0	0	0	1	0	0	0
																						HEVHQT	0	0	0	0	0	0	0	0	0	0	0	0	0	0	0	0	1	0	0	0
																						HFHGEI	0	0	0	0	0	0	0	0	0	1	0	0	0	0	0	0	0	0	0	0
																						HFLPRI	0	0	0	0	0	0	0	0	0	1	0	0	0	0	0	0	0	0	0	0
																						HFLQKV	0	0	0	0	0	0	0	0	0	0	0	0	0	0	0	0	0	0	0	1
																						HFTRRY	0	0	0	0	0	0	0	0	0	0	0	0	0	0	0	0	0	0	1	0
																						HGAMYT	0	0	0	0	0	0	0	0	0	0	0	0	0	0	0	0	1	0	0	0
																						HGAQRL	0	0	0	0	0	0	0	0	0	0	1	0	0	0	0	0	0	0	0	0
																						HGEPAH	0	0	0	0	0	0	0	0	1	0	0	0	0	0	0	0	0	0	0	0
																						HGEPVK	0	0	0	0	0	0	0	0	0	0	0	1	0	0	0	0	0	0	0	0
																						HGETTV	0	0	0	0	0	0	0	0	0	0	0	0	0	0	0	0	0	0	0	1
																						HGGPIS	0	0	0	0	0	0	0	0	0	0	0	0	0	0	0	1	0	0	0	0
																						HGPGTQ	0	0	0	0	0	1	0	0	0	0	0	0	0	0	0	0	0	0	0	0
																						HGPRPL	0	0	0	0	0	0	0	0	0	0	1	0	0	0	0	0	0	0	0	0
																						HGRGEQ	0	0	0	0	0	1	0	0	0	0	0	0	0	0	0	0	0	0	0	0
																						HGRHRR	0	1	0	0	0	0	0	0	0	0	0	0	0	0	0	0	0	0	0	0
																						HGSEDS	0	0	0	0	0	0	0	0	0	0	0	0	0	0	0	1	0	0	0	0
																						HGSGGT	0	0	0	0	0	0	0	0	0	0	0	0	0	0	0	0	1	0	0	0
																						HGVADS	0	0	0	0	0	0	0	0	0	0	0	0	0	0	0	1	0	0	0	0
																						HGVEEI	0	0	0	0	0	0	0	0	0	1	0	0	0	0	0	0	0	0	0	0
																						HGVNLL	0	0	0	0	0	0	0	0	0	0	1	0	0	0	0	0	0	0	0	0
																						HHGYPY	0	0	0	0	0	0	0	0	0	0	0	0	0	0	0	0	0	0	1	0
																						HHLSSL	0	0	0	0	0	0	0	0	0	0	1	0	0	0	0	0	0	0	0	0
																						HHNEWP	0	0	0	0	0	0	0	0	0	0	0	0	0	0	1	0	0	0	0	0
																						HHNSHS	0	0	0	0	0	0	0	0	0	0	0	0	0	0	0	1	0	0	0	0
																						HHYENF	0	0	0	0	0	0	0	0	0	0	0	0	0	1	0	0	0	0	0	0
																						HHYENF	0	0	0	0	0	0	0	0	0	0	0	0	0	1	0	0	0	0	0	0
																						HHYSDF	0	0	0	0	0	0	0	0	0	0	0	0	0	1	0	0	0	0	0	0
																						HIHYQC	0	0	0	0	1	0	0	0	0	0	0	0	0	0	0	0	0	0	0	0
																						HILDAL	0	0	0	0	0	0	0	0	0	0	1	0	0	0	0	0	0	0	0	0
																						HILVPE	0	0	0	0	0	0	1	0	0	0	0	0	0	0	0	0	0	0	0	0
																						HIPLVT	0	0	0	0	0	0	0	0	0	0	0	0	0	0	0	0	1	0	0	0
																						HISDMN	0	0	1	0	0	0	0	0	0	0	0	0	0	0	0	0	0	0	0	0
																						HISSIA	1	0	0	0	0	0	0	0	0	0	0	0	0	0	0	0	0	0	0	0
																						HIYHPQ	0	0	0	0	0	1	0	0	0	0	0	0	0	0	0	0	0	0	0	0
																						HIYTYP	0	0	0	0	0	0	0	0	0	0	0	0	0	0	1	0	0	0	0	0
																						HKCEVW	0	0	0	0	0	0	0	0	0	0	0	0	0	0	0	0	0	1	0	0
																						HKCSVW	0	0	0	0	0	0	0	0	0	0	0	0	0	0	0	0	0	1	0	0
																						HKGKSP	0	0	0	0	0	0	0	0	0	0	0	0	0	0	1	0	0	0	0	0
																						HKGSAE	0	0	0	0	0	0	1	0	0	0	0	0	0	0	0	0	0	0	0	0
																						HKIKMK	0	0	0	0	0	0	0	0	0	0	0	1	0	0	0	0	0	0	0	0
																						HKQRQM	0	0	0	0	0	0	0	0	0	0	0	0	1	0	0	0	0	0	0	0
																						HKRANK	0	0	0	0	0	0	0	0	0	0	0	1	0	0	0	0	0	0	0	0
																						HKRKIT	0	0	0	0	0	0	0	0	0	0	0	0	0	0	0	0	1	0	0	0
																						HKRSFD	0	0	0	1	0	0	0	0	0	0	0	0	0	0	0	0	0	0	0	0
																						HKTELV	0	0	0	0	0	0	0	0	0	0	0	0	0	0	0	0	0	0	0	1
																						HLDKVV	0	0	0	0	0	0	0	0	0	0	0	0	0	0	0	0	0	0	0	1
																						HLDRII	0	0	0	0	0	0	0	0	0	1	0	0	0	0	0	0	0	0	0	0
																						HLDRVL	0	0	0	0	0	0	0	0	0	0	1	0	0	0	0	0	0	0	0	0
																						HLDSIL	0	0	0	0	0	0	0	0	0	0	1	0	0	0	0	0	0	0	0	0
																						HLDTTI	0	0	0	0	0	0	0	0	0	1	0	0	0	0	0	0	0	0	0	0
																						HLEAAI	0	0	0	0	0	0	0	0	0	1	0	0	0	0	0	0	0	0	0	0
																						HLEDEL	0	0	0	0	0	0	0	0	0	0	1	0	0	0	0	0	0	0	0	0
																						HLFCFS	0	0	0	0	0	0	0	0	0	0	0	0	0	0	0	1	0	0	0	0
																						HLFGHD	0	0	0	1	0	0	0	0	0	0	0	0	0	0	0	0	0	0	0	0
																						HLFIQT	0	0	0	0	0	0	0	0	0	0	0	0	0	0	0	0	1	0	0	0
																						HLGTYY	0	0	0	0	0	0	0	0	0	0	0	0	0	0	0	0	0	0	1	0
																						HLHSIF	0	0	0	0	0	0	0	0	0	0	0	0	0	1	0	0	0	0	0	0
																						HLLYSH	0	0	0	0	0	0	0	0	1	0	0	0	0	0	0	0	0	0	0	0
																						HLPINN	0	0	1	0	0	0	0	0	0	0	0	0	0	0	0	0	0	0	0	0
																						HLPNRR	0	1	0	0	0	0	0	0	0	0	0	0	0	0	0	0	0	0	0	0
																						HLPSAR	0	1	0	0	0	0	0	0	0	0	0	0	0	0	0	0	0	0	0	0
																						HLQLLH	0	0	0	0	0	0	0	0	1	0	0	0	0	0	0	0	0	0	0	0
																						HLRKRE	0	0	0	0	0	0	1	0	0	0	0	0	0	0	0	0	0	0	0	0
																						HLTASQ	0	0	0	0	0	1	0	0	0	0	0	0	0	0	0	0	0	0	0	0
																						HLTSTR	0	1	0	0	0	0	0	0	0	0	0	0	0	0	0	0	0	0	0	0
																						HMKRHF	0	0	0	0	0	0	0	0	0	0	0	0	0	1	0	0	0	0	0	0
																						HMKRHI	0	0	0	0	0	0	0	0	0	1	0	0	0	0	0	0	0	0	0	0
																						HMKRHL	0	0	0	0	0	0	0	0	0	0	1	0	0	0	0	0	0	0	0	0
																						HMKRHL	0	0	0	0	0	0	0	0	0	0	1	0	0	0	0	0	0	0	0	0
																						HMQSYG	0	0	0	0	0	0	0	1	0	0	0	0	0	0	0	0	0	0	0	0
																						HMVAPL	0	0	0	0	0	0	0	0	0	0	1	0	0	0	0	0	0	0	0	0
																						HNCVQM	0	0	0	0	0	0	0	0	0	0	0	0	1	0	0	0	0	0	0	0
																						HNKAYF	0	0	0	0	0	0	0	0	0	0	0	0	0	1	0	0	0	0	0	0
																						HNLLVD	0	0	0	1	0	0	0	0	0	0	0	0	0	0	0	0	0	0	0	0
																						HNYLKG	0	0	0	0	0	0	0	1	0	0	0	0	0	0	0	0	0	0	0	0
																						HPCEGV	0	0	0	0	0	0	0	0	0	0	0	0	0	0	0	0	0	0	0	1
																						HPINHL	0	0	0	0	0	0	0	0	0	0	1	0	0	0	0	0	0	0	0	0
																						HPKTEL	0	0	0	0	0	0	0	0	0	0	1	0	0	0	0	0	0	0	0	0
																						HPQELL	0	0	0	0	0	0	0	0	0	0	1	0	0	0	0	0	0	0	0	0
																						HPQGLV	0	0	0	0	0	0	0	0	0	0	0	0	0	0	0	0	0	0	0	1
																						HPRHAR	0	1	0	0	0	0	0	0	0	0	0	0	0	0	0	0	0	0	0	0
																						HPSRSM	0	0	0	0	0	0	0	0	0	0	0	0	1	0	0	0	0	0	0	0
																						HPSSQP	0	0	0	0	0	0	0	0	0	0	0	0	0	0	1	0	0	0	0	0
																						HPVESA	1	0	0	0	0	0	0	0	0	0	0	0	0	0	0	0	0	0	0	0
																						HPVTSG	0	0	0	0	0	0	0	1	0	0	0	0	0	0	0	0	0	0	0	0
																						HPWLKH	0	0	0	0	0	0	0	0	1	0	0	0	0	0	0	0	0	0	0	0
																						HPWLNP	0	0	0	0	0	0	0	0	0	0	0	0	0	0	1	0	0	0	0	0
																						HPWLNS	0	0	0	0	0	0	0	0	0	0	0	0	0	0	0	1	0	0	0	0
																						HPWLNS	0	0	0	0	0	0	0	0	0	0	0	0	0	0	0	1	0	0	0	0
																						HQAHRY	0	0	0	0	0	0	0	0	0	0	0	0	0	0	0	0	0	0	1	0
																						HQDCAC	0	0	0	0	1	0	0	0	0	0	0	0	0	0	0	0	0	0	0	0
																						HQDRGQ	0	0	0	0	0	1	0	0	0	0	0	0	0	0	0	0	0	0	0	0
																						HQHRLW	0	0	0	0	0	0	0	0	0	0	0	0	0	0	0	0	0	1	0	0
																						HQLLKT	0	0	0	0	0	0	0	0	0	0	0	0	0	0	0	0	1	0	0	0
																						HQNPDL	0	0	0	0	0	0	0	0	0	0	1	0	0	0	0	0	0	0	0	0
																						HQRMGD	0	0	0	1	0	0	0	0	0	0	0	0	0	0	0	0	0	0	0	0
[truncated: 18,400 more rows]
[truncated: 37 more columns]

## Sheet: Arabidopsis thaliana
Aratha	Cterm	Length	Ala	Arg	Asn	Asp	Cys	Gln	Glu	Gly	His	Ile	Leu	Lys	Met	Phe	Pro	Ser	Thr	Trp	Tyr	Val	Aratha		Ala	Arg	Asn	Asp	Cys	Gln	Glu	Gly	His	Ile	Leu	Lys	Met	Phe	Pro	Ser	Thr	Trp	Tyr	Val	Aratha		Ala	Arg	Asn
Stan Name			A	R	N	D	C	Q	E	G	H	I	L	K	M	F	P	S	T	W	Y	V	Mito		A	R	N	D	C	Q	E	G	H	I	L	K	M	F	P	S	T	W	Y	V	Cytosol (-Grx)		A	R	N
(48359 transcr.)		48357	2843	3347	2425	2077	1281	1584	2363	1812	1361	2611	4787	3100	1053	2731	2031	4940	2348	725	1660	3278	(37 proteins)	37	4	3	0	1	1	2	2	4	3	0	1	5	1	0	2	4	1	0	0	3	(45 proteins)	45	4	2	1
AT1G01010.1 | NAC domain containing protein 1 | Chr1:3760-5630 FORWARD LENGTH=429 |	WIILVG	429	0	0	0	0	0	0	0	1	0	0	0	0	0	0	0	0	0	0	0	0	MIAB	VASCAS	0	0	0	0	0	0	0	0	0	0	0	0	0	0	0	1	0	0	0	0	NAR1	SQLNNW	0	0	0
AT1G01020.1 | ARV1 family protein | Chr1:6915-8666 REVERSE LENGTH=245 |	YFFRIV	245	0	0	0	0	0	0	0	0	0	0	0	0	0	0	0	0	0	0	0	1	ACO2	RSLSAK	0	0	0	0	0	0	0	0	0	0	0	1	0	0	0	0	0	0	0	0	CTU1/ROL5	CGSLDF	0	0	0
AT1G01020.2 | ARV1 family protein | Chr1:7315-8666 REVERSE LENGTH=191 |	NFLSIP	191	0	0	0	0	0	0	0	0	0	0	0	0	0	0	1	0	0	0	0	0	ADX1 (MFDX2)	FVPKPH	0	0	0	0	0	0	0	0	1	0	0	0	0	0	0	0	0	0	0	0	CTU1L	CGSLDF	0	0	0
AT1G01020.3 | ARV1 family protein | Chr1:6915-8442 REVERSE LENGTH=236 |	YFFRIV	236	0	0	0	0	0	0	0	0	0	0	0	0	0	0	0	0	0	0	0	1	ADX2 (MFDX1)	FVPKPH	0	0	0	0	0	0	0	0	1	0	0	0	0	0	0	0	0	0	0	0	RNAP	EAITDF	0	0	0
AT1G01020.4 | ARV1 family protein | Chr1:6915-8442 REVERSE LENGTH=236 |	YFFRIV	236	0	0	0	0	0	0	0	0	0	0	0	0	0	0	0	0	0	0	0	1	BIO2	VASASH	0	0	0	0	0	0	0	0	1	0	0	0	0	0	0	0	0	0	0	0	REV3	CMAEWF	0	0	0
AT1G01020.5 | ARV1 family protein | Chr1:6915-8419 REVERSE LENGTH=198 |	YFFRIV	198	0	0	0	0	0	0	0	0	0	0	0	0	0	0	0	0	0	0	0	1	CNX2	MIHIGG	0	0	0	0	0	0	0	1	0	0	0	0	0	0	0	0	0	0	0	0	Poldelta	LDRWSF	0	0	0
AT1G01020.6 | ARV1 family protein | Chr1:7315-8419 REVERSE LENGTH=104 |	NFLSIP	104	0	0	0	0	0	0	0	0	0	0	0	0	0	0	1	0	0	0	0	0	ETF:QO	PAYSLM	0	0	0	0	0	0	0	0	0	0	0	0	1	0	0	0	0	0	0	0	FD5	MEWPMF	0	0	0
AT1G01030.1 | AP2/B3-like transcriptional factor family protein | Chr1:11864-12940 REVERSE LENGTH=358 |	SLNFNP	358	0	0	0	0	0	0	0	0	0	0	0	0	0	0	1	0	0	0	0	0	GLU2	STLAEK	0	0	0	0	0	0	0	0	0	0	0	1	0	0	0	0	0	0	0	0	RPC6	QKWLDF	0	0	0
AT1G01030.2 | AP2/B3-like transcriptional factor family protein | Chr1:11864-12940 REVERSE LENGTH=335 |	SLNFNP	335	0	0	0	0	0	0	0	0	0	0	0	0	0	0	1	0	0	0	0	0	INDL	HSSHSS	0	0	0	0	0	0	0	0	0	0	0	0	0	0	0	1	0	0	0	0	LTO1	SSNLDF	0	0	0
AT1G01040.1 | dicer-like 1 | Chr1:23519-31079 FORWARD LENGTH=1909 |	LNKTFS	1909	0	0	0	0	0	0	0	0	0	0	0	0	0	0	0	1	0	0	0	0	ISCA2	SFMVKL	0	0	0	0	0	0	0	0	0	0	1	0	0	0	0	0	0	0	0	0	AAO1	QQRKNV	0	0	0
AT1G01040.2 | dicer-like 1 | Chr1:23519-31079 FORWARD LENGTH=1910 |	LNKTFS	1910	0	0	0	0	0	0	0	0	0	0	0	0	0	0	0	1	0	0	0	0	ISU1	GETTQA	1	0	0	0	0	0	0	0	0	0	0	0	0	0	0	0	0	0	0	0	AAO2	HDNSNL	0	0	0
AT1G01050.1 | pyrophosphorylase 1 | Chr1:31382-32670 REVERSE LENGTH=212 |	LHTLRR	212	0	1	0	0	0	0	0	0	0	0	0	0	0	0	0	0	0	0	0	0	ISU2	EETVKA	1	0	0	0	0	0	0	0	0	0	0	0	0	0	0	0	0	0	0	0	AAO3	GKIKGQ	0	0	0
AT1G01050.2 | pyrophosphorylase 1 | Chr1:31382-32670 REVERSE LENGTH=212 |	LHTLRR	212	0	1	0	0	0	0	0	0	0	0	0	0	0	0	0	0	0	0	0	0	ISU3	LHGIGS	0	0	0	0	0	0	0	0	0	0	0	0	0	0	0	1	0	0	0	0	AAO4	EWKTYP	0	0	0
AT1G01060.1 | Homeodomain-like superfamily protein | Chr1:33992-37061 REVERSE LENGTH=645 |	EGEAST	645	0	0	0	0	0	0	0	0	0	0	0	0	0	0	0	0	1	0	0	0	LIP1	SPSTSP	0	0	0	0	0	0	0	0	0	0	0	0	0	0	1	0	0	0	0	0	ABCE1 (RLI1)	YYYLDD	0	0	0
AT1G01060.2 | Homeodomain-like superfamily protein | Chr1:33992-37061 REVERSE LENGTH=645 |	EGEAST	645	0	0	0	0	0	0	0	0	0	0	0	0	0	0	0	0	1	0	0	0	NDUV2	RDLDAC	0	0	0	0	1	0	0	0	0	0	0	0	0	0	0	0	0	0	0	0	ABCE2 (RLI2)	YYYLDD	0	0	0
AT1G01060.3 | Homeodomain-like superfamily protein | Chr1:33992-37061 REVERSE LENGTH=645 |	EGEAST	645	0	0	0	0	0	0	0	0	0	0	0	0	0	0	0	0	1	0	0	0	NDUFV1	LLQAAA	1	0	0	0	0	0	0	0	0	0	0	0	0	0	0	0	0	0	0	0	ACO1	RNLIKQ	0	0	0
AT1G01060.4 | Homeodomain-like superfamily protein | Chr1:33992-37061 REVERSE LENGTH=644 |	EGEAST	644	0	0	0	0	0	0	0	0	0	0	0	0	0	0	0	0	1	0	0	0	NDUS1	LKKPFV	0	0	0	0	0	0	0	0	0	0	0	0	0	0	0	0	0	0	0	1	BOLA2	TLTKDA	1	0	0
AT1G01060.5 | Homeodomain-like superfamily protein | Chr1:33992-36836 REVERSE LENGTH=643 |	EGEAST	643	0	0	0	0	0	0	0	0	0	0	0	0	0	0	0	0	1	0	0	0	NDUS7	LHWWNK	0	0	0	0	0	0	0	0	0	0	0	1	0	0	0	0	0	0	0	0	CPSF30	EGKKRR	0	1	0
[truncated: 48,341 more rows]
[truncated: 39 more columns]

## Sheet: Escherichia coli
Cterm	Ala	Arg	Asn	Asp	Cys	Gln	Glu	Gly	His	Ile	Leu	Lys	Met	Phe	Pro	Ser	Thr	Trp	Tyr	Val	Ecoli		Ala	Arg	Asn	Asp	Cys	Gln	Glu	Gly	His	Ile	Leu	Lys	Met	Phe	Pro	Ser	Thr	Trp	Tyr	Val
[truncated: 4,392 more rows]

## Sheet: Methanothermococcus jannaschii
Cterm	Ala	Arg	Asn	Asp	Cys	Gln	Glu	Gly	His	Ile	Leu	Lys	Met	Phe	Pro	Ser	Thr	Trp	Tyr	Val	M. jannaschii			Ala	Arg	Asn	Asp	Cys	Gln	Glu	Gly	His	Ile	Leu	Lys	Met	Phe	Pro	Ser	Thr	Trp	Tyr	Val
[truncated: 1,789 more rows]

[truncated: 1 more sheets: Origin yeast & human proteins]
