# Supplementary material for: Cytosolic iron–sulfur protein assembly system identifies clients by a C-terminal tripeptide
Source: Proc Natl Acad Sci U S A. 2023 Oct 26;120(44):e2311057120. doi: 10.1073/pnas.2311057120 (PMC10623007; doi:10.1073/pnas.2311057120)
Supplement: Supplementary file 3 — Dataset S02 (XLSX) [file pnas.2311057120.sd02.xlsx]

## Sheet: CIA tails in 10 Euk. organisms
Function	Protein Human	Name yeast	H.sapiens	S. cerevisae	S. pombe	A. nidulans FGSC F4	N. crassa OR74A	D. rerio	X. laevis	C. elegans	D. melanogaster	A. thaliana
DNA Pol d	POLD1	Pol3	PGPEAW	EQLSKW	FDEMSW	FDAGAW	DAAAMW	VSRFGW	FGPPAW	FQAPTK	FGLAEW	LDRWSF
DNA Pol z	REV3L	Rev3	QLLDQF	ISLNDW	LGSLDW	SDSLEW	AASLEW	LVEQFL	QLLDNF	TAHKMF	LLEHHF	CMAEWF			homolog not present
Purine synthesis	PUR1/GPAT	none	PVELEW					PVELEW	PVKLEW	PVAIDL	PDELSW				homolog not an FeS protein
RNA Pol III	POLR3F	none	TEWLEF		LDKWLN	LGPLSF	EQVISI	AEWLDF	TDWLDF	NWLADL	MRDWLD	QKWLDF			homolog is localized to the plastid
AA synthesis	none	Leu1		KVHQDW	SSRNDW	GEPLEW	KEPLEW
Antiviral protein	RSAD2	none	DLKLDW					DMKLEW	DLRLEW
Oxidoreductase	none	Apd1		KKYQSW		RGLISW	RGVLSW
tRNA thiolation	CTU1	Ctu1	KAVPTF	LEKLSF	IPACAE	QVQLAG	RAQIQI	LKAVDF	LRAVVH	LKDLQF	LVKNDF	CGSLDF
Neverland	none	none						HDTLDF	QEGLDW	KSIFDW	ATNIGW
Nitrite reductase	none	none				SNTIDW	GPGLEW
CIA factor	NARFL	Nar1	GLGIRW	SVGSTW	LLANKW	KIGGGW	KIGGGW	GLSIKW	GLTIKW	AQVLKW	SLNINW	SQLNNW
Rli1 adaptor	LTO1	LTO1	GSGLSF	NQAQSW	ANDGFE	SLSIRH	RIGNEV	STSMSF	AMGLSF		HKDYSF	SSNLDF
CIA factor	NARF	none	SLDIKW					NPDIQW	RLDMKW
Ribosome function	ABCE1	Rli1	YFFLDD	LDNTGI	YFFLEN	KQECGS	DPEKSS	YFFLDD	YFFLDD	FFLDDN	EDEACN	YYYLDD
Aconitase	ACOC	none	IRKMAK					RKMSEN	KMANAS	IRKLIQ	IRKMLS
ALA dehydratase	ALAD	Hem2	QWLKEE	WLDEEN	LEWLEY	EFLDWL	LDWLST	LIWLTE	NWIKER		IIGKVK
Aldehyde oxidase	AOXA	none	PWNVPI					PWALDI	PWAADV	LCSCNN
Fe regulation	BOLA2	Bol2	ARERQK	WSKIVV	EALQAK	QQQGSA	VEGVTE	EKQKAQ	EQEKQK	RGGFGK	EKVKAQ	TPTTEA
Radical SAM	CDKAL1	none	FVKVYN					LMEKLL	VGTKLV	DPVFYE	LVVRLL	CRVLLR
CIA factor	CPIN1	Dre2	SNLHDA	SISDDL	WMADDI	NDVAQL	NNVPQL	TDIADK	TKLQDA	STVDDF	LLKSDI	SISDDL
Polyadenylation protein	CPSF4	none	AFLSGQ	IINGEV	QKRKDW	RGRGRG	FRGKGH	AFLSGQ	AFLSGQ	MLRPPM	NQHSHK	YPSPFS
Helicase	DDX11	Chl1	KWGNPE	RSLNSR	AKKMCD	VVELVA	FFRGKN	RQKATL	DSVSSS	EANSKK	RFFKGR	SETNQH
Endonuclease	DNA2	Dna2	GDFQRE	LQEYES	LPQLEF	VNDLVG	ITDGRF	LPGVIF	HEHFPV	SIPTQL	VGLMDT	PGDLKP
Diphthine synthase	DPH1	Dph1	VAPLAP	PKHAIE	TGPVSS	QAVQTV	PAAMEV	CGCQPK	VETKTE	VRTEAS	LDFKKG	LPSSVV
Diphthine synthase	DPH2	Dph2	EDEGSG	MKKENK	QRDFGK	DSIDRH	EKHLMS	STQQKL	EDEICS	QGYSGK	INYSHQ	SGYKHE
DNA Pol e	DPOE1	Pol2	NPQLGH	IADLTI	ILSVLN	EVLSQT	AEGVNV	IISMNT	NSHLIQ	WVLKML	ALTTPR	LFATSC
DNA Pol a	DPOLA	Pol1	GCAVKS	FDFMLN	GLIFSS	LGAGHS	LGFVPQ	AFITLK	TLNTIK	PMMKIQ	ALADVV	LTDIVI
Pyrimidine catabolism	DPYD	none	SVNPVC					LVEPVC	TVNPVC	TTGGMQ	ALSQCQ
Elongator complex	ELP3	Elp3	MVKMLK	YMSKRI	YMSKWL	IEGGES	RPGPEE	MVKNLY	MVKRLD	LDSAAA	SIEENN	MVKHLL
Transcription factor IIH	ERCC2	Rad3	QIAQQL	EDIEMQ	IDVVET	MMLDAQ	LDARIG	QIAHQA	EIAHQV	VVEYVD	GEVQEL	VQDMAY
Helicase	FANCJ	none	MFPGFK					IITIDD	SSFFLD	KENFCE		PTSKKA
F-Box like protein	FBXL5	none	CCRSGE					CCRSGE	CCRSGE
Glutaredoxin	GLRX3	Grx3/4	ILRGEN	QHALQS	QEMLPN	SFSINK	ASAGQS	VLKGEN	VLKGDQ	ELEMIN	ESTLKG	KATLSE
Glutamate synthase	none	Glt1		ELASQV	KRTVNC	TVTIAA	AAAAAA			QLKNAI	GVIATS	HNTITN
Kinase	KIF4A	none	IEEEAH					PIREEH	AITEDE		PKRKFF
Sulfite reductase	none	Met5		VSEDAY	VSPEAF	EEEDEE	EEGDEE
Glycosylase	MUTYH	none	LNSAAQ		VTKAEC		KESRGR	VKSKCS	KLATKK			RKRKFS
Glycosylase	NTH	Ntg2	PAAQGL	ERHKKK	DIEDLV	IKVEGE	RIKLER	PLSGQT	KKKKPR	KTESET	KRKKDR	NRSKEP
CIA factor	NUBP1	Nbp35	ENLISS	DAVGDV	SLQKRQ	VLPDAE	PEEDDA	ASDVSC	YCEKKK	VKAKLV	IMASFS	STVMTE
CIA factor	NUBP2	Cfd1	TPACLP	QIESPK	RVWSFK	IGEIEG	ISAVQQ	LNSLNA	MASPQS		KTMLVS
Primase subunit	PRI2	Pri2	YFSEDS	FNNGNH	QLSLES	KTPRTA	DVKMEG	SFFQDE	QIFSEY	EKMDTE	LTQIDY	TPAAPV
Rieske-type protein	RFESD	none	VIKSSS					GVKKTN	TVKKPK
Helicase	RTEL1	none	ASEWGL					ISSFFS	PDEEEG	ESKIHT	RRVGNL	IFGNSN
Wybutosine synthesis	TYW1B	Tyw1	KAISGC	LPPIPA	ISEAAA	RAAAAE	RPIERP	KDISGC	KDISGC	KHKKSK		PQAVLA
Xanthine dehydrogenase	XDH	none	PWSVRV			SFFVAI	SFFIAI	PWAVQV	PWAVRV	PWITSV	PWNIVP	YPNLSV
CIA adaptor protein	YAE1D	Yae1	QHLKQL	HVPSIQ	KCIREK	GCKAAR	SQALAW		NNKHVF			EVKFDT
Primase subunit (non-FeS)	PRI1	Pri1	DLQKDF	PASLDF	HENLEF	SESMDF	GESMEF	DLQKDF	DLKKEF	VSACIS	SASLQF	KDSFSW
Elongator complex (non-FeS)	ELP4	Elp4	KKHLDF	KISLDY	VKSLDF	KEDLEF	KDGLDF	NKHLHF	EKHLDF	CQNIDF	TASLDF	SGALDF
			5	6	5	6	7	5	6	2	4	2	48	Tryptophan
			6	2	4	3	3	7	6	4	6	6	47	Phenylalanine
			42	31	32	34	35	42	43	34	35	32	360	Total no. of sequences
			26.1905	25.8065	28.125	26.4706	28.5714	28.5714	27.907	17.6471	28.5714	25	26.3889	%WF

## Sheet: C-terminal residue statistics
tail	C	-1	-2	-3	-4	-5		C terminal residue	number of proteins, out of 360 sequences	percentage	precentage in human proteome	enrichment (% C-term/% in proteome)
PGPEAW	W	A	E	P	G	P		W	48	13.3333	1.2184	10.9433
PVELEW	W	E	L	E	V	P		F	47	13.0556	3.64749	3.57933
DLKLDW	W	D	L	K	L	D		S	29	8.05556	8.32417	0.967731
GLGIRW	W	R	I	G	L	G		K	27	7.5	5.7264	1.30972
SLDIKW	W	K	I	D	L	S		E	26	7.22222	7.10469	1.01654
EQLSKW	W	K	S	L	Q	E		L	22	6.11111	9.95975	0.613581
ISLNDW	W	D	N	L	S	I		V	22	6.11111	5.96632	1.02427
KVHQDW	W	D	Q	H	V	K		N	19	5.27778	3.58501	1.47218
KKYQSW	W	S	Q	Y	K	K		Q	19	5.27778	4.77062	1.10631
SVGSTW	W	T	S	G	V	S		A	16	4.44444	7.01778	0.633312
NQAQSW	W	S	Q	A	Q	N		I	13	3.61111	4.33474	0.833062
FDEMSW	W	S	M	E	D	F		C	10	2.77778	2.3004	1.20752
LGSLDW	W	D	L	S	G	L		D	10	2.77778	4.73903	0.586149
SSRNDW	W	D	N	R	S	S		G	10	2.77778	6.57407	0.422536
LLANKW	W	K	N	A	L	L		R	10	2.77778	5.64285	0.492265
QKRKDW	W	D	K	R	K	Q		H	9	2.5	2.6237	0.952854
FDAGAW	W	A	G	A	D	F		T	9	2.5	5.35598	0.466768
SDSLEW	W	E	L	S	D	S		Y	7	1.94444	2.66597	0.729356
GEPLEW	W	E	L	P	E	G		P	6	1.66667	6.31076	0.264099
RGLISW	W	S	I	L	G	R		M	1	0.277778	2.13187	0.130298
SNTIDW	W	D	I	T	N	S		total:	360
KIGGGW	W	G	G	G	I	K
DAAAMW	W	M	A	A	A	D
AASLEW	W	E	L	S	A	A
KEPLEW	W	E	L	P	E	K
RGVLSW	W	S	L	V	G	R
GPGLEW	W	E	L	G	P	G
KIGGGW	W	G	G	G	I	K
SQALAW	W	A	L	A	Q	S
VSRFGW	W	G	F	R	S	V
PVELEW	W	E	L	E	V	P
DMKLEW	W	E	L	K	M	D
GLSIKW	W	K	I	S	L	G
NPDIQW	W	Q	I	D	P	N
FGPPAW	W	A	P	P	G	F
PVKLEW	W	E	L	K	V	P
DLRLEW	W	E	L	R	L	D
QEGLDW	W	D	L	G	E	Q
GLTIKW	W	K	I	T	L	G
RLDMKW	W	K	M	D	L	R
KSIFDW	W	D	F	I	S	K
AQVLKW	W	K	L	V	Q	A
FGLAEW	W	E	A	L	G	F
PDELSW	W	S	L	E	D	P
ATNIGW	W	G	I	N	T	A
SLNINW	W	N	I	N	L	S
SQLNNW	W	N	N	L	Q	S
KDSFSW	W	S	F	S	D	K
QLLDQF	F	Q	D	L	L	Q
TEWLEF	F	E	L	W	E	T
KAVPTF	F	T	P	V	A	K
GSGLSF	F	S	L	G	S	G
DLQKDF	F	D	K	Q	L	D
KKHLDF	F	D	L	H	K	K
LEKLSF	F	S	L	K	E	L
PASLDF	F	D	L	S	A	P
LPQLEF	F	E	L	Q	P	L
VSPEAF	F	A	E	P	S	V
HENLEF	F	E	L	N	E	H
VKSLDF	F	D	L	S	K	V
LGPLSF	F	S	L	P	G	L
SESMDF	F	D	M	S	E	S
KEDLEF	F	E	L	D	E	K
ITDGRF	F	R	G	D	T	I
GESMEF	F	E	M	S	E	G
KDGLDF	F	D	L	G	D	K
AEWLDF	F	D	L	W	E	A
LKAVDF	F	D	V	A	K	L
HDTLDF	F	D	L	T	D	H
STSMSF	F	S	M	S	T	S
LPGVIF	F	I	V	G	P	L
DLQKDF	F	D	K	Q	L	D
NKHLHF	F	H	L	H	K	N
QLLDNF	F	N	D	L	L	Q
TDWLDF	F	D	L	W	D	T
AMGLSF	F	S	L	G	M	A
NNKHVF	F	V	H	K	N	N
DLKKEF	F	E	K	K	L	D
EKHLDF	F	D	L	H	K	E
TAHKMF	F	M	K	H	A	T
LKDLQF	F	Q	L	D	K	L
STVDDF	F	D	D	V	T	S
CQNIDF	F	D	I	N	Q	C
LLEHHF	F	H	H	E	L	L
LVKNDF	F	D	N	K	V	L
HKDYSF	F	S	Y	D	K	H
PKRKFF	F	F	K	R	K	P
SASLQF	F	Q	L	S	A	S
TASLDF	F	D	L	S	A	T
LDRWSF	F	S	W	R	D	L
CMAEWF	F	W	E	A	M	C
QKWLDF	F	D	L	W	K	Q
CGSLDF	F	D	L	S	G	C
SSNLDF	F	D	L	N	S	S
SGALDF	F	D	L	A	G	S
YFFLDD	D	D	L	F	F	Y
IRKMAK	K	A	M	K	R	I
QWLKEE	E	E	K	L	W	Q
PWNVPI	I	P	V	N	W	P
ARERQK	K	Q	R	E	R	A
FVKVYN	N	Y	V	K	V	F
SNLHDA	A	D	H	L	N	S
AFLSGQ	Q	G	S	L	F	A
KWGNPE	E	P	N	G	W	K
GDFQRE	E	R	Q	F	D	G
VAPLAP	P	A	L	P	A	V
EDEGSG	G	S	G	E	D	E
NPQLGH	H	G	L	Q	P	N
GCAVKS	S	K	V	A	C	G
SVNPVC	C	V	P	N	V	S
MVKMLK	K	L	M	K	V	M
QIAQQL	L	Q	Q	A	I	Q
MFPGFK	K	F	G	P	F	M
CCRSGE	E	G	S	R	C	C
ILRGEN	N	E	G	R	L	I
IEEEAH	H	A	E	E	E	I
LNSAAQ	Q	A	A	S	N	L
PAAQGL	L	G	Q	A	A	P
ENLISS	S	S	I	L	N	E
TPACLP	P	L	C	A	P	T
YFSEDS	S	D	E	S	F	Y
VIKSSS	S	S	S	K	I	V
ASEWGL	L	G	W	E	S	A
KAISGC	C	G	S	I	A	K
PWSVRV	V	R	V	S	W	P
QHLKQL	L	Q	K	L	H	Q
LDNTGI	I	G	T	N	D	L
WLDEEN	N	E	E	D	L	W
WSKIVV	V	V	I	K	S	W
SISDDL	L	D	D	S	I	S
IINGEV	V	E	G	N	I	I
RSLNSR	R	S	N	L	S	R
LQEYES	S	E	Y	E	Q	L
PKHAIE	E	I	A	H	K	P
MKKENK	K	N	E	K	K	M
IADLTI	I	T	L	D	A	I
FDFMLN	N	L	M	F	D	F
YMSKRI	I	R	K	S	M	Y
EDIEMQ	Q	M	E	I	D	E
QHALQS	S	Q	L	A	H	Q
ELASQV	V	Q	S	A	L	E
VSEDAY	Y	A	D	E	S	V
ERHKKK	K	K	K	H	R	E
DAVGDV	V	D	G	V	A	D
QIESPK	K	P	S	E	I	Q
FNNGNH	H	N	G	N	N	F
LPPIPA	A	P	I	P	P	L
HVPSIQ	Q	I	S	P	V	H
KISLDY	Y	D	L	S	I	K
LDKWLN	N	L	W	K	D	L
IPACAE	E	A	C	A	P	I
ANDGFE	E	F	G	D	N	A
YFFLEN	N	E	L	F	F	Y
LEWLEY	Y	E	L	W	E	L
EALQAK	K	A	Q	L	A	E
WMADDI	I	D	D	A	M	W
AKKMCD	D	C	M	K	K	A
TGPVSS	S	S	V	P	G	T
QRDFGK	K	G	F	D	R	Q
ILSVLN	N	L	V	S	L	I
GLIFSS	S	S	F	I	L	G
YMSKWL	L	W	K	S	M	Y
IDVVET	T	E	V	V	D	I
QEMLPN	N	P	L	M	E	Q
KRTVNC	C	N	V	T	R	K
VTKAEC	C	E	A	K	T	V
DIEDLV	V	L	D	E	I	D
SLQKRQ	Q	R	K	Q	L	S
RVWSFK	K	F	S	W	V	R
QLSLES	S	E	L	S	L	Q
ISEAAA	A	A	A	E	S	I
KCIREK	K	E	R	I	C	K
QVQLAG	G	A	L	Q	V	Q
SLSIRH	H	R	I	S	L	S
KQECGS	S	G	C	E	Q	K
EFLDWL	L	W	D	L	F	E
QQQGSA	A	S	G	Q	Q	Q
NDVAQL	L	Q	A	V	D	N
RGRGRG	G	R	G	R	G	R
VVELVA	A	V	L	E	V	V
VNDLVG	G	V	L	D	N	V
QAVQTV	V	T	Q	V	A	Q
DSIDRH	H	R	D	I	S	D
EVLSQT	T	Q	S	L	V	E
LGAGHS	S	H	G	A	G	L
IEGGES	S	E	G	G	E	I
MMLDAQ	Q	A	D	L	M	M
SFSINK	K	N	I	S	F	S
TVTIAA	A	A	I	T	V	T
EEEDEE	E	E	D	E	E	E
IKVEGE	E	G	E	V	K	I
VLPDAE	E	A	D	P	L	V
IGEIEG	G	E	I	E	G	I
KTPRTA	A	T	R	P	T	K
RAAAAE	E	A	A	A	A	R
SFFVAI	I	A	V	F	F	S
GCKAAR	R	A	A	K	C	G
EQVISI	I	S	I	V	Q	E
RAQIQI	I	Q	I	Q	A	R
RIGNEV	V	E	N	G	I	R
DPEKSS	S	S	K	E	P	D
LDWLST	T	S	L	W	D	L
VEGVTE	E	T	V	G	E	V
NNVPQL	L	Q	P	V	N	N
FRGKGH	H	G	K	G	R	F
FFRGKN	N	K	G	R	F	F
PAAMEV	V	E	M	A	A	P
EKHLMS	S	M	L	H	K	E
AEGVNV	V	N	V	G	E	A
LGFVPQ	Q	P	V	F	G	L
RPGPEE	E	E	P	G	P	R
LDARIG	G	I	R	A	D	L
ASAGQS	S	Q	G	A	S	A
AAAAAA	A	A	A	A	A	A
EEGDEE	E	E	D	G	E	E
KESRGR	R	G	R	S	E	K
RIKLER	R	E	L	K	I	R
PEEDDA	A	D	D	E	E	P
ISAVQQ	Q	Q	V	A	S	I
DVKMEG	G	E	M	K	V	D
RPIERP	P	R	E	I	P	R
SFFIAI	I	A	I	F	F	S
LVEQFL	L	F	Q	E	V	L
YFFLDD	D	D	L	F	F	Y
RKMSEN	N	E	S	M	K	R
LIWLTE	E	T	L	W	I	L
PWALDI	I	D	L	A	W	P
EKQKAQ	Q	A	K	Q	K	E
LMEKLL	L	L	K	E	M	L
TDIADK	K	D	A	I	D	T
AFLSGQ	Q	G	S	L	F	A
RQKATL	L	T	A	K	Q	R
CGCQPK	K	P	Q	C	G	C
STQQKL	L	K	Q	Q	T	S
IISMNT	T	N	M	S	I	I
AFITLK	K	L	T	I	F	A
LVEPVC	C	V	P	E	V	L
MVKNLY	Y	L	N	K	V	M
QIAHQA	A	Q	H	A	I	Q
IITIDD	D	D	I	T	I	I
CCRSGE	E	G	S	R	C	C
VLKGEN	N	E	G	K	L	V
PIREEH	H	E	E	R	I	P
VKSKCS	S	C	K	S	K	V
PLSGQT	T	Q	G	S	L	P
ASDVSC	C	S	V	D	S	A
LNSLNA	A	N	L	S	N	L
SFFQDE	E	D	Q	F	F	S
GVKKTN	N	T	K	K	V	G
ISSFFS	S	F	F	S	S	I
KDISGC	C	G	S	I	D	K
PWAVQV	V	Q	V	A	W	P
LRAVVH	H	V	V	A	R	L
YFFLDD	D	D	L	F	F	Y
KMANAS	S	A	N	A	M	K
NWIKER	R	E	K	I	W	N
PWAADV	V	D	A	A	W	P
EQEKQK	K	Q	K	E	Q	E
VGTKLV	V	L	K	T	G	V
TKLQDA	A	D	Q	L	K	T
AFLSGQ	Q	G	S	L	F	A
DSVSSS	S	S	S	V	S	D
HEHFPV	V	P	F	H	E	H
VETKTE	E	T	K	T	E	V
EDEICS	S	C	I	E	D	E
NSHLIQ	Q	I	L	H	S	N
TLNTIK	K	I	T	N	L	T
TVNPVC	C	V	P	N	V	T
MVKRLD	D	L	R	K	V	M
EIAHQV	V	Q	H	A	I	E
SSFFLD	D	L	F	F	S	S
CCRSGE	E	G	S	R	C	C
VLKGDQ	Q	D	G	K	L	V
AITEDE	E	D	E	T	I	A
KLATKK	K	K	T	A	L	K
KKKKPR	R	P	K	K	K	K
YCEKKK	K	K	K	E	C	Y
MASPQS	S	Q	P	S	A	M
QIFSEY	Y	E	S	F	I	Q
TVKKPK	K	P	K	K	V	T
PDEEEG	G	E	E	E	D	P
KDISGC	C	G	S	I	D	K
PWAVRV	V	R	V	A	W	P
FQAPTK	K	T	P	A	Q	F
PVAIDL	L	D	I	A	V	P
NWLADL	L	D	A	L	W	N
FFLDDN	N	D	D	L	F	F
IRKLIQ	Q	I	L	K	R	I
LCSCNN	N	N	C	S	C	L
RGGFGK	K	G	F	G	G	R
DPVFYE	E	Y	F	V	P	D
MLRPPM	M	P	P	R	L	M
EANSKK	K	K	S	N	A	E
SIPTQL	L	Q	T	P	I	S
VRTEAS	S	A	E	T	R	V
QGYSGK	K	G	S	Y	G	Q
WVLKML	L	M	K	L	V	W
PMMKIQ	Q	I	K	M	M	P
TTGGMQ	Q	M	G	G	T	T
LDSAAA	A	A	A	S	D	L
VVEYVD	D	V	Y	E	V	V
KENFCE	E	C	F	N	E	K
ELEMIN	N	I	M	E	L	E
QLKNAI	I	A	N	K	L	Q
KTESET	T	E	S	E	T	K
VKAKLV	V	L	K	A	K	V
EKMDTE	E	T	D	M	K	E
ESKIHT	T	H	I	K	S	E
KHKKSK	K	S	K	K	H	K
PWITSV	V	S	T	I	W	P
VSACIS	S	I	C	A	S	V
MRDWLD	D	L	W	D	R	M
EDEACN	N	C	A	E	D	E
IRKMLS	S	L	M	K	R	I
IIGKVK	K	V	K	G	I	I
EKVKAQ	Q	A	K	V	K	E
LVVRLL	L	L	R	V	V	L
LLKSDI	I	D	S	K	L	L
NQHSHK	K	H	S	H	Q	N
RFFKGR	R	G	K	F	F	R
VGLMDT	T	D	M	L	G	V
LDFKKG	G	K	K	F	D	L
INYSHQ	Q	H	S	Y	N	I
ALTTPR	R	P	T	T	L	A
ALADVV	V	V	D	A	L	A
ALSQCQ	Q	C	Q	S	L	A
SIEENN	N	N	E	E	I	S
GEVQEL	L	E	Q	V	E	G
ESTLKG	G	K	L	T	S	E
GVIATS	S	T	A	I	V	G
KRKKDR	R	D	K	K	R	K
IMASFS	S	F	S	A	M	I
KTMLVS	S	V	L	M	T	K
LTQIDY	Y	D	I	Q	T	L
RRVGNL	L	N	G	V	R	R
PWNIVP	P	V	I	N	W	P
YYYLDD	D	D	L	Y	Y	Y
TPTTEA	A	E	T	T	P	T
CRVLLR	R	L	L	V	R	C
SISDDL	L	D	D	S	I	S
YPSPFS	S	F	P	S	P	Y
SETNQH	H	Q	N	T	E	S
PGDLKP	P	K	L	D	G	P
LPSSVV	V	V	S	S	P	L
SGYKHE	E	H	K	Y	G	S
LFATSC	C	S	T	A	F	L
LTDIVI	I	V	I	D	T	L
MVKHLL	L	L	H	K	V	M
VQDMAY	Y	A	M	D	Q	V
PTSKKA	A	K	K	S	T	P
KATLSE	E	S	L	T	A	K
HNTITN	N	T	I	T	N	H
RKRKFS	S	F	K	R	K	R
NRSKEP	P	E	K	S	R	N
STVMTE	E	T	M	V	T	S
TPAAPV	V	P	A	A	P	T
IFGNSN	N	S	N	G	F	I
PQAVLA	A	L	V	A	Q	P
YPNLSV	V	S	L	N	P	Y
EVKFDT	T	D	F	K	V	E

## Sheet: -1 to -5 position statistics
Tails of only proteins ending in W (48) or F (47) in last position											Summary of statistics by position
tail sequence	C-term residue	minus 1	minus 2	minus 3	minus 4	minus 5					minus 1			minus 2			minus 3			minus 4			minus 5
PGPEAW	W	A	E	P	G	P				amino acid	# sequences (a)	% (b)	enrichment (c)	# sequences	%	enrichment	# sequences	%	enrichment	# sequences	%	enrichment	# sequences	%	enrichment	amino acid
PVELEW	W	E	L	E	V	P				A	5	5.26316	0.749975	2	2.10526	0.29999	8	8.42105	1.19996	7	7.36842	1.04996	5	5.26316	0.749975	A
DLKLDW	W	D	L	K	L	D				C	0	0	0	0	0	0	0	0	0	0	0	0	3	3.15789	1.37276	C
GLGIRW	W	R	I	G	L	G				D	29	30.5263	6.44147	3	3.15789	0.666359	7	7.36842	1.55484	9	9.47368	1.99908	7	7.36842	1.55484	D
SLDIKW	W	K	I	D	L	S				E	17	17.8947	2.51872	3	3.15789	0.44448	5	5.26316	0.7408	10	10.5263	1.4816	2	2.10526	0.29632	E
EQLSKW	W	K	S	L	Q	E				F	1	1.05263	0.288591	3	3.15789	0.865773	0	0	0	0	0	0	4	4.21053	1.15436	F
ISLNDW	W	D	N	L	S	I				G	4	4.21053	0.640475	4	4.21053	0.640475	10	10.5263	1.60119	9	9.47368	1.44107	7	7.36842	1.12083	G
KVHQDW	W	D	Q	H	V	K				H	2	2.10526	0.802403	2	2.10526	0.802403	5	5.26316	2.00601	0	0	0	3	3.15789	1.20361	H
KKYQSW	W	S	Q	Y	K	K				I	1	1.05263	0.242836	10	10.5263	2.42836	1	1.05263	0.242836	2	2.10526	0.485672	2	2.10526	0.485672	I
SVGSTW	W	T	S	G	V	S				K	7	7.36842	1.28675	6	6.31579	1.10293	7	7.36842	1.28675	11	11.5789	2.02203	11	11.5789	2.02203	K
NQAQSW	W	S	Q	A	Q	N				L	0	0	0	41	43.1579	4.33323	7	7.36842	0.73982	15	15.7895	1.58533	11	11.5789	1.16257	L
FDEMSW	W	S	M	E	D	F				M	2	2.10526	0.98752	5	5.26316	2.4688	0	0	0	3	3.15789	1.48128	0	0	0	M
LGSLDW	W	D	L	S	G	L				N	3	3.15789	0.88086	5	5.26316	1.4681	5	5.26316	1.4681	2	2.10526	0.58724	4	4.21053	1.17448	N
SSRNDW	W	D	N	R	S	S				P	0	0	0	2	2.10526	0.333599	6	6.31579	1.0008	4	4.21053	0.667198	7	7.36842	1.1676	P
LLANKW	W	K	N	A	L	L				Q	4	4.21053	0.882594	3	3.15789	0.661946	3	3.15789	0.661946	6	6.31579	1.32389	5	5.26316	1.10324	Q
QKRKDW	W	D	K	R	K	Q				R	2	2.10526	0.373085	0	0	0	6	6.31579	1.11925	0	0	0	3	3.15789	0.559627	R
FDAGAW	W	A	G	A	D	F				S	14	14.7368	1.77037	2	2.10526	0.25291	13	13.6842	1.64391	7	7.36842	0.885184	14	14.7368	1.77037	S
SDSLEW	W	E	L	S	D	S				T	2	2.10526	0.393068	0	0	0	3	3.15789	0.589601	4	4.21053	0.786135	4	4.21053	0.786135	T
GEPLEW	W	E	L	P	E	G				V	1	1.05263	0.176429	2	2.10526	0.352858	4	4.21053	0.705716	6	6.31579	1.05857	3	3.15789	0.529287	V
RGLISW	W	S	I	L	G	R				W	1	1.05263	0.863945	1	1.05263	0.863945	4	4.21053	3.45578	0	0	0	0	0	0	W
SNTIDW	W	D	I	T	N	S				Y	0	0	0	1	1.05263	0.394839	1	1.05263	0.394839	0	0	0	0	0	0	Y
KIGGGW	W	G	G	G	I	K																					KEY
DAAAMW	W	M	A	A	A	D																					the most enriched or highest %
AASLEW	W	E	L	S	A	A				Description (d):	For the -1 position: Asp is both the most frequently found amino acid (31%) and the most enriched (6.4x);Glu is the second most frequently found amino acid (18%) and is 2.5 fold enriched. The only other amino acid that is frequently found is Ser(15%) but it is only 1.8x enriched, which is below the 2x cut off.			For the -2 position, Leu is both the most enriched (4.3x) and most frequently found amino acid (43%). Isoleucine is also both enriched (2.4x) and frequently found (10%). Methionine is enriched (2.5x) but only found in 5% of sequences.			In -3 position, no amino acids are both enriched and frequently found. The most frequently found amino acids were Ser (14%) and Gly (11%). In contrast, the most enriched amino acids were tryptophan (3.5x) and His (2.0x).			In -4 position, the only amino acid that was both enriched and frequently found was lysine (12%, 2x enrichment). However the most frequently found amino acid was L (16%) and E was found in 11% of sequences. D was the only other amino acid enriched >2x.			In the -5 position, the most frequenly observed amino acids are Ser (15%); Leu (12%) and Lys (12%) - of these residues, only Lys was enriched (2x).				Enriched ≥2x or 10% of sequences
KEPLEW	W	E	L	P	E	K
RGVLSW	W	S	L	V	G	R
GPGLEW	W	E	L	G	P	G
KIGGGW	W	G	G	G	I	K
SQALAW	W	A	L	A	Q	S
VSRFGW	W	G	F	R	S	V
PVELEW	W	E	L	E	V	P
DMKLEW	W	E	L	K	M	D
GLSIKW	W	K	I	S	L	G
NPDIQW	W	Q	I	D	P	N
FGPPAW	W	A	P	P	G	F				Conclusion:	A negatively charged amino acid in the minus 1 position is preferred (49%); the polar amino acid Ser is also frequently found (15%)			an aliphatic amino acid (LIM) is preferred (59%)			no single type of amino acid is preferred; Ser is most frequently found (14%) and Trp is the most enriched (3.5x)			no single type of amino acid is preferred; Leu is the most frequently found (16%) and Lys and Asp are the most enriched (2x)			no single type of amino acid is preferred; Ser is the most frequently found (15%) and Lys is the most enriched (2x)
PVKLEW	W	E	L	K	V	P
DLRLEW	W	E	L	R	L	D
QEGLDW	W	D	L	G	E	Q
GLTIKW	W	K	I	T	L	G
RLDMKW	W	K	M	D	L	R
KSIFDW	W	D	F	I	S	K				Footnotes:	(a)	sequences is the number of sequences with the indicated amino acids out of the 95
AQVLKW	W	K	L	V	Q	A					(b)	percent of sequences with the indicated amino acid
FGLAEW	W	E	A	L	G	F					(c)	% sequences with the indicated amino acid divided by the frequency of use of that amino acid in the human proteome
PDELSW	W	S	L	E	D	P					(d)	any amino acid present ≥10% of sequences was defined as being "frequently found"; any amino acid ≥2x more frequently vs its frequency of use in the proteome was defined as being enriched
ATNIGW	W	G	I	N	T	A
SLNINW	W	N	I	N	L	S
SQLNNW	W	N	N	L	Q	S
KDSFSW	W	S	F	S	D	K
QLLDQF	F	Q	D	L	L	Q
TEWLEF	F	E	L	W	E	T
KAVPTF	F	T	P	V	A	K
GSGLSF	F	S	L	G	S	G
DLQKDF	F	D	K	Q	L	D
KKHLDF	F	D	L	H	K	K
LEKLSF	F	S	L	K	E	L
PASLDF	F	D	L	S	A	P
LPQLEF	F	E	L	Q	P	L
VSPEAF	F	A	E	P	S	V
HENLEF	F	E	L	N	E	H
VKSLDF	F	D	L	S	K	V
LGPLSF	F	S	L	P	G	L
SESMDF	F	D	M	S	E	S
KEDLEF	F	E	L	D	E	K
ITDGRF	F	R	G	D	T	I
GESMEF	F	E	M	S	E	G
KDGLDF	F	D	L	G	D	K
AEWLDF	F	D	L	W	E	A
LKAVDF	F	D	V	A	K	L
HDTLDF	F	D	L	T	D	H
STSMSF	F	S	M	S	T	S
LPGVIF	F	I	V	G	P	L
DLQKDF	F	D	K	Q	L	D
NKHLHF	F	H	L	H	K	N
QLLDNF	F	N	D	L	L	Q
TDWLDF	F	D	L	W	D	T
AMGLSF	F	S	L	G	M	A
NNKHVF	F	V	H	K	N	N
DLKKEF	F	E	K	K	L	D
EKHLDF	F	D	L	H	K	E
TAHKMF	F	M	K	H	A	T
LKDLQF	F	Q	L	D	K	L
STVDDF	F	D	D	V	T	S
CQNIDF	F	D	I	N	Q	C
LLEHHF	F	H	H	E	L	L
LVKNDF	F	D	N	K	V	L
HKDYSF	F	S	Y	D	K	H
PKRKFF	F	F	K	R	K	P
SASLQF	F	Q	L	S	A	S
TASLDF	F	D	L	S	A	T
LDRWSF	F	S	W	R	D	L
CMAEWF	F	W	E	A	M	C
QKWLDF	F	D	L	W	K	Q
CGSLDF	F	D	L	S	G	C
SSNLDF	F	D	L	N	S	S
SGALDF	F	D	L	A	G	S
